# Supplementary material for: An Aspergillus flavus strain from bee bread of the Western honey bee (Apis mellifera) displays adaptations to distinctive features of the hive environment
Source: Ecol Evol. 2024 Feb 22;14(2):e10918. doi: 10.1002/ece3.10918 (PMC10883247; doi:10.1002/ece3.10918)
Supplement: Supplementary file 1 — Appendix S1 [file ECE3-14-e10918-s002.zip]

Archive with 2 entries (2 files):
- Appendix A pt1.xlsx
- Appendix A pt2.xlsx
