# Supplementary material for: An Aspergillus flavus strain from bee bread of the Western honey bee (Apis mellifera) displays adaptations to distinctive features of the hive environment
Source: Ecol Evol. 2024 Feb 22;14(2):e10918. doi: 10.1002/ece3.10918 (PMC10883247; doi:10.1002/ece3.10918)
Supplement: Supplementary file 1 — Appendix S1 [file ECE3-14-e10918-s002.zip › Appendix A pt1.xlsx]

## Sheet: High_impact_SNPs_transcripts.li
category	over_represented_pvalue	under_represented_pvalue	numDEInCat	numInCat	term	ontology	over_represented_FDR	go_term	gene_ids
GO:0006537	0.000722416	0.999964	4	8	glutamate biosynthetic process	BP	1	BP glutamate biosynthetic process	XM_002372154.1, XM_002375841.1, XM_002376213.1, XM_002385445.1
GO:0044421	0.00175998	0.999336	17	123	extracellular region part	CC	1	CC extracellular region part	XM_002372634.1, XM_002372805.1, XM_002373169.1, XM_002373720.1, XM_002373947.1, XM_002374297.1, XM_002375378.1, XM_002375636.1, XM_002376654.1, XM_002376703.1, XM_002378794.1, XM_002381131.1, XM_002381460.1, XM_002382600.1, XM_002382991.1, XM_002383390.1, XM_002384352.1
GO:0003842	0.00233338	0.999923	3	5	1-pyrroline-5-carboxylate dehydrogenase activity	MF	1	MF 1-pyrroline-5-carboxylate dehydrogenase activity	XM_002372154.1, XM_002375841.1, XM_002385445.1
GO:0035443	0.00282544	0.99976	4	11	tripeptide transmembrane transport	BP	1	BP tripeptide transmembrane transport	XM_002373832.1, XM_002380229.1, XM_002382290.1, XM_002385476.1
GO:0019905	0.00330561	0.999853	3	6	syntaxin binding	MF	1	MF syntaxin binding	XM_002379551.1, XM_002382719.1, XM_002383769.1
GO:0001758	0.0033494	1	2	2	retinal dehydrogenase activity	MF	1	MF retinal dehydrogenase activity	XM_002372805.1, XM_002382356.1
GO:0045437	0.00338923	1	2	2	uridine nucleosidase activity	MF	1	MF uridine nucleosidase activity	XM_002380311.1, XM_002383169.1
GO:0050263	0.00338923	1	2	2	ribosylpyrimidine nucleosidase activity	MF	1	MF ribosylpyrimidine nucleosidase activity	XM_002380311.1, XM_002383169.1
GO:0070635	0.00338923	1	2	2	nicotinamide riboside hydrolase activity	MF	1	MF nicotinamide riboside hydrolase activity	XM_002380311.1, XM_002383169.1
GO:0070636	0.00338923	1	2	2	nicotinic acid riboside hydrolase activity	MF	1	MF nicotinic acid riboside hydrolase activity	XM_002380311.1, XM_002383169.1
GO:0035673	0.00418977	0.999244	6	27	oligopeptide transmembrane transporter activity	MF	1	MF oligopeptide transmembrane transporter activity	XM_002373832.1, XM_002376536.1, XM_002379679.1, XM_002380229.1, XM_002382290.1, XM_002385476.1
GO:1904680	0.00456726	0.998868	8	44	peptide transmembrane transporter activity	MF	1	MF peptide transmembrane transporter activity	XM_002373832.1, XM_002376536.1, XM_002378940.1, XM_002379679.1, XM_002380229.1, XM_002382290.1, XM_002383942.1, XM_002385476.1
GO:0035672	0.00490756	0.99908	6	28	oligopeptide transmembrane transport	BP	1	BP oligopeptide transmembrane transport	XM_002373832.1, XM_002376536.1, XM_002379679.1, XM_002380229.1, XM_002382290.1, XM_002385476.1
GO:0005773	0.00523008	0.997853	16	131	vacuole	CC	1	CC vacuole	XM_002373871.1, XM_002373947.1, XM_002375672.1, XM_002375703.1, XM_002376752.1, XM_002377359.1, XM_002377825.1, XM_002380229.1, XM_002380733.1, XM_002381514.1, XM_002382290.1, XM_002383867.1, XM_002383963.1, XM_002384352.1, XM_002384657.1, XM_002385476.1
GO:0035442	0.00541388	0.999176	5	20	dipeptide transmembrane transport	BP	1	BP dipeptide transmembrane transport	XM_002376536.1, XM_002379679.1, XM_002380229.1, XM_002382290.1, XM_002385476.1
GO:0071916	0.00541388	0.999176	5	20	dipeptide transmembrane transporter activity	MF	1	MF dipeptide transmembrane transporter activity	XM_002376536.1, XM_002379679.1, XM_002380229.1, XM_002382290.1, XM_002385476.1
GO:0015297	0.00570571	0.9978	14	110	antiporter activity	MF	1	MF antiporter activity	XM_002372467.1, XM_002372632.1, XM_002372775.1, XM_002373871.1, XM_002376752.1, XM_002377359.1, XM_002377825.1, XM_002378994.1, XM_002380733.1, XM_002382286.1, XM_002383866.1, XM_002383867.1, XM_002384854.1, XM_002385234.1
GO:0006352	0.0064071	0.998729	6	28	DNA-templated transcription, initiation	BP	1	BP DNA-templated transcription, initiation	XM_002377707.1, XM_002380695.1, XM_002381974.1, XM_002382499.1, XM_002382635.1, XM_002383390.1
GO:0040023	0.00644682	0.999268	4	13	NA	NA	1	none	XM_002374666.1, XM_002375813.1, XM_002378845.1, XM_002381822.1
GO:0051647	0.00644682	0.999268	4	13	nucleus localization	BP	1	BP nucleus localization	XM_002374666.1, XM_002375813.1, XM_002378845.1, XM_002381822.1
GO:0010133	0.0068913	0.999558	3	7	proline catabolic process to glutamate	BP	1	BP proline catabolic process to glutamate	XM_002372154.1, XM_002375841.1, XM_002385445.1
GO:0046348	0.00757758	0.998727	5	22	amino sugar catabolic process	BP	1	BP amino sugar catabolic process	XM_002373947.1, XM_002374297.1, XM_002375307.1, XM_002376396.1, XM_002382661.1
GO:0047661	0.00805101	0.999453	3	7	amino-acid racemase activity	MF	1	MF amino-acid racemase activity	XM_002375068.1, XM_002385065.1, XM_002385066.1
GO:0070062	0.00816333	0.996999	12	86	extracellular exosome	CC	1	CC extracellular exosome	XM_002372805.1, XM_002373169.1, XM_002373720.1, XM_002375378.1, XM_002375636.1, XM_002376654.1, XM_002376703.1, XM_002381131.1, XM_002382600.1, XM_002382991.1, XM_002383390.1, XM_002384352.1
GO:0043230	0.00886529	0.996702	12	87	extracellular organelle	CC	1	CC extracellular organelle	XM_002372805.1, XM_002373169.1, XM_002373720.1, XM_002375378.1, XM_002375636.1, XM_002376654.1, XM_002376703.1, XM_002381131.1, XM_002382600.1, XM_002382991.1, XM_002383390.1, XM_002384352.1
GO:1903561	0.00886529	0.996702	12	87	extracellular vesicle	CC	1	CC extracellular vesicle	XM_002372805.1, XM_002373169.1, XM_002373720.1, XM_002375378.1, XM_002375636.1, XM_002376654.1, XM_002376703.1, XM_002381131.1, XM_002382600.1, XM_002382991.1, XM_002383390.1, XM_002384352.1
GO:0008477	0.00988467	0.9998	2	3	purine nucleosidase activity	MF	1	MF purine nucleosidase activity	XM_002380311.1, XM_002383169.1
GO:0042937	0.00990667	0.998679	4	15	tripeptide transmembrane transporter activity	MF	1	MF tripeptide transmembrane transporter activity	XM_002373832.1, XM_002380229.1, XM_002382290.1, XM_002385476.1
GO:0006026	0.0104075	0.998097	5	23	aminoglycan catabolic process	BP	1	BP aminoglycan catabolic process	XM_002373947.1, XM_002374297.1, XM_002375307.1, XM_002376396.1, XM_002384352.1
GO:0016798	0.010911	0.994007	27	282	hydrolase activity, acting on glycosyl bonds	MF	1	MF hydrolase activity, acting on glycosyl bonds	XM_002372640.1, XM_002372641.1, XM_002372869.1, XM_002373898.1, XM_002373947.1, XM_002374297.1, XM_002374789.1, XM_002375122.1, XM_002375227.1, XM_002375275.1, XM_002375307.1, XM_002375310.1, XM_002375435.1, XM_002376396.1, XM_002379993.1, XM_002380186.1, XM_002380311.1, XM_002381294.1, XM_002381347.1, XM_002381460.1, XM_002381474.1, XM_002381842.1, XM_002382831.1, XM_002383169.1, XM_002384352.1,…
GO:0047485	0.011249	0.999756	2	3	protein N-terminus binding	MF	1	MF protein N-terminus binding	XM_002373720.1, XM_002374666.1
GO:0031520	0.0113544	0.998424	4	15	plasma membrane of cell tip	CC	1	CC plasma membrane of cell tip	XM_002373832.1, XM_002380229.1, XM_002382290.1, XM_002385476.1
GO:0036361	0.012239	0.998964	3	8	racemase activity, acting on amino acids and derivatives	MF	1	MF racemase activity, acting on amino acids and derivatives	XM_002375068.1, XM_002385065.1, XM_002385066.1
GO:0047513	0.0122629	0.999721	2	3	1,2-alpha-L-fucosidase activity	MF	1	MF 1,2-alpha-L-fucosidase activity	XM_002372640.1, XM_002372641.1
GO:0004029	0.0124005	0.997106	6	33	aldehyde dehydrogenase (NAD) activity	MF	1	MF aldehyde dehydrogenase (NAD) activity	XM_002372154.1, XM_002372805.1, XM_002375589.1, XM_002375841.1, XM_002376990.1, XM_002382356.1
GO:0010181	0.0124964	0.99664	7	42	FMN binding	MF	1	MF FMN binding	XM_002372598.1, XM_002373886.1, XM_002375845.1, XM_002376213.1, XM_002377809.1, XM_002379068.1, XM_002379868.1
GO:1901136	0.0135406	0.995883	8	52	carbohydrate derivative catabolic process	BP	1	BP carbohydrate derivative catabolic process	XM_002373947.1, XM_002374297.1, XM_002375307.1, XM_002376396.1, XM_002380311.1, XM_002382661.1, XM_002383169.1, XM_002384352.1
GO:0000323	0.0138808	0.99475	11	85	lytic vacuole	CC	1	CC lytic vacuole	XM_002373947.1, XM_002375672.1, XM_002375703.1, XM_002377825.1, XM_002380229.1, XM_002380733.1, XM_002382290.1, XM_002383867.1, XM_002383963.1, XM_002384352.1, XM_002385476.1
GO:0042887	0.0150362	0.994919	9	65	amide transmembrane transporter activity	MF	1	MF amide transmembrane transporter activity	XM_002373832.1, XM_002376536.1, XM_002377388.1, XM_002378940.1, XM_002379679.1, XM_002380229.1, XM_002382290.1, XM_002383942.1, XM_002385476.1
GO:0006562	0.0154779	0.998505	3	9	proline catabolic process	BP	1	BP proline catabolic process	XM_002372154.1, XM_002375841.1, XM_002385445.1
GO:0016661	0.016597	0.9983	3	10	oxidoreductase activity, acting on other nitrogenous compounds as donors	MF	1	MF oxidoreductase activity, acting on other nitrogenous compounds as donors	XM_002373841.1, XM_002379868.1, XM_002385330.1
GO:0015198	0.0172162	0.99564	6	36	NA	NA	1	none	XM_002373832.1, XM_002376536.1, XM_002379679.1, XM_002380229.1, XM_002382290.1, XM_002385476.1
GO:0015291	0.0177288	0.990356	23	242	secondary active transmembrane transporter activity	MF	1	MF secondary active transmembrane transporter activity	XM_002372109.1, XM_002372137.1, XM_002372166.1, XM_002372467.1, XM_002372614.1, XM_002372632.1, XM_002372775.1, XM_002373871.1, XM_002376732.1, XM_002376752.1, XM_002377359.1, XM_002377825.1, XM_002377977.1, XM_002378994.1, XM_002380733.1, XM_002382286.1, XM_002383866.1, XM_002383867.1, XM_002384275.1, XM_002384854.1, XM_002384857.1, XM_002385048.1, XM_002385234.1
GO:0005516	0.0178366	0.999305	2	4	calmodulin binding	MF	1	MF calmodulin binding	XM_002381514.1, XM_002383769.1
GO:0043650	0.0184645	0.99525	6	36	dicarboxylic acid biosynthetic process	BP	1	BP dicarboxylic acid biosynthetic process	XM_002372154.1, XM_002375378.1, XM_002375841.1, XM_002376213.1, XM_002380139.1, XM_002385445.1
GO:0005350	0.0185936	0.999259	2	4	pyrimidine nucleobase transmembrane transporter activity	MF	1	MF pyrimidine nucleobase transmembrane transporter activity	XM_002372137.1, XM_002384857.1
GO:0015210	0.0185936	0.999259	2	4	uracil transmembrane transporter activity	MF	1	MF uracil transmembrane transporter activity	XM_002372137.1, XM_002384857.1
GO:0015391	0.0185936	0.999259	2	4	nucleobase:cation symporter activity	MF	1	MF nucleobase:cation symporter activity	XM_002372137.1, XM_002384857.1
GO:0015505	0.0185936	0.999259	2	4	uracil:cation symporter activity	MF	1	MF uracil:cation symporter activity	XM_002372137.1, XM_002384857.1
GO:0015857	0.0185936	0.999259	2	4	uracil transport	BP	1	BP uracil transport	XM_002372137.1, XM_002384857.1
GO:1903791	0.0185936	0.999259	2	4	uracil transmembrane transport	BP	1	BP uracil transmembrane transport	XM_002372137.1, XM_002384857.1
GO:1904082	0.0185936	0.999259	2	4	pyrimidine nucleobase transmembrane transport	BP	1	BP pyrimidine nucleobase transmembrane transport	XM_002372137.1, XM_002384857.1
GO:0042908	0.0187868	0.997932	3	11	xenobiotic transport	BP	1	BP xenobiotic transport	XM_002382314.1, XM_002384746.1, XM_002385202.1
GO:0015179	0.0194636	0.991527	13	115	L-amino acid transmembrane transporter activity	MF	1	MF L-amino acid transmembrane transporter activity	XM_002372467.1, XM_002372632.1, XM_002372775.1, XM_002373871.1, XM_002376752.1, XM_002377359.1, XM_002377825.1, XM_002378723.1, XM_002378994.1, XM_002383866.1, XM_002383867.1, XM_002384854.1, XM_002385234.1
GO:0022804	0.0196167	0.988419	29	329	active transmembrane transporter activity	MF	1	MF active transmembrane transporter activity	XM_002372109.1, XM_002372137.1, XM_002372166.1, XM_002372467.1, XM_002372614.1, XM_002372632.1, XM_002372775.1, XM_002373871.1, XM_002376732.1, XM_002376752.1, XM_002377359.1, XM_002377825.1, XM_002377977.1, XM_002378940.1, XM_002378994.1, XM_002380733.1, XM_002382286.1, XM_002382314.1, XM_002382690.1, XM_002383866.1, XM_002383867.1, XM_002383942.1, XM_002384275.1, XM_002384746.1, XM_002384854.1,…
GO:0019357	0.0204945	0.999139	2	4	nicotinate nucleotide biosynthetic process	BP	1	BP nicotinate nucleotide biosynthetic process	XM_002380311.1, XM_002383169.1
GO:0019358	0.0204945	0.999139	2	4	nicotinate nucleotide salvage	BP	1	BP nicotinate nucleotide salvage	XM_002380311.1, XM_002383169.1
GO:0019365	0.0204945	0.999139	2	4	pyridine nucleotide salvage	BP	1	BP pyridine nucleotide salvage	XM_002380311.1, XM_002383169.1
GO:0046497	0.0204945	0.999139	2	4	nicotinate nucleotide metabolic process	BP	1	BP nicotinate nucleotide metabolic process	XM_002380311.1, XM_002383169.1
GO:0005342	0.0205257	0.989629	18	178	organic acid transmembrane transporter activity	MF	1	MF organic acid transmembrane transporter activity	XM_002372166.1, XM_002372467.1, XM_002372632.1, XM_002372775.1, XM_002373871.1, XM_002376752.1, XM_002377359.1, XM_002377388.1, XM_002377825.1, XM_002377977.1, XM_002378723.1, XM_002378994.1, XM_002381613.1, XM_002382314.1, XM_002383866.1, XM_002383867.1, XM_002384854.1, XM_002385234.1
GO:0030745	0.0205881	0.999133	2	4	dimethylhistidine N-methyltransferase activity	MF	1	MF dimethylhistidine N-methyltransferase activity	XM_002375515.1, XM_002384244.1
GO:0052698	0.0205881	0.999133	2	4	ergothioneine metabolic process	BP	1	BP ergothioneine metabolic process	XM_002375515.1, XM_002384244.1
GO:0052699	0.0205881	0.999133	2	4	ergothioneine biosynthetic process	BP	1	BP ergothioneine biosynthetic process	XM_002375515.1, XM_002384244.1
GO:0052701	0.0205881	0.999133	2	4	cellular modified histidine metabolic process	BP	1	BP cellular modified histidine metabolic process	XM_002375515.1, XM_002384244.1
GO:0052703	0.0205881	0.999133	2	4	cellular modified histidine biosynthetic process	BP	1	BP cellular modified histidine biosynthetic process	XM_002375515.1, XM_002384244.1
GO:0000322	0.0206064	0.99264	9	67	storage vacuole	CC	1	CC storage vacuole	XM_002375672.1, XM_002375703.1, XM_002377825.1, XM_002380229.1, XM_002380733.1, XM_002382290.1, XM_002383867.1, XM_002383963.1, XM_002385476.1
GO:0000324	0.0206064	0.99264	9	67	fungal-type vacuole	CC	1	CC fungal-type vacuole	XM_002375672.1, XM_002375703.1, XM_002377825.1, XM_002380229.1, XM_002380733.1, XM_002382290.1, XM_002383867.1, XM_002383963.1, XM_002385476.1
GO:0046135	0.0211563	0.999096	2	4	pyrimidine nucleoside catabolic process	BP	1	BP pyrimidine nucleoside catabolic process	XM_002380311.1, XM_002383169.1
GO:1903825	0.0217086	0.989208	17	165	organic acid transmembrane transport	BP	1	BP organic acid transmembrane transport	XM_002372166.1, XM_002372467.1, XM_002372632.1, XM_002372775.1, XM_002373871.1, XM_002377359.1, XM_002377388.1, XM_002377825.1, XM_002377977.1, XM_002378723.1, XM_002378994.1, XM_002381613.1, XM_002382314.1, XM_002383866.1, XM_002383867.1, XM_002384854.1, XM_002385234.1
GO:0006032	0.0219534	0.996119	4	19	chitin catabolic process	BP	1	BP chitin catabolic process	XM_002373947.1, XM_002374297.1, XM_002375307.1, XM_002376396.1
GO:0018741	0.0219697	0.999041	2	4	alkyl sulfatase activity	MF	1	MF alkyl sulfatase activity	XM_002372352.1, XM_002379753.1
GO:0004560	0.0220663	0.999035	2	4	alpha-L-fucosidase activity	MF	1	MF alpha-L-fucosidase activity	XM_002372640.1, XM_002372641.1
GO:0015928	0.0220663	0.999035	2	4	fucosidase activity	MF	1	MF fucosidase activity	XM_002372640.1, XM_002372641.1
GO:0016855	0.0224153	0.997424	3	10	racemase and epimerase activity, acting on amino acids and derivatives	MF	1	MF racemase and epimerase activity, acting on amino acids and derivatives	XM_002375068.1, XM_002385065.1, XM_002385066.1
GO:0042936	0.0224786	0.994872	5	28	NA	NA	1	none	XM_002376536.1, XM_002379679.1, XM_002380229.1, XM_002382290.1, XM_002385476.1
GO:0042938	0.0224786	0.994872	5	28	dipeptide transport	BP	1	BP dipeptide transport	XM_002376536.1, XM_002379679.1, XM_002380229.1, XM_002382290.1, XM_002385476.1
GO:0008559	0.0234496	0.997133	3	12	xenobiotic transmembrane transporting ATPase activity	MF	1	MF xenobiotic transmembrane transporting ATPase activity	XM_002382314.1, XM_002384746.1, XM_002385202.1
GO:0042910	0.0234496	0.997133	3	12	xenobiotic transmembrane transporter activity	MF	1	MF xenobiotic transmembrane transporter activity	XM_002382314.1, XM_002384746.1, XM_002385202.1
GO:0006359	0.0240575	0.997088	3	11	regulation of transcription by RNA polymerase III	BP	1	BP regulation of transcription by RNA polymerase III	XM_002382499.1, XM_002382635.1, XM_002383390.1
GO:0004089	0.0242564	0.998883	2	4	carbonate dehydratase activity	MF	1	MF carbonate dehydratase activity	XM_002378906.1, XM_002384731.1
GO:0005506	0.0244819	0.988627	14	126	iron ion binding	MF	1	MF iron ion binding	XM_002372190.1, XM_002372598.1, XM_002373905.1, XM_002375331.1, XM_002376213.1, XM_002378828.1, XM_002379048.1, XM_002379147.1, XM_002380079.1, XM_002380171.1, XM_002381482.1, XM_002381961.1, XM_002383967.1, XM_002385203.1
GO:0015849	0.0247482	0.986968	19	194	organic acid transport	BP	1	BP organic acid transport	XM_002372166.1, XM_002372467.1, XM_002372632.1, XM_002372775.1, XM_002373871.1, XM_002375378.1, XM_002376752.1, XM_002377359.1, XM_002377388.1, XM_002377825.1, XM_002377977.1, XM_002378723.1, XM_002378994.1, XM_002381613.1, XM_002382314.1, XM_002383866.1, XM_002383867.1, XM_002384854.1, XM_002385234.1
GO:0018112	0.0252068	0.998815	2	4	proline racemase activity	MF	1	MF proline racemase activity	XM_002385065.1, XM_002385066.1
GO:0006561	0.0262961	0.996705	3	11	proline biosynthetic process	BP	1	BP proline biosynthetic process	XM_002372154.1, XM_002375841.1, XM_002385445.1
GO:0071478	0.0268848	0.994903	4	20	cellular response to radiation	BP	1	BP cellular response to radiation	XM_002373622.1, XM_002376388.1, XM_002377812.1, XM_002379478.1
GO:0004553	0.0291877	0.98332	23	252	hydrolase activity, hydrolyzing O-glycosyl compounds	MF	1	MF hydrolase activity, hydrolyzing O-glycosyl compounds	XM_002372640.1, XM_002372641.1, XM_002372869.1, XM_002373898.1, XM_002373947.1, XM_002374297.1, XM_002374789.1, XM_002375227.1, XM_002375275.1, XM_002375307.1, XM_002375310.1, XM_002375435.1, XM_002376396.1, XM_002380186.1, XM_002381294.1, XM_002381347.1, XM_002381460.1, XM_002381474.1, XM_002381842.1, XM_002382831.1, XM_002384352.1, XM_002385327.1, XM_002385474.1
GO:0006536	0.0292526	0.992796	5	30	glutamate metabolic process	BP	1	BP glutamate metabolic process	XM_002372154.1, XM_002375378.1, XM_002375841.1, XM_002376213.1, XM_002385445.1
GO:0009065	0.0295605	0.994227	4	20	glutamine family amino acid catabolic process	BP	1	BP glutamine family amino acid catabolic process	XM_002372154.1, XM_002375378.1, XM_002375841.1, XM_002385445.1
GO:0007097	0.0297011	0.99602	3	12	nuclear migration	BP	1	BP nuclear migration	XM_002374666.1, XM_002375813.1, XM_002378845.1
GO:0010412	0.0297462	0.998232	2	5	mannan metabolic process	BP	1	BP mannan metabolic process	XM_002372330.1, XM_002372869.1
GO:0004565	0.029777	0.996006	3	12	beta-galactosidase activity	MF	1	MF beta-galactosidase activity	XM_002375227.1, XM_002380186.1, XM_002385474.1
GO:0015855	0.0298188	0.998226	2	5	pyrimidine nucleobase transport	BP	1	BP pyrimidine nucleobase transport	XM_002372137.1, XM_002384857.1
GO:0046825	0.0300131	0.998208	2	5	regulation of protein export from nucleus	BP	1	BP regulation of protein export from nucleus	XM_002375813.1, XM_002383837.1
GO:0015807	0.0305974	0.986303	12	110	L-amino acid transport	BP	1	BP L-amino acid transport	XM_002372467.1, XM_002372632.1, XM_002372775.1, XM_002376752.1, XM_002377359.1, XM_002377825.1, XM_002378723.1, XM_002378994.1, XM_002383866.1, XM_002383867.1, XM_002384854.1, XM_002385234.1
GO:1901072	0.0308871	0.993845	4	21	glucosamine-containing compound catabolic process	BP	1	BP glucosamine-containing compound catabolic process	XM_002373947.1, XM_002374297.1, XM_002375307.1, XM_002376396.1
GO:0042939	0.0311978	0.993764	4	21	tripeptide transport	BP	1	BP tripeptide transport	XM_002373832.1, XM_002380229.1, XM_002382290.1, XM_002385476.1
GO:0034356	0.0316805	0.998051	2	5	NAD biosynthesis via nicotinamide riboside salvage pathway	BP	1	BP NAD biosynthesis via nicotinamide riboside salvage pathway	XM_002380311.1, XM_002383169.1
GO:0016854	0.0319242	0.993659	4	19	racemase and epimerase activity	MF	1	MF racemase and epimerase activity	XM_002373594.1, XM_002375068.1, XM_002385065.1, XM_002385066.1
GO:0046562	0.0325616	0.997967	2	5	glucose oxidase activity	MF	1	MF glucose oxidase activity	XM_002379928.1, XM_002379929.1
GO:0047979	0.0325616	0.997967	2	5	hexose oxidase activity	MF	1	MF hexose oxidase activity	XM_002379928.1, XM_002379929.1
GO:0008094	0.0330801	0.990108	6	44	DNA-dependent ATPase activity	MF	1	MF DNA-dependent ATPase activity	XM_002373622.1, XM_002376473.1, XM_002377793.1, XM_002378757.1, XM_002379478.1, XM_002384591.1
GO:0046943	0.033112	0.982668	17	175	carboxylic acid transmembrane transporter activity	MF	1	MF carboxylic acid transmembrane transporter activity	XM_002372166.1, XM_002372467.1, XM_002372632.1, XM_002372775.1, XM_002373871.1, XM_002376752.1, XM_002377359.1, XM_002377388.1, XM_002377825.1, XM_002377977.1, XM_002378723.1, XM_002378994.1, XM_002381613.1, XM_002383866.1, XM_002383867.1, XM_002384854.1, XM_002385234.1
GO:0006857	0.03346	0.990001	6	42	oligopeptide transport	BP	1	BP oligopeptide transport	XM_002373832.1, XM_002376536.1, XM_002379679.1, XM_002380229.1, XM_002382290.1, XM_002385476.1
GO:0031683	0.03483	0.997743	2	5	G-protein beta/gamma-subunit complex binding	MF	1	MF G-protein beta/gamma-subunit complex binding	XM_002375813.1, XM_002381259.1
GO:0008514	0.0350875	0.981119	18	190	organic anion transmembrane transporter activity	MF	1	MF organic anion transmembrane transporter activity	XM_002372166.1, XM_002372467.1, XM_002372632.1, XM_002372775.1, XM_002373832.1, XM_002373871.1, XM_002376752.1, XM_002377359.1, XM_002377388.1, XM_002377825.1, XM_002377977.1, XM_002378723.1, XM_002378994.1, XM_002381613.1, XM_002383866.1, XM_002383867.1, XM_002384854.1, XM_002385234.1
GO:1905039	0.0353559	0.98176	16	162	carboxylic acid transmembrane transport	BP	1	BP carboxylic acid transmembrane transport	XM_002372166.1, XM_002372467.1, XM_002372632.1, XM_002372775.1, XM_002373871.1, XM_002377359.1, XM_002377388.1, XM_002377825.1, XM_002377977.1, XM_002378723.1, XM_002378994.1, XM_002381613.1, XM_002383866.1, XM_002383867.1, XM_002384854.1, XM_002385234.1
GO:0006040	0.0354174	0.989273	6	42	amino sugar metabolic process	BP	1	BP amino sugar metabolic process	XM_002373947.1, XM_002374297.1, XM_002375307.1, XM_002376396.1, XM_002379380.1, XM_002382661.1
GO:0048046	0.0364655	0.997576	2	5	apoplast	CC	1	CC apoplast	XM_002372640.1, XM_002372641.1
GO:0016206	0.0364983	0.997573	2	5	catechol O-methyltransferase activity	MF	1	MF catechol O-methyltransferase activity	XM_002375672.1, XM_002375703.1
GO:1990126	0.0374027	0.994425	3	13	retrograde transport, endosome to plasma membrane	BP	1	BP retrograde transport, endosome to plasma membrane	XM_002372794.1, XM_002381346.1, XM_002385478.1
GO:0015171	0.0386938	0.981397	13	126	amino acid transmembrane transporter activity	MF	1	MF amino acid transmembrane transporter activity	XM_002372467.1, XM_002372632.1, XM_002372775.1, XM_002373871.1, XM_002376752.1, XM_002377359.1, XM_002377825.1, XM_002378723.1, XM_002378994.1, XM_002383866.1, XM_002383867.1, XM_002384854.1, XM_002385234.1
GO:0046942	0.0388808	0.97882	18	191	carboxylic acid transport	BP	1	BP carboxylic acid transport	XM_002372166.1, XM_002372467.1, XM_002372632.1, XM_002372775.1, XM_002373871.1, XM_002375378.1, XM_002376752.1, XM_002377359.1, XM_002377388.1, XM_002377825.1, XM_002377977.1, XM_002378723.1, XM_002378994.1, XM_002381613.1, XM_002383866.1, XM_002383867.1, XM_002384854.1, XM_002385234.1
GO:0005102	0.0394503	0.991457	4	22	signaling receptor binding	MF	1	MF signaling receptor binding	XM_002373169.1, XM_002375636.1, XM_002375813.1, XM_002383390.1
GO:0034762	0.0399064	0.989198	5	34	regulation of transmembrane transport	BP	1	BP regulation of transmembrane transport	XM_002378994.1, XM_002381067.1, XM_002383769.1, XM_002385167.1, XM_002385234.1
GO:0005578	0.0401133	0.996955	2	6	NA	NA	1	none	XM_002372634.1, XM_002378794.1
GO:0031012	0.0401133	0.996955	2	6	extracellular matrix	CC	1	CC extracellular matrix	XM_002372634.1, XM_002378794.1
GO:0006577	0.0403659	0.991194	4	22	amino-acid betaine metabolic process	BP	1	BP amino-acid betaine metabolic process	XM_002375515.1, XM_002375589.1, XM_002383427.1, XM_002384244.1
GO:0004355	0.0409191	1	1	1	glutamate synthase (NADPH) activity	MF	1	MF glutamate synthase (NADPH) activity	XM_002376213.1
GO:0015930	0.0409191	1	1	1	glutamate synthase activity	MF	1	MF glutamate synthase activity	XM_002376213.1
GO:0016040	0.0409191	1	1	1	glutamate synthase (NADH) activity	MF	1	MF glutamate synthase (NADH) activity	XM_002376213.1
GO:0045181	0.0409191	1	1	1	glutamate synthase activity, NAD(P)H as acceptor	MF	1	MF glutamate synthase activity, NAD(P)H as acceptor	XM_002376213.1
GO:0000127	0.0421355	0.996713	2	6	transcription factor TFIIIC complex	CC	1	CC transcription factor TFIIIC complex	XM_002382499.1, XM_002382635.1
GO:1902267	0.0438036	0.996509	2	6	regulation of polyamine transmembrane transport	BP	1	BP regulation of polyamine transmembrane transport	XM_002378994.1, XM_002385234.1
GO:1902269	0.0438036	0.996509	2	6	positive regulation of polyamine transmembrane transport	BP	1	BP positive regulation of polyamine transmembrane transport	XM_002378994.1, XM_002385234.1
GO:1902272	0.0438036	0.996509	2	6	regulation of (R)-carnitine transmembrane transport	BP	1	BP regulation of (R)-carnitine transmembrane transport	XM_002378994.1, XM_002385234.1
GO:1902274	0.0438036	0.996509	2	6	positive regulation of (R)-carnitine transmembrane transport	BP	1	BP positive regulation of (R)-carnitine transmembrane transport	XM_002378994.1, XM_002385234.1
GO:0034764	0.044244	0.989963	4	24	positive regulation of transmembrane transport	BP	1	BP positive regulation of transmembrane transport	XM_002378994.1, XM_002381067.1, XM_002385167.1, XM_002385234.1
GO:0072593	0.0465178	0.989377	4	22	reactive oxygen species metabolic process	BP	1	BP reactive oxygen species metabolic process	XM_002373841.1, XM_002375636.1, XM_002380774.1, XM_002383390.1
GO:0006955	0.0470887	0.98673	5	32	immune response	BP	1	BP immune response	XM_002373947.1, XM_002374406.1, XM_002375160.1, XM_002385219.1, XM_002385311.1
GO:0006865	0.0473411	0.976535	13	130	amino acid transport	BP	1	BP amino acid transport	XM_002372467.1, XM_002372632.1, XM_002372775.1, XM_002373871.1, XM_002376752.1, XM_002377359.1, XM_002377825.1, XM_002378723.1, XM_002378994.1, XM_002383866.1, XM_002383867.1, XM_002384854.1, XM_002385234.1
GO:1990071	0.0489099	1	1	1	TRAPPII protein complex	CC	1	CC TRAPPII protein complex	XM_002380150.1
