# Supplementary material for: An Aspergillus flavus strain from bee bread of the Western honey bee (Apis mellifera) displays adaptations to distinctive features of the hive environment
Source: Ecol Evol. 2024 Feb 22;14(2):e10918. doi: 10.1002/ece3.10918 (PMC10883247; doi:10.1002/ece3.10918)
Supplement: Supplementary file 1 — Appendix S1 [file ECE3-14-e10918-s002.zip › Appendix A pt2.xlsx]

## Sheet: High_impact_SNPs_transcripts.li
category	over_represented_pvalue	under_represented_pvalue	numDEInCat	numInCat	term	ontology	over_represented_FDR	under_represented_FDR	go_term
GO:0008150	1	0	258	6063	biological_process	BP	1	0	BP biological_process
GO:0009987	1	0	182	4815	cellular process	BP	1	0	BP cellular process
GO:0044424	1	0	214	5135	intracellular part	CC	1	0	CC intracellular part
GO:0005575	1	0	276	6203	cellular_component	CC	1	0	CC cellular_component
GO:0044464	1	0	243	5628	cell part	CC	1	0	CC cell part
GO:0032991	1	0	39	1521	protein-containing complex	CC	1	0	CC protein-containing complex
GO:0044446	1	0	87	2558	intracellular organelle part	CC	1	0	CC intracellular organelle part
GO:0044422	1	0	89	2587	organelle part	CC	1	0	CC organelle part
GO:0044237	1	0	149	3739	cellular metabolic process	BP	1	0	BP cellular metabolic process
GO:0008152	1	0	176	4189	metabolic process	BP	1	0	BP metabolic process
GO:0071704	1	2.05871e-10	164	3925	organic substance metabolic process	BP	1	2.12048e-07	BP organic substance metabolic process
GO:0044238	1	2.52465e-10	140	3480	primary metabolic process	BP	1	2.38369e-07	BP primary metabolic process
GO:0044444	1	8.90747e-10	143	3471	cytoplasmic part	CC	1	7.7632e-07	CC cytoplasmic part
GO:0006807	1	3.67464e-09	114	2899	nitrogen compound metabolic process	BP	1	2.97383e-06	BP nitrogen compound metabolic process
GO:0044260	1	1.58942e-08	81	2211	cellular macromolecule metabolic process	BP	1	1.20054e-05	BP cellular macromolecule metabolic process
GO:0043170	1	3.62267e-08	92	2405	macromolecule metabolic process	BP	1	2.5653e-05	BP macromolecule metabolic process
GO:0050794	1	3.89774e-08	44	1441	regulation of cellular process	BP	1	2.59773e-05	BP regulation of cellular process
GO:0019538	1	6.82232e-08	25	963	protein metabolic process	BP	1	4.29427e-05	BP protein metabolic process
GO:0034641	1	8.53245e-08	73	1982	cellular nitrogen compound metabolic process	BP	1	5.08803e-05	BP cellular nitrogen compound metabolic process
GO:0043229	1	1.03122e-07	143	3334	intracellular organelle	CC	1	5.84185e-05	CC intracellular organelle
GO:0050789	1	1.20676e-07	50	1538	regulation of biological process	BP	1	6.51075e-05	BP regulation of biological process
GO:0044763	1	1.48244e-07	103	2575	NA	NA	1	7.63456e-05	none
GO:0065007	1	2.75005e-07	62	1765	biological regulation	BP	1	0.00013547	BP biological regulation
GO:0071840	1	4.39344e-07	43	1339	cellular component organization or biogenesis	BP	1	0.000207407	BP cellular component organization or biogenesis
GO:0005634	1	8.48789e-07	71	1880	nucleus	CC	1	0.000384671	CC nucleus
GO:0005488	0.999999	1.11858e-06	164	3638	binding	MF	1	0.000482899	MF binding
GO:0043226	0.999999	1.15077e-06	151	3382	organelle	CC	1	0.000482899	CC organelle
GO:0044699	0.999999	1.4312e-06	149	3348	NA	NA	1	0.000579123	none
GO:0006139	0.999999	1.99943e-06	57	1581	nucleobase-containing compound metabolic process	BP	1	0.000781157	BP nucleobase-containing compound metabolic process
GO:0030529	0.999999	2.58123e-06	7	409	NA	NA	1	0.000943398	none
GO:1990904	0.999999	2.58123e-06	7	409	ribonucleoprotein complex	CC	1	0.000943398	CC ribonucleoprotein complex
GO:0043231	0.999998	3.11283e-06	132	2996	intracellular membrane-bounded organelle	CC	1	0.00110214	CC intracellular membrane-bounded organelle
GO:0009058	0.999998	3.43726e-06	76	1910	biosynthetic process	BP	1	0.00118013	BP biosynthetic process
GO:0044271	0.999998	3.75929e-06	39	1159	cellular nitrogen compound biosynthetic process	BP	1	0.00125273	BP cellular nitrogen compound biosynthetic process
GO:0016043	0.999997	5.57627e-06	43	1266	cellular component organization	BP	1	0.00175547	BP cellular component organization
GO:0044267	0.999998	5.57783e-06	24	826	cellular protein metabolic process	BP	1	0.00175547	BP cellular protein metabolic process
GO:0034645	0.999997	6.34266e-06	29	931	cellular macromolecule biosynthetic process	BP	1	0.00194222	BP cellular macromolecule biosynthetic process
GO:0003674	0.999995	6.54046e-06	321	6255	molecular_function	MF	1	0.00195009	MF molecular_function
GO:1901576	0.999995	7.77781e-06	74	1841	organic substance biosynthetic process	BP	1	0.00225955	BP organic substance biosynthetic process
GO:1901564	0.999995	8.42876e-06	70	1765	organonitrogen compound metabolic process	BP	1	0.00238745	BP organonitrogen compound metabolic process
GO:0046483	0.999994	9.96541e-06	68	1742	heterocycle metabolic process	BP	1	0.00275385	BP heterocycle metabolic process
GO:0005829	0.999994	1.11779e-05	49	1345	cytosol	CC	1	0.00301537	CC cytosol
GO:1901360	0.999993	1.24501e-05	78	1928	organic cyclic compound metabolic process	BP	1	0.00328045	BP organic cyclic compound metabolic process
GO:0016070	0.99999	2.00301e-05	38	1115	RNA metabolic process	BP	1	0.00515775	BP RNA metabolic process
GO:0043228	0.999992	2.15666e-05	15	596	non-membrane-bounded organelle	CC	1	0.00531196	CC non-membrane-bounded organelle
GO:0043232	0.999992	2.15666e-05	15	596	intracellular non-membrane-bounded organelle	CC	1	0.00531196	CC intracellular non-membrane-bounded organelle
GO:0044428	0.999987	2.76655e-05	31	960	nuclear part	CC	1	0.00666915	CC nuclear part
GO:0043227	0.999977	3.34644e-05	144	3109	membrane-bounded organelle	CC	1	0.00789898	CC membrane-bounded organelle
GO:0043234	0.999983	3.48866e-05	29	907	NA	NA	1	0.00806664	none
GO:0003723	0.999989	3.5737e-05	9	427	RNA binding	MF	1	0.008098	MF RNA binding
GO:0044249	0.999975	4.02741e-05	75	1797	cellular biosynthetic process	BP	1	0.00877554	BP cellular biosynthetic process
GO:0080090	0.999981	4.02761e-05	29	906	regulation of primary metabolic process	BP	1	0.00877554	BP regulation of primary metabolic process
GO:1902494	0.999986	4.48415e-05	10	457	catalytic complex	CC	1	0.00941562	CC catalytic complex
GO:0009059	0.999977	4.48759e-05	35	1005	macromolecule biosynthetic process	BP	1	0.00941562	BP macromolecule biosynthetic process
GO:0090304	0.99997	5.25925e-05	50	1335	nucleic acid metabolic process	BP	1	0.0108341	BP nucleic acid metabolic process
GO:0006518	0.999989	5.80177e-05	4	265	peptide metabolic process	BP	1	0.0117382	BP peptide metabolic process
GO:0019222	0.999969	5.99725e-05	34	1002	regulation of metabolic process	BP	1	0.0119209	BP regulation of metabolic process
GO:0060255	0.999967	6.68448e-05	31	936	regulation of macromolecule metabolic process	BP	1	0.0130578	BP regulation of macromolecule metabolic process
GO:0031323	0.999964	7.13123e-05	31	932	regulation of cellular metabolic process	BP	1	0.0136944	BP regulation of cellular metabolic process
GO:0044265	0.99999	8.25423e-05	2	224	cellular macromolecule catabolic process	BP	1	0.0155867	BP cellular macromolecule catabolic process
GO:0034660	0.99998	8.53486e-05	5	314	ncRNA metabolic process	BP	1	0.0158524	BP ncRNA metabolic process
GO:0016072	0.999993	9.37259e-05	1	186	rRNA metabolic process	BP	1	0.0170636	BP rRNA metabolic process
GO:0006725	0.999941	9.48816e-05	76	1807	cellular aromatic compound metabolic process	BP	1	0.0170636	BP cellular aromatic compound metabolic process
GO:0043603	0.999971	0.000103083	7	337	cellular amide metabolic process	BP	1	0.0182489	BP cellular amide metabolic process
GO:0006508	0.999986	0.000110487	2	222	proteolysis	BP	1	0.0192587	BP proteolysis
GO:0043043	0.99998	0.000115012	3	223	peptide biosynthetic process	BP	1	0.0197438	BP peptide biosynthetic process
GO:0044429	0.999943	0.000142274	15	517	mitochondrial part	CC	1	0.0240591	CC mitochondrial part
GO:0051171	0.999913	0.000169805	30	883	regulation of nitrogen compound metabolic process	BP	1	0.0282925	BP regulation of nitrogen compound metabolic process
GO:0006412	0.999968	0.000181811	3	214	translation	BP	1	0.029854	BP translation
GO:0034654	0.999908	0.000185566	27	811	nucleobase-containing compound biosynthetic process	BP	1	0.0298971	BP nucleobase-containing compound biosynthetic process
GO:0043604	0.999955	0.000187351	5	272	amide biosynthetic process	BP	1	0.0298971	BP amide biosynthetic process
GO:0022607	0.999913	0.000217643	14	512	cellular component assembly	BP	1	0.033976	BP cellular component assembly
GO:0006364	0.999982	0.00021891	1	172	rRNA processing	BP	1	0.033976	BP rRNA processing
GO:0009889	0.999892	0.000222023	25	765	regulation of biosynthetic process	BP	1	0.0339935	BP regulation of biosynthetic process
GO:0031326	0.99987	0.000263604	25	760	regulation of cellular biosynthetic process	BP	1	0.0398217	BP regulation of cellular biosynthetic process
GO:0016740	0.999818	0.000324988	39	1046	transferase activity	MF	1	0.0479061	MF transferase activity
GO:0010556	0.999841	0.000325576	24	733	regulation of macromolecule biosynthetic process	BP	1	0.0479061	BP regulation of macromolecule biosynthetic process
GO:0043412	0.999845	0.000330214	21	669	macromolecule modification	BP	1	0.0479658	BP macromolecule modification
GO:0003676	0.999803	0.000339015	45	1156	nucleic acid binding	MF	1	0.0486207	MF nucleic acid binding
GO:2000112	0.999818	0.000368976	24	729	regulation of cellular macromolecule biosynthetic process	BP	1	0.0522563	BP regulation of cellular macromolecule biosynthetic process
GO:0003735	0.999943	0.000397095	2	169	structural constituent of ribosome	MF	1	0.0555442	MF structural constituent of ribosome
GO:0070727	0.999891	0.000424466	5	282	cellular macromolecule localization	BP	1	0.0586488	BP cellular macromolecule localization
GO:0097159	0.999693	0.000443737	108	2355	organic cyclic compound binding	MF	1	0.0605727	MF organic cyclic compound binding
GO:0019438	0.999726	0.000497717	34	922	aromatic compound biosynthetic process	BP	1	0.0671325	BP aromatic compound biosynthetic process
GO:1901363	0.999639	0.000520131	108	2347	heterocyclic compound binding	MF	1	0.0693304	MF heterocyclic compound binding
GO:0044710	0.999633	0.000546222	86	1901	NA	NA	1	0.0719616	none
GO:0051603	0.999949	0.00057597	1	158	proteolysis involved in cellular protein catabolic process	BP	1	0.0745097	BP proteolysis involved in cellular protein catabolic process
GO:1901362	0.999664	0.000578716	41	1056	organic cyclic compound biosynthetic process	BP	1	0.0745097	BP organic cyclic compound biosynthetic process
GO:0018130	0.999651	0.000618959	36	953	heterocycle biosynthetic process	BP	1	0.0787956	BP heterocycle biosynthetic process
GO:0051128	0.999782	0.000653195	8	355	regulation of cellular component organization	BP	1	0.08223	BP regulation of cellular component organization
GO:0016746	0.99994	0.000661013	1	154	transferase activity, transferring acyl groups	MF	1	0.0822997	MF transferase activity, transferring acyl groups
GO:0034470	0.999838	0.000690668	4	242	ncRNA processing	BP	1	0.0850572	BP ncRNA processing
GO:0034613	0.999803	0.000739515	5	271	cellular protein localization	BP	1	0.0900936	BP cellular protein localization
GO:0044432	0.999688	0.000802714	11	413	endoplasmic reticulum part	CC	1	0.0967526	CC endoplasmic reticulum part
GO:0043632	0.999922	0.000844312	1	150	modification-dependent macromolecule catabolic process	BP	1	0.100695	BP modification-dependent macromolecule catabolic process
GO:0006351	0.999583	0.000890322	18	569	transcription, DNA-templated	BP	1	0.103993	BP transcription, DNA-templated
GO:0097659	0.999583	0.000890322	18	569	nucleic acid-templated transcription	BP	1	0.103993	BP nucleic acid-templated transcription
GO:0005198	0.999731	0.00098802	5	240	structural molecule activity	MF	1	0.114227	MF structural molecule activity
GO:1990234	0.999725	0.00100476	5	261	transferase complex	CC	1	0.114989	CC transferase complex
GO:0043169	0.999326	0.00101812	71	1618	cation binding	MF	1	0.115353	MF cation binding
GO:0046872	0.999265	0.00110963	70	1595	metal ion binding	MF	1	0.124476	MF metal ion binding
GO:0048519	0.999462	0.00120278	15	497	negative regulation of biological process	BP	1	0.133603	BP negative regulation of biological process
GO:1902531	1	0.00122789	0	109	regulation of intracellular signal transduction	BP	1	0.135068	BP regulation of intracellular signal transduction
GO:0006396	0.999452	0.00132228	12	421	RNA processing	BP	1	0.144052	BP RNA processing
GO:0010468	0.999137	0.00155704	29	786	regulation of gene expression	BP	1	0.168012	BP regulation of gene expression
GO:0019219	0.999146	0.00161904	24	683	regulation of nucleobase-containing compound metabolic process	BP	1	0.173054	BP regulation of nucleobase-containing compound metabolic process
GO:0019941	0.999835	0.00165899	1	138	modification-dependent protein catabolic process	BP	1	0.175667	BP modification-dependent protein catabolic process
GO:2001141	0.999113	0.00174285	21	617	regulation of RNA biosynthetic process	BP	1	0.18035	BP regulation of RNA biosynthetic process
GO:0051641	0.999152	0.00174689	18	549	cellular localization	BP	1	0.18035	BP cellular localization
GO:0006511	0.999824	0.00175098	1	137	ubiquitin-dependent protein catabolic process	BP	1	0.18035	BP ubiquitin-dependent protein catabolic process
GO:0006355	0.999086	0.00179397	21	616	regulation of transcription, DNA-templated	BP	1	0.181479	BP regulation of transcription, DNA-templated
GO:1903506	0.999086	0.00179397	21	616	regulation of nucleic acid-templated transcription	BP	1	0.181479	BP regulation of nucleic acid-templated transcription
GO:0044391	0.999792	0.00204546	1	112	ribosomal subunit	CC	1	0.205089	CC ribosomal subunit
GO:0006338	1	0.00218851	0	100	chromatin remodeling	BP	1	0.217507	BP chromatin remodeling
GO:0005730	0.999418	0.0022432	4	216	nucleolus	CC	1	0.221004	CC nucleolus
GO:0006793	0.998633	0.00259579	22	617	phosphorus metabolic process	BP	1	0.253537	BP phosphorus metabolic process
GO:0031090	0.998392	0.00287176	27	718	organelle membrane	CC	1	0.278094	CC organelle membrane
GO:0051252	0.998319	0.00312095	23	638	regulation of RNA metabolic process	BP	1	0.298464	BP regulation of RNA metabolic process
GO:0098798	1	0.00313479	0	81	mitochondrial protein complex	CC	1	0.298464	CC mitochondrial protein complex
GO:0016747	0.999643	0.0032925	1	125	transferase activity, transferring acyl groups other than amino-acyl groups	MF	1	0.310867	MF transferase activity, transferring acyl groups other than amino-acyl groups
GO:0006357	0.998452	0.00350792	12	397	regulation of transcription by RNA polymerase II	BP	1	0.325789	BP regulation of transcription by RNA polymerase II
GO:1902589	0.998935	0.00350806	5	236	NA	NA	1	0.325789	none
GO:0006325	0.999013	0.00363386	4	215	chromatin organization	BP	1	0.332833	BP chromatin organization
GO:0016020	0.997473	0.00364266	73	1602	membrane	CC	1	0.332833	CC membrane
GO:0033365	0.999123	0.00378031	3	180	protein localization to organelle	BP	1	0.342647	BP protein localization to organelle
GO:0006464	0.997752	0.00420969	21	591	cellular protein modification process	BP	1	0.375557	BP cellular protein modification process
GO:0036211	0.997752	0.00420969	21	591	protein modification process	BP	1	0.375557	BP protein modification process
GO:0009966	0.99912	0.00474426	2	152	regulation of signal transduction	BP	1	0.417645	BP regulation of signal transduction
GO:1901566	0.997244	0.00475674	28	686	organonitrogen compound biosynthetic process	BP	1	0.417645	BP organonitrogen compound biosynthetic process
GO:1901137	0.998664	0.00479205	4	198	carbohydrate derivative biosynthetic process	BP	1	0.417645	BP carbohydrate derivative biosynthetic process
GO:0031300	1	0.00488549	0	80	intrinsic component of organelle membrane	CC	1	0.419337	CC intrinsic component of organelle membrane
GO:0031301	1	0.00488549	0	80	integral component of organelle membrane	CC	1	0.419337	CC integral component of organelle membrane
GO:0006796	0.997303	0.00500025	21	573	phosphate-containing compound metabolic process	BP	1	0.423289	BP phosphate-containing compound metabolic process
GO:0044425	0.996374	0.00500624	91	1907	membrane part	CC	1	0.423289	CC membrane part
GO:0005737	0.99658	0.00505828	58	1290	cytoplasm	CC	1	0.424521	CC cytoplasm
GO:0070647	0.998767	0.00514234	3	177	protein modification by small protein conjugation or removal	BP	1	0.428402	BP protein modification by small protein conjugation or removal
GO:0032774	0.997033	0.00528948	24	640	RNA biosynthetic process	BP	1	0.437444	BP RNA biosynthetic process
GO:0044455	0.999384	0.00535558	1	104	mitochondrial membrane part	CC	1	0.439701	CC mitochondrial membrane part
GO:0044454	0.997986	0.00580568	6	253	nuclear chromosome part	CC	1	0.473226	CC nuclear chromosome part
GO:0007264	1	0.00595108	0	78	small GTPase mediated signal transduction	BP	1	0.481613	BP small GTPase mediated signal transduction
GO:0006457	0.99929	0.00606034	1	107	protein folding	BP	1	0.486976	BP protein folding
GO:0051246	0.997539	0.00655907	7	269	regulation of protein metabolic process	BP	1	0.522903	BP regulation of protein metabolic process
GO:0009451	1	0.00659974	0	77	RNA modification	BP	1	0.522903	BP RNA modification
GO:0044427	0.997093	0.00670824	10	340	chromosomal part	CC	1	0.527808	CC chromosomal part
GO:0006897	1	0.00694772	0	82	endocytosis	BP	1	0.542881	BP endocytosis
GO:0048523	0.996566	0.00703092	14	425	negative regulation of cellular process	BP	1	0.545619	BP negative regulation of cellular process
GO:0022890	0.998542	0.00744564	2	140	inorganic cation transmembrane transporter activity	MF	1	0.572447	MF inorganic cation transmembrane transporter activity
GO:0023051	0.998129	0.00747768	3	171	regulation of signaling	BP	1	0.572447	BP regulation of signaling
GO:0061695	1	0.00763136	0	76	transferase complex, transferring phosphorus-containing groups	CC	1	0.58029	CC transferase complex, transferring phosphorus-containing groups
GO:0010646	0.998031	0.00783029	3	170	regulation of cell communication	BP	1	0.591448	BP regulation of cell communication
GO:0033043	0.997175	0.00790987	6	246	regulation of organelle organization	BP	1	0.593502	BP regulation of organelle organization
GO:0007165	0.996192	0.00834617	11	359	signal transduction	BP	1	0.622119	BP signal transduction
GO:0043167	0.993454	0.00849553	133	2646	ion binding	MF	1	0.629114	MF ion binding
GO:0050896	0.994494	0.00865148	37	879	response to stimulus	BP	1	0.636194	BP response to stimulus
GO:0065009	0.996648	0.00870344	7	267	regulation of molecular function	BP	1	0.636194	BP regulation of molecular function
GO:0015931	0.997759	0.00879307	3	166	nucleobase-containing compound transport	BP	1	0.638625	BP nucleobase-containing compound transport
GO:0044087	0.998878	0.00901949	1	108	regulation of cellular component biogenesis	BP	1	0.650897	BP regulation of cellular component biogenesis
GO:0072594	0.99813	0.00928925	2	132	establishment of protein localization to organelle	BP	1	0.666122	BP establishment of protein localization to organelle
GO:0090501	1	0.0094092	0	74	RNA phosphodiester bond hydrolysis	BP	1	0.67048	BP RNA phosphodiester bond hydrolysis
GO:0033036	0.994485	0.00960104	23	596	macromolecule localization	BP	1	0.679873	BP macromolecule localization
GO:0006996	0.994656	0.00976973	19	519	organelle organization	BP	1	0.687522	BP organelle organization
GO:0007005	0.998741	0.00998579	1	101	mitochondrion organization	BP	1	0.698389	BP mitochondrion organization
GO:0032268	0.996063	0.0100882	7	258	regulation of cellular protein metabolic process	BP	1	0.701224	BP regulation of cellular protein metabolic process
GO:0046907	0.994638	0.0106563	14	404	intracellular transport	BP	1	0.736196	BP intracellular transport
GO:0008233	0.996336	0.0108053	5	214	peptidase activity	MF	1	0.741961	MF peptidase activity
GO:0032543	1	0.011148	0	64	mitochondrial translation	BP	1	0.757799	BP mitochondrial translation
GO:0048522	0.993666	0.0111784	21	552	positive regulation of cellular process	BP	1	0.757799	BP positive regulation of cellular process
GO:0044445	0.998544	0.0113478	1	93	cytosolic part	CC	1	0.757799	CC cytosolic part
GO:0003824	0.9907	0.0114853	216	4020	catalytic activity	MF	1	0.757799	MF catalytic activity
GO:0006950	0.993068	0.0114863	27	669	response to stress	BP	1	0.757799	BP response to stress
GO:0030684	1	0.0115391	0	73	preribosome	CC	1	0.757799	CC preribosome
GO:0010498	0.998506	0.0115657	1	104	proteasomal protein catabolic process	BP	1	0.757799	BP proteasomal protein catabolic process
GO:0022603	1	0.011571	0	73	regulation of anatomical structure morphogenesis	BP	1	0.757799	BP regulation of anatomical structure morphogenesis
GO:0098772	0.996302	0.0120023	4	189	molecular function regulator	MF	1	0.781531	MF molecular function regulator
GO:0070011	0.995561	0.0128481	5	210	peptidase activity, acting on L-amino acid peptides	MF	1	0.831824	MF peptidase activity, acting on L-amino acid peptides
GO:0051129	1	0.0130907	0	71	negative regulation of cellular component organization	BP	1	0.842712	BP negative regulation of cellular component organization
GO:0043161	0.998259	0.0131978	1	101	proteasome-mediated ubiquitin-dependent protein catabolic process	BP	1	0.844809	BP proteasome-mediated ubiquitin-dependent protein catabolic process
GO:0050793	0.997156	0.0134268	2	129	regulation of developmental process	BP	1	0.854635	BP regulation of developmental process
GO:0008104	0.9919	0.0137856	23	583	protein localization	BP	1	0.872573	BP protein localization
GO:0019693	0.996921	0.01441	2	122	ribose phosphate metabolic process	BP	1	0.907028	BP ribose phosphate metabolic process
GO:0046390	1	0.0148701	0	63	ribose phosphate biosynthetic process	BP	1	0.930821	BP ribose phosphate biosynthetic process
GO:0044430	0.993193	0.0152246	9	296	cytoskeletal part	CC	1	0.943407	CC cytoskeletal part
GO:0019637	0.992121	0.0152377	14	388	organophosphate metabolic process	BP	1	0.943407	BP organophosphate metabolic process
GO:0022402	0.992194	0.0154124	13	389	cell cycle process	BP	1	0.949033	BP cell cycle process
GO:0022414	0.992666	0.0157526	10	318	reproductive process	BP	1	0.961588	BP reproductive process
GO:1990542	1	0.0157973	0	58	mitochondrial transmembrane transport	BP	1	0.961588	BP mitochondrial transmembrane transport
GO:0016791	0.996559	0.0158709	2	124	phosphatase activity	MF	1	0.961588	MF phosphatase activity
GO:0051179	0.988263	0.0159964	73	1526	localization	BP	1	0.96404	BP localization
GO:0050790	0.993799	0.0161591	6	228	regulation of catalytic activity	BP	1	0.968688	BP regulation of catalytic activity
GO:0065003	0.991778	0.0170053	11	318	protein-containing complex assembly	BP	1	1	BP protein-containing complex assembly
GO:0031399	0.995135	0.0175149	3	150	regulation of protein modification process	BP	1	1	BP regulation of protein modification process
GO:0005739	0.989926	0.0176913	19	482	mitochondrion	CC	1	1	CC mitochondrion
GO:0004175	0.997505	0.0179718	1	97	endopeptidase activity	MF	1	1	MF endopeptidase activity
GO:0009124	1	0.0185145	0	60	nucleoside monophosphate biosynthetic process	BP	1	1	BP nucleoside monophosphate biosynthetic process
GO:0044451	0.993131	0.0190393	5	193	nucleoplasm part	CC	1	1	CC nucleoplasm part
GO:0030163	0.995626	0.0195548	2	122	protein catabolic process	BP	1	1	BP protein catabolic process
GO:0097435	1	0.0197133	0	63	supramolecular fiber organization	BP	1	1	BP supramolecular fiber organization
GO:0000790	0.994223	0.0203691	3	150	nuclear chromatin	CC	1	1	CC nuclear chromatin
GO:0009260	1	0.0206288	0	58	ribonucleotide biosynthetic process	BP	1	1	BP ribonucleotide biosynthetic process
GO:0098800	1	0.0207413	0	53	inner mitochondrial membrane protein complex	CC	1	1	CC inner mitochondrial membrane protein complex
GO:0046873	0.996964	0.0212423	1	96	metal ion transmembrane transporter activity	MF	1	1	MF metal ion transmembrane transporter activity
GO:0044448	0.995039	0.021806	2	122	cell cortex part	CC	1	1	CC cell cortex part
GO:0016192	0.989387	0.0221044	10	305	vesicle-mediated transport	BP	1	1	BP vesicle-mediated transport
GO:0033554	0.986342	0.0229535	21	526	cellular response to stress	BP	1	1	BP cellular response to stress
GO:0006399	0.993365	0.0230243	3	142	tRNA metabolic process	BP	1	1	BP tRNA metabolic process
GO:0005789	0.988528	0.0230754	11	319	endoplasmic reticulum membrane	CC	1	1	CC endoplasmic reticulum membrane
GO:0003677	0.985078	0.0234752	28	663	DNA binding	MF	1	1	MF DNA binding
GO:0022604	1	0.023568	0	61	regulation of cell morphogenesis	BP	1	1	BP regulation of cell morphogenesis
GO:0044248	0.984252	0.0238155	34	766	cellular catabolic process	BP	1	1	BP cellular catabolic process
GO:0031325	0.987288	0.0241869	13	358	positive regulation of cellular metabolic process	BP	1	1	BP positive regulation of cellular metabolic process
GO:0043933	0.987005	0.0242055	14	370	protein-containing complex subunit organization	BP	1	1	BP protein-containing complex subunit organization
GO:0009156	1	0.024214	0	56	ribonucleoside monophosphate biosynthetic process	BP	1	1	BP ribonucleoside monophosphate biosynthetic process
GO:0072522	1	0.0251222	0	56	purine-containing compound biosynthetic process	BP	1	1	BP purine-containing compound biosynthetic process
GO:0090305	0.994032	0.0256011	2	117	nucleic acid phosphodiester bond hydrolysis	BP	1	1	BP nucleic acid phosphodiester bond hydrolysis
GO:0000785	0.991343	0.0256162	4	169	chromatin	CC	1	1	CC chromatin
GO:0044281	0.980646	0.0263921	62	1255	small molecule metabolic process	BP	1	1	BP small molecule metabolic process
GO:0016311	0.996082	0.0264136	1	87	dephosphorylation	BP	1	1	BP dephosphorylation
GO:0065008	0.984847	0.0265551	17	437	regulation of biological quality	BP	1	1	BP regulation of biological quality
GO:0098796	0.989963	0.0267482	5	175	membrane protein complex	CC	1	1	CC membrane protein complex
GO:0044093	0.990875	0.0268353	4	168	positive regulation of molecular function	BP	1	1	BP positive regulation of molecular function
GO:0006461	0.990576	0.0276674	4	152	NA	NA	1	1	none
GO:0030234	0.991723	0.0279288	3	141	enzyme regulator activity	MF	1	1	MF enzyme regulator activity
GO:0010639	1	0.0281581	0	59	negative regulation of organelle organization	BP	1	1	BP negative regulation of organelle organization
GO:0098660	0.993209	0.028621	2	114	inorganic ion transmembrane transport	BP	1	1	BP inorganic ion transmembrane transport
GO:0000781	1	0.0288179	0	57	chromosome, telomeric region	CC	1	1	CC chromosome, telomeric region
GO:0044712	0.982513	0.0289024	21	512	NA	NA	1	1	none
GO:0048583	0.987429	0.0289166	7	230	regulation of response to stimulus	BP	1	1	BP regulation of response to stimulus
GO:0010605	0.985299	0.0289497	11	312	negative regulation of macromolecule metabolic process	BP	1	1	BP negative regulation of macromolecule metabolic process
GO:0032446	0.991283	0.0292339	3	137	protein modification by small protein conjugation	BP	1	1	BP protein modification by small protein conjugation
GO:0034622	0.985402	0.0295884	10	280	cellular protein-containing complex assembly	BP	1	1	BP cellular protein-containing complex assembly
GO:0016874	0.987662	0.0299911	6	212	ligase activity	MF	1	1	MF ligase activity
GO:0030554	0.980208	0.0300177	31	735	adenyl nucleotide binding	MF	1	1	MF adenyl nucleotide binding
GO:0010647	1	0.0300233	0	55	positive regulation of cell communication	BP	1	1	BP positive regulation of cell communication
GO:0023056	1	0.0300233	0	55	positive regulation of signaling	BP	1	1	BP positive regulation of signaling
GO:0051286	0.992781	0.0301484	2	116	cell tip	CC	1	1	CC cell tip
GO:0004540	1	0.0302431	0	54	ribonuclease activity	MF	1	1	MF ribonuclease activity
GO:0003712	1	0.0310726	0	53	transcription coregulator activity	MF	1	1	MF transcription coregulator activity
GO:0006400	1	0.0312239	0	54	tRNA modification	BP	1	1	BP tRNA modification
GO:0032559	0.979159	0.0315105	31	733	adenyl ribonucleotide binding	MF	1	1	MF adenyl ribonucleotide binding
GO:0005840	1	0.0316817	0	47	ribosome	CC	1	1	CC ribosome
GO:0009259	0.992228	0.0321848	2	106	ribonucleotide metabolic process	BP	1	1	BP ribonucleotide metabolic process
GO:0009892	0.982995	0.0322782	12	329	negative regulation of metabolic process	BP	1	1	BP negative regulation of metabolic process
GO:0031328	0.984374	0.0324689	9	264	positive regulation of cellular biosynthetic process	BP	1	1	BP positive regulation of cellular biosynthetic process
GO:0071806	1	0.0327523	0	49	protein transmembrane transport	BP	1	1	BP protein transmembrane transport
GO:0019843	1	0.0327848	0	48	rRNA binding	MF	1	1	MF rRNA binding
GO:0006839	0.994815	0.0335332	1	75	mitochondrial transport	BP	1	1	BP mitochondrial transport
GO:0044085	0.989613	0.0341039	3	126	cellular component biogenesis	BP	1	1	BP cellular component biogenesis
GO:0043085	0.989531	0.0342648	3	138	positive regulation of catalytic activity	BP	1	1	BP positive regulation of catalytic activity
GO:0015935	1	0.0343056	0	45	small ribosomal subunit	CC	1	1	CC small ribosomal subunit
GO:0090407	0.983915	0.0345757	8	238	organophosphate biosynthetic process	BP	1	1	BP organophosphate biosynthetic process
GO:0005524	0.976743	0.0349293	31	728	ATP binding	MF	1	1	MF ATP binding
GO:0051716	0.976994	0.0357284	26	606	cellular response to stimulus	BP	1	1	BP cellular response to stimulus
GO:1901698	1	0.0358569	0	52	response to nitrogen compound	BP	1	1	BP response to nitrogen compound
GO:0043565	0.983671	0.0365657	7	224	sequence-specific DNA binding	MF	1	1	MF sequence-specific DNA binding
GO:0009967	1	0.036894	0	52	positive regulation of signal transduction	BP	1	1	BP positive regulation of signal transduction
GO:0010243	1	0.0380693	0	51	response to organonitrogen compound	BP	1	1	BP response to organonitrogen compound
GO:0031966	0.982089	0.0381062	8	229	mitochondrial membrane	CC	1	1	CC mitochondrial membrane
GO:0015934	0.99383	0.0388814	1	67	large ribosomal subunit	CC	1	1	CC large ribosomal subunit
GO:0044702	0.983095	0.0397116	6	204	NA	NA	1	1	none
GO:0006810	0.969861	0.0397341	69	1394	transport	BP	1	1	BP transport
GO:0008360	1	0.0399994	0	52	regulation of cell shape	BP	1	1	BP regulation of cell shape
GO:0051301	0.985558	0.0402064	4	153	cell division	BP	1	1	BP cell division
GO:0034728	1	0.0403262	0	53	nucleosome organization	BP	1	1	BP nucleosome organization
GO:0006401	0.993456	0.0406239	1	79	RNA catabolic process	BP	1	1	BP RNA catabolic process
GO:0070585	1	0.0411667	0	45	protein localization to mitochondrion	BP	1	1	BP protein localization to mitochondrion
GO:0072655	1	0.0411667	0	45	establishment of protein localization to mitochondrion	BP	1	1	BP establishment of protein localization to mitochondrion
GO:0006629	0.973742	0.0417616	22	517	lipid metabolic process	BP	1	1	BP lipid metabolic process
GO:0032506	1	0.0418851	0	54	cytokinetic process	BP	1	1	BP cytokinetic process
GO:0007346	0.983312	0.0419001	5	178	regulation of mitotic cell cycle	BP	1	1	BP regulation of mitotic cell cycle
GO:0045184	0.97362	0.0423414	21	496	establishment of protein localization	BP	1	1	BP establishment of protein localization
GO:0098662	0.989056	0.0430647	2	105	inorganic cation transmembrane transport	BP	1	1	BP inorganic cation transmembrane transport
GO:0051726	0.979365	0.0432163	8	243	regulation of cell cycle	BP	1	1	BP regulation of cell cycle
GO:0098588	0.973825	0.0434251	18	444	bounding membrane of organelle	CC	1	1	CC bounding membrane of organelle
GO:0016021	0.965524	0.0444953	79	1559	integral component of membrane	CC	1	1	CC integral component of membrane
GO:0009266	1	0.0450724	0	48	response to temperature stimulus	BP	1	1	BP response to temperature stimulus
GO:0051173	0.974893	0.0451187	13	336	positive regulation of nitrogen compound metabolic process	BP	1	1	BP positive regulation of nitrogen compound metabolic process
GO:0007015	1	0.0451325	0	49	actin filament organization	BP	1	1	BP actin filament organization
GO:0004721	1	0.045147	0	49	phosphoprotein phosphatase activity	MF	1	1	MF phosphoprotein phosphatase activity
GO:0022613	0.99257	0.0452135	1	73	ribonucleoprotein complex biogenesis	BP	1	1	BP ribonucleoprotein complex biogenesis
GO:0007067	0.992536	0.0453161	1	77	NA	NA	1	1	none
GO:0043549	0.992358	0.0461892	1	78	regulation of kinase activity	BP	1	1	BP regulation of kinase activity
GO:0065002	1	0.047301	0	43	intracellular protein transmembrane transport	BP	1	1	BP intracellular protein transmembrane transport
GO:0044270	0.98077	0.0475034	5	168	cellular nitrogen compound catabolic process	BP	1	1	BP cellular nitrogen compound catabolic process
GO:0044452	1	0.0476568	0	47	nucleolar part	CC	1	1	CC nucleolar part
GO:0035556	0.977875	0.047953	7	217	intracellular signal transduction	BP	1	1	BP intracellular signal transduction
GO:1990204	1	0.0488061	0	44	oxidoreductase complex	CC	1	1	CC oxidoreductase complex
GO:0006886	0.973239	0.0499059	11	293	intracellular protein transport	BP	1	1	BP intracellular protein transport
