# Supplementary material for: An Aspergillus flavus strain from bee bread of the Western honey bee (Apis mellifera) displays adaptations to distinctive features of the hive environment
Source: Ecol Evol. 2024 Feb 22;14(2):e10918. doi: 10.1002/ece3.10918 (PMC10883247; doi:10.1002/ece3.10918)
Supplement: Supplementary file 2 — Appendix S2 [file ECE3-14-e10918-s001.zip › Appendix B pt1.xlsx]

## Sheet: snpEff_genes
best macth in NRRL3357 GeneID	#GeneName	GeneId	TranscriptId	BioType		best match in NRRL3357 reference	best macth in NRRL3357 GeneID	annotation in REF	variants_impact_HIGH	variants_impact_LOW	variants_impact_MODERATE	variants_impact_MODIFIER	variants_effect_conservative_inframe_deletion	variants_effect_conservative_inframe_insertion	variants_effect_disruptive_inframe_insertion	variants_effect_downstream_gene_variant	variants_effect_intron_variant	variants_effect_missense_variant	variants_effect_splice_donor_variant	variants_effect_splice_region_variant	variants_effect_stop_gained	variants_effect_synonymous_variant	variants_effect_upstream_gene_variant
AFLA_077680	COH20_010776	gene-COH20_010776	rna-gnl|WGS:NWUH|COH20_010776-RA_mrna	protein_coding	hypothetical protein	XP_002372685.1	AFLA_077680	hypothetical protein	1	0	8	0	0	9	0	0	0	0	0	0	1	0	0
#N/A	COH20_012067	gene-COH20_012067	rna-gnl|WGS:NWUH|COH20_012067-RA_mrna	protein_coding	kinesin light chain	#N/A	#N/A	#N/A	0	10	5	12	0	0	0	0	0	5	0	0	0	10	12
AFLA_124760	COH20_012451	gene-COH20_012451	rna-gnl|WGS:NWUH|COH20_012451-RA_mrna	protein_coding	hypothetical protein	XP_002381669.1	AFLA_124760	hypothetical protein	0	0	4	0	0	4	0	0	0	0	0	0	0	0	0
AFLA_041180	COH20_002231	gene-COH20_002231	rna-gnl|WGS:NWUH|COH20_002231-RA_mrna	protein_coding	hypothetical protein	XP_002377580.1	AFLA_041180	hypothetical protein	0	5	3	0	0	0	0	0	0	3	0	0	0	5	0
AFLA_025510	COH20_000794	gene-COH20_000794	rna-gnl|WGS:NWUH|COH20_000794-RA_mrna	protein_coding	GPI anchored protein	XP_002374062.1	AFLA_025510	GPI anchored protein	0	0	2	1	0	0	0	0	1	2	0	0	0	0	0
AFLA_095670	COH20_006478	gene-COH20_006478	rna-gnl|WGS:NWUH|COH20_006478-RA_mrna	protein_coding	ankyrin repeat-containing protein	XP_002381387.1	AFLA_095670	ankyrin repeat-containing protein	0	1	2	0	0	0	0	0	0	2	0	0	0	1	0
AFLA_076450	COH20_008972	gene-COH20_008972	rna-gnl|WGS:NWUH|COH20_008972-RA_mrna	protein_coding	electron transfer flavoprotein subunit alpha	XP_002372562.1	AFLA_076450	electron transfer flavoprotein subunit alpha	0	0	2	0	0	0	0	0	0	2	0	0	0	0	0
AFLA_025620	COH20_000786	gene-COH20_000786	rna-gnl|WGS:NWUH|COH20_000786-RA_mrna	protein_coding	secretory component protein shr3	XP_002374073.1	AFLA_025620	secretory component protein shr3	0	0	1	0	0	0	0	0	0	1	0	0	0	0	0
AFLA_017170	COH20_005521	gene-COH20_005521	rna-gnl|WGS:NWUH|COH20_005521-RA_mrna	protein_coding	histidinol-phosphate aminotransferase	XP_002375737.1	AFLA_017170	histidinol-phosphate aminotransferase	0	0	1	0	0	0	0	0	0	1	0	0	0	0	0
#N/A	COH20_008061	gene-COH20_008061	rna-gnl|WGS:NWUH|COH20_008061-RA_mrna	protein_coding	hypothetical protein	#N/A	#N/A	#N/A	0	0	1	0	0	0	1	0	0	0	0	0	0	0	0
AFLA_070960	COH20_008458	gene-COH20_008458	rna-gnl|WGS:NWUH|COH20_008458-RA_mrna	protein_coding	involucrin	XP_002380655.1	AFLA_070960	involucrin	0	0	1	1	0	0	0	0	0	1	0	0	0	0	1
#N/A	COH20_011434	gene-COH20_011434	rna-gnl|WGS:NWUH|COH20_011434-RA_mrna	protein_coding	hypothetical protein	#N/A	#N/A	#N/A	0	1	1	0	0	0	0	0	0	1	0	0	0	1	0
AFLA_114450	COH20_012053	gene-COH20_012053	rna-gnl|WGS:NWUH|COH20_012053-RA_mrna	protein_coding	mucin family signaling protein Msb2	XP_002385498.1	AFLA_114450	mucin family signaling protein Msb2	0	0	1	0	0	0	0	0	0	1	0	0	0	0	0
AFLA_115350	COH20_012092	gene-COH20_012092	rna-gnl|WGS:NWUH|COH20_012092-RA_mrna	protein_coding	calcium/ hydrogen exchanger	XP_002385588.1	AFLA_115350	calcium/ hydrogen exchanger	0	0	1	0	0	0	0	0	0	1	0	0	0	0	0
AFLA_104350	COH20_012680	gene-COH20_012680	rna-gnl|WGS:NWUH|COH20_012680-RA_mrna	protein_coding	dynamin	XP_002376307.1	AFLA_104350	dynamin	0	0	1	0	1	0	0	0	0	0	0	0	0	0	0
AFLA_041400	COH20_002252	gene-COH20_002252	rna-gnl|WGS:NWUH|COH20_002252-RA_mrna	protein_coding	hypothetical protein	XP_002377602.1	AFLA_041400	hypothetical protein	1	3	0	3	0	0	0	0	5	0	1	1	0	2	0
AFLA_033730	COH20_000042	gene-COH20_000042	rna-gnl|WGS:NWUH|COH20_000042-RA_mrna	protein_coding	autophagy-related protein 2	XP_002374883.1	AFLA_033730	autophagy-related protein 2	0	0	0	1	0	0	0	1	0	0	0	0	0	0	0
AFLA_033720	COH20_000043	gene-COH20_000043	rna-gnl|WGS:NWUH|COH20_000043-RA_mrna	protein_coding	hypothetical protein	XP_002374882.1	AFLA_033720	hypothetical protein	0	0	0	1	0	0	0	0	0	0	0	0	0	0	1
AFLA_033710	COH20_000044	gene-COH20_000044	rna-gnl|WGS:NWUH|COH20_000044-RA_mrna	protein_coding	hypothetical protein	XP_002374881.1	AFLA_033710	hypothetical protein	0	0	0	1	0	0	0	1	0	0	0	0	0	0	0
AFLA_033660	COH20_000049	gene-COH20_000049	rna-gnl|WGS:NWUH|COH20_000049-RA_mrna	protein_coding	SWI/SNF family DNA-dependent ATPase Ris1	XP_002374876.1	AFLA_033660	SWI/SNF family DNA-dependent ATPase Ris1	0	0	0	4	0	0	0	0	0	0	0	0	0	0	4
AFLA_033650	COH20_000050	gene-COH20_000050	rna-gnl|WGS:NWUH|COH20_000050-RA_mrna	protein_coding	GTP-binding nuclear protein Ran	XP_002374875.1	AFLA_033650	GTP-binding nuclear protein Ran	0	0	0	4	0	0	0	0	0	0	0	0	0	0	4
AFLA_033640	COH20_000051	gene-COH20_000051	rna-gnl|WGS:NWUH|COH20_000051-RA_mrna	protein_coding	hypothetical protein	XP_002374874.1	AFLA_033640	hypothetical protein	0	0	0	4	0	0	0	0	0	0	0	0	0	0	4
AFLA_033630	COH20_000052	gene-COH20_000052	rna-gnl|WGS:NWUH|COH20_000052-RA_mrna	protein_coding	rho guanyl nucleotide exchange factor	XP_002374873.1	AFLA_033630	rho guanyl nucleotide exchange factor	0	0	0	4	0	0	0	0	0	0	0	0	0	0	4
AFLA_033620	COH20_000053	gene-COH20_000053	rna-gnl|WGS:NWUH|COH20_000053-RA_mrna	protein_coding	RNA binding protein	XP_002374872.1	AFLA_033620	RNA binding protein	0	0	0	4	0	0	0	0	0	0	0	0	0	0	4
AFLA_033610	COH20_000054	gene-COH20_000054	rna-gnl|WGS:NWUH|COH20_000054-RA_mrna	protein_coding	putative mismatch-specific thymine-DNA glycosylase	XP_002374871.1	AFLA_033610	putative mismatch-specific thymine-DNA glycosylase	0	0	0	4	0	0	0	4	0	0	0	0	0	0	0
AFLA_033390	COH20_000074	gene-COH20_000074	rna-gnl|WGS:NWUH|COH20_000074-RA_mrna	protein_coding	histidine biosynthesis trifunctional protein	XP_002374849.1	AFLA_033390	histidine biosynthesis trifunctional protein	0	0	0	1	0	0	0	1	0	0	0	0	0	0	0
AFLA_033380	COH20_000075	gene-COH20_000075	rna-gnl|WGS:NWUH|COH20_000075-RA_mrna	protein_coding	U3 small nucleolar RNA-associated protein Utp11	XP_002374848.1	AFLA_033380	U3 small nucleolar RNA-associated protein Utp11	0	0	0	1	0	0	0	0	0	0	0	0	0	0	1
AFLA_033370	COH20_000076	gene-COH20_000076	rna-gnl|WGS:NWUH|COH20_000076-RA_mrna	protein_coding	hypothetical protein	XP_002374847.1	AFLA_033370	hypothetical protein	0	0	0	1	0	0	0	1	0	0	0	0	0	0	0
AFLA_033360	COH20_000077	gene-COH20_000077	rna-gnl|WGS:NWUH|COH20_000077-RA_mrna	protein_coding	transcription initiation factor TFIID	XP_002374846.1	AFLA_033360	transcription initiation factor TFIID	0	0	0	1	0	0	0	1	0	0	0	0	0	0	0
AFLA_033350	COH20_000078	gene-COH20_000078	rna-gnl|WGS:NWUH|COH20_000078-RA_mrna	protein_coding	lipin Smp2	XP_002374845.1	AFLA_033350	lipin Smp2	0	0	0	1	0	0	0	1	0	0	0	0	0	0	0
AFLA_033310	COH20_000082	gene-COH20_000082	rna-gnl|WGS:NWUH|COH20_000082-RA_mrna	protein_coding	WD domain protein	XP_002374841.1	AFLA_033310	WD domain protein	0	0	0	1	0	0	0	0	0	0	0	0	0	0	1
AFLA_033290	COH20_000083	gene-COH20_000083	rna-gnl|WGS:NWUH|COH20_000083-RA_mrna	protein_coding	methyltransferase	XP_002374839.1	AFLA_033290	methyltransferase	0	0	0	1	0	0	0	0	0	0	0	0	0	0	1
AFLA_033280	COH20_000084	gene-COH20_000084	rna-gnl|WGS:NWUH|COH20_000084-RA_mrna	protein_coding	WD domain protein	XP_002374838.1	AFLA_033280	WD domain protein	0	0	0	1	0	0	0	1	0	0	0	0	0	0	0
AFLA_032830	COH20_000124	gene-COH20_000124	rna-gnl|WGS:NWUH|COH20_000124-RA_mrna	protein_coding	cyclin-like protein (Clg1)	XP_002374793.1	AFLA_032830	cyclin-like protein (Clg1)	0	0	0	2	0	0	0	2	0	0	0	0	0	0	0
AFLA_032820	COH20_000125	gene-COH20_000125	rna-gnl|WGS:NWUH|COH20_000125-RA_mrna	protein_coding	phosphoglycerate mutase family domain protein	XP_002374792.1	AFLA_032820	phosphoglycerate mutase family domain protein	0	0	0	2	0	0	0	0	0	0	0	0	0	0	2
AFLA_032810	COH20_000126	gene-COH20_000126	rna-gnl|WGS:NWUH|COH20_000126-RA_mrna	protein_coding	dor1-like family protein	XP_002374791.1	AFLA_032810	dor1-like family protein	0	0	0	2	0	0	0	0	0	0	0	0	0	0	2
AFLA_032800	COH20_000127	gene-COH20_000127	rna-gnl|WGS:NWUH|COH20_000127-RA_mrna	protein_coding	hypothetical protein	XP_002374790.1	AFLA_032800	hypothetical protein	0	0	0	2	0	0	0	0	0	0	0	0	0	0	2
AFLA_032790	COH20_000128	gene-COH20_000128	rna-gnl|WGS:NWUH|COH20_000128-RA_mrna	protein_coding	cyclin	XP_002374789.1	AFLA_032790	cyclin	0	0	0	2	0	0	0	0	0	0	0	0	0	0	2
AFLA_031800	COH20_000220	gene-COH20_000220	rna-gnl|WGS:NWUH|COH20_000220-RA_mrna	protein_coding	ATP-dependent RNA helicase dbp8	XP_002374690.1	AFLA_031800	ATP-dependent RNA helicase dbp8	0	0	0	2	0	0	0	2	0	0	0	0	0	0	0
AFLA_031790	COH20_000221	gene-COH20_000221	rna-gnl|WGS:NWUH|COH20_000221-RA_mrna	protein_coding	bZIP transcription factor (MeaB)	XP_002374689.1	AFLA_031790	bZIP transcription factor (MeaB)	0	0	0	2	0	0	0	0	0	0	0	0	0	0	2
AFLA_031780	COH20_000222	gene-COH20_000222	rna-gnl|WGS:NWUH|COH20_000222-RA_mrna	protein_coding	telomere and ribosome associated protein Stm1	XP_002374688.1	AFLA_031780	telomere and ribosome associated protein Stm1	0	0	0	2	0	0	0	0	0	0	0	0	0	0	2
AFLA_031460	COH20_000250	gene-COH20_000250	rna-gnl|WGS:NWUH|COH20_000250-RA_mrna	protein_coding	zinc metalloproteinase	XP_002374656.1	AFLA_031460	zinc metalloproteinase	0	0	0	3	0	0	0	3	0	0	0	0	0	0	0
AFLA_030840	COH20_000312	gene-COH20_000312	rna-gnl|WGS:NWUH|COH20_000312-RA_mrna	protein_coding	RTA1 domain protein	XP_002374594.1	AFLA_030840	RTA1 domain protein	0	0	0	1	0	0	0	1	0	0	0	0	0	0	0
AFLA_030830	COH20_000313	gene-COH20_000313	rna-gnl|WGS:NWUH|COH20_000313-RA_mrna	protein_coding	protein KES1	XP_002374593.1	AFLA_030830	protein KES1	0	0	0	1	0	0	0	0	0	0	0	0	0	0	1
AFLA_030820	COH20_000314	gene-COH20_000314	rna-gnl|WGS:NWUH|COH20_000314-RA_mrna	protein_coding	MFS transporter	XP_002374592.1	AFLA_030820	MFS transporter	0	0	0	1	0	0	0	0	0	0	0	0	0	0	1
#N/A	COH20_000315	gene-COH20_000315	rna-gnl|WGS:NWUH|COH20_000315-RA_mrna	protein_coding	autophagy-related protein Atg22B2	#N/A	#N/A	#N/A	0	0	0	1	0	0	0	1	0	0	0	0	0	0	0
AFLA_030610	COH20_000331	gene-COH20_000331	rna-gnl|WGS:NWUH|COH20_000331-RA_mrna	protein_coding	transcription regulator PAB1642	XP_002374571.1	AFLA_030610	transcription regulator PAB1642	0	0	0	1	0	0	0	1	0	0	0	0	0	0	0
AFLA_030600	COH20_000332	gene-COH20_000332	rna-gnl|WGS:NWUH|COH20_000332-RA_mrna	protein_coding	forkhead transcription factor Fkh1/2	XP_002374570.1	AFLA_030600	forkhead transcription factor Fkh1/2	0	0	0	1	0	0	0	0	0	0	0	0	0	0	1
AFLA_030580	COH20_000333	gene-COH20_000333	rna-gnl|WGS:NWUH|COH20_000333-RA_mrna	protein_coding	pH-response transcription factor pacC/RIM101	XP_002374568.1	AFLA_030580	pH-response transcription factor pacC/RIM101	0	0	0	1	0	0	0	1	0	0	0	0	0	0	0
AFLA_030370	COH20_000354	gene-COH20_000354	rna-gnl|WGS:NWUH|COH20_000354-RA_mrna	protein_coding	cinnamoyl-CoA reductase	XP_002374547.1	AFLA_030370	cinnamoyl-CoA reductase	0	0	0	1	0	0	0	0	0	0	0	0	0	0	1
AFLA_030360	COH20_000355	gene-COH20_000355	rna-gnl|WGS:NWUH|COH20_000355-RA_mrna	protein_coding	alcohol dehydrogenase	XP_002374546.1	AFLA_030360	alcohol dehydrogenase	0	0	0	1	0	0	0	0	0	0	0	0	0	0	1
AFLA_030350	COH20_000356	gene-COH20_000356	rna-gnl|WGS:NWUH|COH20_000356-RA_mrna	protein_coding	MFS sugar transporter	XP_002374545.1	AFLA_030350	MFS sugar transporter	0	0	0	1	0	0	0	0	0	0	0	0	0	0	1
AFLA_030340	COH20_000357	gene-COH20_000357	rna-gnl|WGS:NWUH|COH20_000357-RA_mrna	protein_coding	RING finger domain protein	XP_002374544.1	AFLA_030340	RING finger domain protein	0	0	0	1	0	0	0	0	0	0	0	0	0	0	1
AFLA_030320	COH20_000358	gene-COH20_000358	rna-gnl|WGS:NWUH|COH20_000358-RA_mrna	protein_coding	hypothetical protein	XP_002374542.1	AFLA_030320	hypothetical protein	0	0	0	1	0	0	0	1	0	0	0	0	0	0	0
AFLA_029990	COH20_000390	gene-COH20_000390	rna-gnl|WGS:NWUH|COH20_000390-RA_mrna	protein_coding	hypothetical protein	XP_002374509.1	AFLA_029990	hypothetical protein	0	0	0	2	0	0	0	0	0	0	0	0	0	0	2
AFLA_029980	COH20_000391	gene-COH20_000391	rna-gnl|WGS:NWUH|COH20_000391-RA_mrna	protein_coding	DNA-directed DNA polymerase theta	XP_002374508.1	AFLA_029980	DNA-directed DNA polymerase theta	0	0	0	2	0	0	0	0	0	0	0	0	0	0	2
AFLA_029700	COH20_000416	gene-COH20_000416	rna-gnl|WGS:NWUH|COH20_000416-RA_mrna	protein_coding	hypothetical protein	XP_002374480.1	AFLA_029700	hypothetical protein	0	0	0	1	0	0	0	1	0	0	0	0	0	0	0
AFLA_029690	COH20_000417	gene-COH20_000417	rna-gnl|WGS:NWUH|COH20_000417-RA_mrna	protein_coding	lipase/esterase	XP_002374479.1	AFLA_029690	lipase/esterase	0	0	0	1	0	0	0	1	0	0	0	0	0	0	0
#N/A	COH20_000418	gene-COH20_000418	rna-gnl|WGS:NWUH|COH20_000418-RA_mrna	protein_coding	lipase/esterase	#N/A	#N/A	#N/A	0	0	0	1	0	0	0	0	1	0	0	0	0	0	0
AFLA_029250	COH20_000458	gene-COH20_000458	rna-gnl|WGS:NWUH|COH20_000458-RA_mrna	protein_coding	PSP1 domain protein	XP_002374435.1	AFLA_029250	PSP1 domain protein	0	0	0	1	0	0	0	0	0	0	0	0	0	0	1
AFLA_029240	COH20_000459	gene-COH20_000459	rna-gnl|WGS:NWUH|COH20_000459-RA_mrna	protein_coding	nifU-related protein	XP_002374434.1	AFLA_029240	nifU-related protein	0	0	0	1	0	0	0	1	0	0	0	0	0	0	0
AFLA_029230	COH20_000460	gene-COH20_000460	rna-gnl|WGS:NWUH|COH20_000460-RA_mrna	protein_coding	hypothetical protein	XP_002374433.1	AFLA_029230	hypothetical protein	0	0	0	1	0	0	0	0	0	0	0	0	0	0	1
AFLA_029210	COH20_000461	gene-COH20_000461	rna-gnl|WGS:NWUH|COH20_000461-RA_mrna	protein_coding	HIT finger domain protein	XP_002374431.1	AFLA_029210	HIT finger domain protein	0	0	0	1	0	0	0	1	0	0	0	0	0	0	0
AFLA_029200	COH20_000462	gene-COH20_000462	rna-gnl|WGS:NWUH|COH20_000462-RA_mrna	protein_coding	Ras guanyl-nucleotide exchange factor RasGEF	XP_002374430.1	AFLA_029200	Ras guanyl-nucleotide exchange factor RasGEF	0	0	0	1	0	0	0	0	0	0	0	0	0	0	1
AFLA_029190	COH20_000463	gene-COH20_000463	rna-gnl|WGS:NWUH|COH20_000463-RA_mrna	protein_coding	Ras guanyl-nucleotide exchange factor RasGEF	XP_002374429.1	AFLA_029190	Ras guanyl-nucleotide exchange factor RasGEF	0	0	0	1	0	0	0	0	0	0	0	0	0	0	1
AFLA_029090	COH20_000473	gene-COH20_000473	rna-gnl|WGS:NWUH|COH20_000473-RA_mrna	protein_coding	cytochrome P450	XP_002374419.1	AFLA_029090	cytochrome P450	0	0	0	2	0	0	0	0	0	0	0	0	0	0	2
AFLA_029080	COH20_000474	gene-COH20_000474	rna-gnl|WGS:NWUH|COH20_000474-RA_mrna	protein_coding	F-box domain protein	XP_002374418.1	AFLA_029080	F-box domain protein	0	0	0	2	0	0	0	2	0	0	0	0	0	0	0
AFLA_029070	COH20_000475	gene-COH20_000475	rna-gnl|WGS:NWUH|COH20_000475-RA_mrna	protein_coding	ribosome assembly and transport protein Srp40	XP_002374417.1	AFLA_029070	ribosome assembly and transport protein Srp40	0	0	0	2	0	0	0	0	0	0	0	0	0	0	2
AFLA_029060	COH20_000476	gene-COH20_000476	rna-gnl|WGS:NWUH|COH20_000476-RA_mrna	protein_coding	exocyst complex component Sec3	XP_002374416.1	AFLA_029060	exocyst complex component Sec3	0	0	0	2	0	0	0	0	0	0	0	0	0	0	2
AFLA_028380	COH20_000536	gene-COH20_000536	rna-gnl|WGS:NWUH|COH20_000536-RA_mrna	protein_coding	hypothetical protein	XP_002374348.1	AFLA_028380	hypothetical protein	0	0	0	4	0	0	0	4	0	0	0	0	0	0	0
AFLA_028370	COH20_000537	gene-COH20_000537	rna-gnl|WGS:NWUH|COH20_000537-RA_mrna	protein_coding	acid phosphatase	XP_002374347.1	AFLA_028370	acid phosphatase	0	0	0	4	0	0	0	0	0	0	0	0	0	0	4
AFLA_028360	COH20_000538	gene-COH20_000538	rna-gnl|WGS:NWUH|COH20_000538-RA_mrna	protein_coding	Zn(II)2Cys6 transcription factor	XP_002374346.1	AFLA_028360	Zn(II)2Cys6 transcription factor	0	0	0	4	0	0	0	0	0	0	0	0	0	0	4
AFLA_028350	COH20_000539	gene-COH20_000539	rna-gnl|WGS:NWUH|COH20_000539-RA_mrna	protein_coding	hypothetical protein	XP_002374345.1	AFLA_028350	hypothetical protein	0	0	0	4	0	0	0	4	0	0	0	0	0	0	0
AFLA_027540	COH20_000614	gene-COH20_000614	rna-gnl|WGS:NWUH|COH20_000614-RA_mrna	protein_coding	hypothetical protein	XP_002374264.1	AFLA_027540	hypothetical protein	0	0	0	1	0	0	0	1	0	0	0	0	0	0	0
AFLA_027530	COH20_000615	gene-COH20_000615	rna-gnl|WGS:NWUH|COH20_000615-RA_mrna	protein_coding	glycerol kinase	XP_002374263.1	AFLA_027530	glycerol kinase	0	1	0	0	0	0	0	0	1	0	0	1	0	0	0
AFLA_027520	COH20_000616	gene-COH20_000616	rna-gnl|WGS:NWUH|COH20_000616-RA_mrna	protein_coding	protein YME1	XP_002374262.1	AFLA_027520	protein YME1	0	0	0	1	0	0	0	1	0	0	0	0	0	0	0
AFLA_027400	COH20_000628	gene-COH20_000628	rna-gnl|WGS:NWUH|COH20_000628-RA_mrna	protein_coding	cell surface receptor/MFS transporter (FLVCR)	XP_002374250.1	AFLA_027400	cell surface receptor/MFS transporter (FLVCR)	0	0	0	1	0	0	0	1	0	0	0	0	0	0	0
AFLA_027390	COH20_000629	gene-COH20_000629	rna-gnl|WGS:NWUH|COH20_000629-RA_mrna	protein_coding	ubiquinol-cytochrome c reductase complex 17 kd protein	XP_002374249.1	AFLA_027390	ubiquinol-cytochrome c reductase complex 17 kd protein	0	0	0	1	0	0	0	0	0	0	0	0	0	0	1
AFLA_027370	COH20_000630	gene-COH20_000630	rna-gnl|WGS:NWUH|COH20_000630-RA_mrna	protein_coding	glycerol-3-phosphate acyltransferase Sct1	XP_002374247.1	AFLA_027370	glycerol-3-phosphate acyltransferase Sct1	0	0	0	1	0	0	0	0	0	0	0	0	0	0	1
AFLA_027360	COH20_000631	gene-COH20_000631	rna-gnl|WGS:NWUH|COH20_000631-RA_mrna	protein_coding	prenyltransferase	XP_002374246.1	AFLA_027360	prenyltransferase	0	0	0	1	0	0	0	0	0	0	0	0	0	0	1
AFLA_026870	COH20_000673	gene-COH20_000673	rna-gnl|WGS:NWUH|COH20_000673-RA_mrna	protein_coding	SNF2 family helicase	XP_002374197.1	AFLA_026870	SNF2 family helicase	0	0	0	1	0	0	0	0	0	0	0	0	0	0	1
AFLA_026850	COH20_000674	gene-COH20_000674	rna-gnl|WGS:NWUH|COH20_000674-RA_mrna	protein_coding	HMG box protein	XP_002374195.1	AFLA_026850	HMG box protein	0	0	0	1	0	0	0	0	0	0	0	0	0	0	1
AFLA_026840	COH20_000675	gene-COH20_000675	rna-gnl|WGS:NWUH|COH20_000675-RA_mrna	protein_coding	hypothetical protein	XP_002374194.1	AFLA_026840	hypothetical protein	0	0	0	1	0	0	0	1	0	0	0	0	0	0	0
AFLA_026830	COH20_000676	gene-COH20_000676	rna-gnl|WGS:NWUH|COH20_000676-RA_mrna	protein_coding	hypothetical protein	XP_002374193.1	AFLA_026830	hypothetical protein	0	0	0	1	0	0	0	0	0	0	0	0	0	0	1
AFLA_026620	COH20_000696	gene-COH20_000696	rna-gnl|WGS:NWUH|COH20_000696-RA_mrna	protein_coding	small nucleolar ribonucleoprotein complex component (Utp5)	XP_002374172.1	AFLA_026620	small nucleolar ribonucleoprotein complex component (Utp5)	0	0	0	1	0	0	0	0	0	0	0	0	0	0	1
AFLA_026610	COH20_000697	gene-COH20_000697	rna-gnl|WGS:NWUH|COH20_000697-RA_mrna	protein_coding	transcription regulator BDF1	XP_002374171.1	AFLA_026610	transcription regulator BDF1	0	0	0	1	0	0	0	0	0	0	0	0	0	0	1
AFLA_026600	COH20_000698	gene-COH20_000698	rna-gnl|WGS:NWUH|COH20_000698-RA_mrna	protein_coding	hypothetical protein	XP_002374170.1	AFLA_026600	hypothetical protein	0	0	0	1	0	0	0	0	0	0	0	0	0	0	1
AFLA_026440	COH20_000713	gene-COH20_000713	rna-gnl|WGS:NWUH|COH20_000713-RA_mrna	protein_coding	hypothetical protein	XP_002374154.1	AFLA_026440	hypothetical protein	0	0	0	2	0	0	0	2	0	0	0	0	0	0	0
AFLA_026430	COH20_000714	gene-COH20_000714	rna-gnl|WGS:NWUH|COH20_000714-RA_mrna	protein_coding	hypothetical protein	XP_002374153.1	AFLA_026430	hypothetical protein	0	0	0	2	0	0	0	0	0	0	0	0	0	0	2
AFLA_026420	COH20_000715	gene-COH20_000715	rna-gnl|WGS:NWUH|COH20_000715-RA_mrna	protein_coding	yagE family protein	XP_002374152.1	AFLA_026420	yagE family protein	0	0	0	2	0	0	0	0	0	0	0	0	0	0	2
AFLA_026410	COH20_000716	gene-COH20_000716	rna-gnl|WGS:NWUH|COH20_000716-RA_mrna	protein_coding	C2H2 finger domain protein	XP_002374151.1	AFLA_026410	C2H2 finger domain protein	0	0	0	3	0	0	0	0	0	0	0	0	0	0	3
AFLA_026400	COH20_000717	gene-COH20_000717	rna-gnl|WGS:NWUH|COH20_000717-RA_mrna	protein_coding	hypothetical protein	XP_002374150.1	AFLA_026400	hypothetical protein	0	0	0	3	0	0	0	0	0	0	0	0	0	0	3
AFLA_026390	COH20_000718	gene-COH20_000718	rna-gnl|WGS:NWUH|COH20_000718-RA_mrna	protein_coding	RING and UBP finger domain protein	XP_002374149.1	AFLA_026390	RING and UBP finger domain protein	0	0	0	3	0	0	0	3	0	0	0	0	0	0	0
#N/A	COH20_000730	gene-COH20_000730	rna-gnl|WGS:NWUH|COH20_000730-RA_mrna	protein_coding	hypothetical protein	#N/A	#N/A	#N/A	0	0	0	1	0	0	0	1	0	0	0	0	0	0	0
AFLA_026250	COH20_000731	gene-COH20_000731	rna-gnl|WGS:NWUH|COH20_000731-RA_mrna	protein_coding	homeobox transcription factor (RfeB)	XP_002374135.1	AFLA_026250	homeobox transcription factor (RfeB)	0	0	0	1	0	0	0	0	0	0	0	0	0	0	1
AFLA_026240	COH20_000732	gene-COH20_000732	rna-gnl|WGS:NWUH|COH20_000732-RA_mrna	protein_coding	phospholipid-transporting ATPase (DRS2)	XP_002374134.1	AFLA_026240	phospholipid-transporting ATPase (DRS2)	0	0	0	1	0	0	0	1	0	0	0	0	0	0	0
AFLA_025630	COH20_000785	gene-COH20_000785	rna-gnl|WGS:NWUH|COH20_000785-RA_mrna	protein_coding	hypothetical protein	XP_002374074.1	AFLA_025630	hypothetical protein	0	0	0	1	0	0	0	1	0	0	0	0	0	0	0
AFLA_025540	COH20_000791	gene-COH20_000791	rna-gnl|WGS:NWUH|COH20_000791-RA_mrna	protein_coding	hypothetical protein	XP_002374065.1	AFLA_025540	hypothetical protein	0	0	0	3	0	0	0	0	0	0	0	0	0	0	3
AFLA_025530	COH20_000792	gene-COH20_000792	rna-gnl|WGS:NWUH|COH20_000792-RA_mrna	protein_coding	WD repeat protein	XP_002374064.1	AFLA_025530	WD repeat protein	0	0	0	3	0	0	0	3	0	0	0	0	0	0	0
AFLA_025520	COH20_000793	gene-COH20_000793	rna-gnl|WGS:NWUH|COH20_000793-RA_mrna	protein_coding	hypothetical protein	XP_002374063.1	AFLA_025520	hypothetical protein	0	0	0	3	0	0	0	0	0	0	0	0	0	0	3
AFLA_025500	COH20_000795	gene-COH20_000795	rna-gnl|WGS:NWUH|COH20_000795-RA_mrna	protein_coding	hypothetical protein	XP_002374061.1	AFLA_025500	hypothetical protein	0	0	0	3	0	0	0	3	0	0	0	0	0	0	0
AFLA_025440	COH20_000801	gene-COH20_000801	rna-gnl|WGS:NWUH|COH20_000801-RA_mrna	protein_coding	alpha-L-rhamnosidase A	XP_002374055.1	AFLA_025440	alpha-L-rhamnosidase A	0	0	0	1	0	0	0	0	0	0	0	0	0	0	1
AFLA_025430	COH20_000802	gene-COH20_000802	rna-gnl|WGS:NWUH|COH20_000802-RA_mrna	protein_coding	C6 transcription factor	XP_002374054.1	AFLA_025430	C6 transcription factor	0	0	0	1	0	0	0	0	0	0	0	0	0	0	1
AFLA_025420	COH20_000803	gene-COH20_000803	rna-gnl|WGS:NWUH|COH20_000803-RA_mrna	protein_coding	hypothetical protein	XP_002374053.1	AFLA_025420	hypothetical protein	0	0	0	1	0	0	0	0	0	0	0	0	0	0	1
AFLA_109430	COH20_001011	gene-COH20_001011	rna-gnl|WGS:NWUH|COH20_001011-RA_mrna	protein_coding	nonribosomal siderophore peptide synthase SidC	XP_002376812.1	AFLA_109430	nonribosomal siderophore peptide synthase SidC	0	0	0	1	0	0	0	0	0	0	0	0	0	0	1
AFLA_109440	COH20_001012	gene-COH20_001012	rna-gnl|WGS:NWUH|COH20_001012-RA_mrna	protein_coding	long-chain-fatty-acid-CoA ligase	XP_002376813.1	AFLA_109440	long-chain-fatty-acid-CoA ligase	0	0	0	1	0	0	0	1	0	0	0	0	0	0	0
AFLA_109450	COH20_001013	gene-COH20_001013	rna-gnl|WGS:NWUH|COH20_001013-RA_mrna	protein_coding	apoptosis inducing factor	XP_002376814.1	AFLA_109450	apoptosis inducing factor	0	0	0	1	0	0	0	0	0	0	0	0	0	0	1
#N/A	COH20_001075	gene-COH20_001075	rna-gnl|WGS:NWUH|COH20_001075-RA_mrna	protein_coding	hypothetical protein	#N/A	#N/A	#N/A	0	0	0	2	0	0	0	0	0	0	0	0	0	0	2
AFLA_110160	COH20_001076	gene-COH20_001076	rna-gnl|WGS:NWUH|COH20_001076-RA_mrna	protein_coding	dipeptidyl peptidase 4	XP_002376885.1	AFLA_110160	dipeptidyl peptidase 4	0	0	0	2	0	0	0	0	0	0	0	0	0	0	2
AFLA_110170	COH20_001077	gene-COH20_001077	rna-gnl|WGS:NWUH|COH20_001077-RA_mrna	protein_coding	collagen EMF1-alpha precursor	XP_002376886.1	AFLA_110170	collagen EMF1-alpha precursor	0	2	0	0	0	0	0	0	0	0	0	0	0	2	0
AFLA_110180	COH20_001078	gene-COH20_001078	rna-gnl|WGS:NWUH|COH20_001078-RA_mrna	protein_coding	hypothetical protein	XP_002376887.1	AFLA_110180	hypothetical protein	0	0	0	2	0	0	0	2	0	0	0	0	0	0	0
#N/A	COH20_001079	gene-COH20_001079	rna-gnl|WGS:NWUH|COH20_001079-RA_mrna	protein_coding	anticoagulant protein C	#N/A	#N/A	#N/A	0	0	0	2	0	0	0	0	0	0	0	0	0	0	2
AFLA_110370	COH20_001093	gene-COH20_001093	rna-gnl|WGS:NWUH|COH20_001093-RA_mrna	protein_coding	putative S-adenosyl-methionine-sterol-C- methyltransferase	XP_002376906.1	AFLA_110370	putative S-adenosyl-methionine-sterol-C- methyltransferase	0	0	0	2	0	0	0	2	0	0	0	0	0	0	0
AFLA_110390	COH20_001094	gene-COH20_001094	rna-gnl|WGS:NWUH|COH20_001094-RA_mrna	protein_coding	hypothetical protein	XP_002376908.1	AFLA_110390	hypothetical protein	0	0	0	2	0	0	0	2	0	0	0	0	0	0	0
AFLA_110410	COH20_001095	gene-COH20_001095	rna-gnl|WGS:NWUH|COH20_001095-RA_mrna	protein_coding	phosphate transporter	XP_002376910.1	AFLA_110410	phosphate transporter	0	0	0	2	0	0	0	0	0	0	0	0	0	0	2
AFLA_110420	COH20_001096	gene-COH20_001096	rna-gnl|WGS:NWUH|COH20_001096-RA_mrna	protein_coding	hypothetical protein	XP_002376911.1	AFLA_110420	hypothetical protein	0	0	0	2	0	0	0	2	0	0	0	0	0	0	0
AFLA_110640	COH20_001117	gene-COH20_001117	rna-gnl|WGS:NWUH|COH20_001117-RA_mrna	protein_coding	ATP binding L-PSP endoribonuclease family protein	XP_002376933.1	AFLA_110640	ATP binding L-PSP endoribonuclease family protein	0	0	0	2	0	0	0	0	0	0	0	0	0	0	2
AFLA_110650	COH20_001118	gene-COH20_001118	rna-gnl|WGS:NWUH|COH20_001118-RA_mrna	protein_coding	C2H2 transcription factor (Seb1)	XP_002376934.1	AFLA_110650	C2H2 transcription factor (Seb1)	0	0	0	2	0	0	0	0	0	0	0	0	0	0	2
AFLA_111070	COH20_001158	gene-COH20_001158	rna-gnl|WGS:NWUH|COH20_001158-RA_mrna	protein_coding	aldehyde dehydrogenase	XP_002376976.1	AFLA_111070	aldehyde dehydrogenase	0	0	0	1	0	0	0	0	0	0	0	0	0	0	1
AFLA_111080	COH20_001159	gene-COH20_001159	rna-gnl|WGS:NWUH|COH20_001159-RA_mrna	protein_coding	AT DNA binding protein (Thy28)	XP_002376977.1	AFLA_111080	AT DNA binding protein (Thy28)	0	0	0	1	0	0	0	0	0	0	0	0	0	0	1
#N/A	COH20_001160	gene-COH20_001160	rna-gnl|WGS:NWUH|COH20_001160-RA_mrna	protein_coding	hypothetical protein	#N/A	#N/A	#N/A	0	0	0	1	0	0	0	0	0	0	0	0	0	0	1
AFLA_111100	COH20_001161	gene-COH20_001161	rna-gnl|WGS:NWUH|COH20_001161-RA_mrna	protein_coding	peroxiredoxin PRX1	XP_002376979.1	AFLA_111100	peroxiredoxin PRX1	0	0	0	1	0	0	0	0	0	0	0	0	0	0	1
AFLA_113340	COH20_001378	gene-COH20_001378	rna-gnl|WGS:NWUH|COH20_001378-RA_mrna	protein_coding	X-Pro dipeptidyl-peptidase (S15 family) protein	XP_002377203.1	AFLA_113340	X-Pro dipeptidyl-peptidase (S15 family) protein	0	0	0	1	0	0	0	1	0	0	0	0	0	0	0
AFLA_113350	COH20_001379	gene-COH20_001379	rna-gnl|WGS:NWUH|COH20_001379-RA_mrna	protein_coding	hypothetical protein	XP_002377204.1	AFLA_113350	hypothetical protein	0	0	0	1	0	0	0	0	0	0	0	0	0	0	1
AFLA_113400	COH20_001382	gene-COH20_001382	rna-gnl|WGS:NWUH|COH20_001382-RA_mrna	protein_coding	Ras guanine-nucleotide exchange protein	XP_002377209.1	AFLA_113400	Ras guanine-nucleotide exchange protein	0	0	0	1	0	0	0	0	0	0	0	0	0	0	1
AFLA_113520	COH20_001394	gene-COH20_001394	rna-gnl|WGS:NWUH|COH20_001394-RA_mrna	protein_coding	alpha/beta hydrolase	XP_002377221.1	AFLA_113520	alpha/beta hydrolase	0	0	0	1	0	0	0	0	0	0	0	0	0	0	1
AFLA_113530	COH20_001395	gene-COH20_001395	rna-gnl|WGS:NWUH|COH20_001395-RA_mrna	protein_coding	carboxylesterase family protein	XP_002377222.1	AFLA_113530	carboxylesterase family protein	0	0	0	1	0	0	0	1	0	0	0	0	0	0	0
AFLA_113540	COH20_001396	gene-COH20_001396	rna-gnl|WGS:NWUH|COH20_001396-RA_mrna	protein_coding	hypothetical protein	XP_002377223.1	AFLA_113540	hypothetical protein	0	0	0	1	0	0	0	1	0	0	0	0	0	0	0
AFLA_113550	COH20_001397	gene-COH20_001397	rna-gnl|WGS:NWUH|COH20_001397-RA_mrna	protein_coding	hypothetical protein	XP_002377224.1	AFLA_113550	hypothetical protein	0	0	0	1	0	0	0	0	1	0	0	0	0	0	0
AFLA_113560	COH20_001398	gene-COH20_001398	rna-gnl|WGS:NWUH|COH20_001398-RA_mrna	protein_coding	pH-response regulator protein palA/RIM20	XP_002377225.1	AFLA_113560	pH-response regulator protein palA/RIM20	0	0	0	1	0	0	0	1	0	0	0	0	0	0	0
AFLA_113570	COH20_001399	gene-COH20_001399	rna-gnl|WGS:NWUH|COH20_001399-RA_mrna	protein_coding	mitochondrial carrier protein	XP_002377226.1	AFLA_113570	mitochondrial carrier protein	0	0	0	1	0	0	0	1	0	0	0	0	0	0	0
AFLA_113720	COH20_001414	gene-COH20_001414	rna-gnl|WGS:NWUH|COH20_001414-RA_mrna	protein_coding	ribosome biogenesis (Nop4)	XP_002377241.1	AFLA_113720	ribosome biogenesis (Nop4)	0	0	0	1	0	0	0	1	0	0	0	0	0	0	0
AFLA_113730	COH20_001415	gene-COH20_001415	rna-gnl|WGS:NWUH|COH20_001415-RA_mrna	protein_coding	progesterone binding protein	XP_002377242.1	AFLA_113730	progesterone binding protein	0	0	0	1	0	0	0	0	0	0	0	0	0	0	1
AFLA_113740	COH20_001416	gene-COH20_001416	rna-gnl|WGS:NWUH|COH20_001416-RA_mrna	protein_coding	general amino acid permease AGP2	XP_002377243.1	AFLA_113740	general amino acid permease AGP2	0	0	0	1	0	0	0	0	0	0	0	0	0	0	1
AFLA_113750	COH20_001417	gene-COH20_001417	rna-gnl|WGS:NWUH|COH20_001417-RA_mrna	protein_coding	hypothetical protein	XP_002377244.1	AFLA_113750	hypothetical protein	0	0	0	1	0	0	0	1	0	0	0	0	0	0	0
AFLA_113760	COH20_001418	gene-COH20_001418	rna-gnl|WGS:NWUH|COH20_001418-RA_mrna	protein_coding	JmjC domain protein	XP_002377245.1	AFLA_113760	JmjC domain protein	0	0	0	1	0	0	0	1	0	0	0	0	0	0	0
AFLA_113850	COH20_001425	gene-COH20_001425	rna-gnl|WGS:NWUH|COH20_001425-RA_mrna	protein_coding	RSC complex subunit Sfh1	XP_002377254.1	AFLA_113850	RSC complex subunit Sfh1	0	0	0	1	0	0	0	1	0	0	0	0	0	0	0
AFLA_113870	COH20_001426	gene-COH20_001426	rna-gnl|WGS:NWUH|COH20_001426-RA_mrna	protein_coding	hypothetical protein	XP_002377256.1	AFLA_113870	hypothetical protein	0	0	0	1	0	0	0	0	0	0	0	0	0	0	1
AFLA_113880	COH20_001427	gene-COH20_001427	rna-gnl|WGS:NWUH|COH20_001427-RA_mrna	protein_coding	peroxin 20	XP_002377257.1	AFLA_113880	peroxin 20	0	0	0	2	0	0	0	1	0	0	0	0	0	0	1
AFLA_113890	COH20_001428	gene-COH20_001428	rna-gnl|WGS:NWUH|COH20_001428-RA_mrna	protein_coding	protein transport protein SEC13	XP_002377258.1	AFLA_113890	protein transport protein SEC13	0	0	0	2	0	0	0	1	0	0	0	0	0	0	1
AFLA_113900	COH20_001429	gene-COH20_001429	rna-gnl|WGS:NWUH|COH20_001429-RA_mrna	protein_coding	hypothetical protein	XP_002377259.1	AFLA_113900	hypothetical protein	0	0	0	2	0	0	0	1	0	0	0	0	0	0	1
AFLA_113910	COH20_001430	gene-COH20_001430	rna-gnl|WGS:NWUH|COH20_001430-RA_mrna	protein_coding	MFS myo-inositol transporter	XP_002377260.1	AFLA_113910	MFS myo-inositol transporter	0	0	0	1	0	0	0	1	0	0	0	0	0	0	0
AFLA_113920	COH20_001431	gene-COH20_001431	rna-gnl|WGS:NWUH|COH20_001431-RA_mrna	protein_coding	translation initiation regulator (Gcn20)	XP_002377261.1	AFLA_113920	translation initiation regulator (Gcn20)	0	0	0	1	0	0	0	1	0	0	0	0	0	0	0
AFLA_020370	COH20_001434	gene-COH20_001434	rna-gnl|WGS:NWUH|COH20_001434-RA_mrna	protein_coding	protein LRP16	XP_002376057.1	AFLA_020370	protein LRP16	0	0	0	1	0	0	0	1	0	0	0	0	0	0	0
AFLA_020360	COH20_001435	gene-COH20_001435	rna-gnl|WGS:NWUH|COH20_001435-RA_mrna	protein_coding	potassium ion channel Yvc1	XP_002376056.1	AFLA_020360	potassium ion channel Yvc1	0	0	0	1	0	0	0	1	0	0	0	0	0	0	0
AFLA_020350	COH20_001436	gene-COH20_001436	rna-gnl|WGS:NWUH|COH20_001436-RA_mrna	protein_coding	eukaryotic translation initiation factor 2 subunit alpha	XP_002376055.1	AFLA_020350	eukaryotic translation initiation factor 2 subunit alpha	0	0	0	1	0	0	0	1	0	0	0	0	0	0	0
AFLA_020210	COH20_001449	gene-COH20_001449	rna-gnl|WGS:NWUH|COH20_001449-RA_mrna	protein_coding	sexual development transcription factor NsdD	XP_002376041.1	AFLA_020210	sexual development transcription factor NsdD	0	0	0	1	0	0	0	0	1	0	0	0	0	0	0
AFLA_020070	COH20_001458	gene-COH20_001458	rna-gnl|WGS:NWUH|COH20_001458-RA_mrna	protein_coding	DUF1212 domain membrane protein Prm10	XP_002376027.1	AFLA_020070	DUF1212 domain membrane protein Prm10	0	0	0	3	0	0	0	0	0	0	0	0	0	0	3
AFLA_092630	COH20_001626	gene-COH20_001626	rna-gnl|WGS:NWUH|COH20_001626-RA_mrna	protein_coding	glycosidase crf2	XP_002381083.1	AFLA_092630	glycosidase crf2	0	0	0	1	0	0	0	0	0	0	0	0	0	0	1
AFLA_092600	COH20_001627	gene-COH20_001627	rna-gnl|WGS:NWUH|COH20_001627-RA_mrna	protein_coding	hypothetical protein	XP_002381080.1	AFLA_092600	hypothetical protein	0	0	0	1	0	0	0	1	0	0	0	0	0	0	0
AFLA_092590	COH20_001628	gene-COH20_001628	rna-gnl|WGS:NWUH|COH20_001628-RA_mrna	protein_coding	peptide methionine sulfoxide reductase	XP_002381079.1	AFLA_092590	peptide methionine sulfoxide reductase	0	0	0	1	0	0	0	1	0	0	0	0	0	0	0
AFLA_091490	COH20_001733	gene-COH20_001733	rna-gnl|WGS:NWUH|COH20_001733-RA_mrna	protein_coding	C2H2 finger domain protein	XP_002380969.1	AFLA_091490	C2H2 finger domain protein	0	0	0	1	0	0	0	0	0	0	0	0	0	0	1
AFLA_091090	COH20_001764	gene-COH20_001764	rna-gnl|WGS:NWUH|COH20_001764-RA_mrna	protein_coding	C6 zinc finger domain protein	XP_002380929.1	AFLA_091090	C6 zinc finger domain protein	0	0	0	2	0	0	0	0	0	0	0	0	0	0	2
AFLA_090620	COH20_001811	gene-COH20_001811	rna-gnl|WGS:NWUH|COH20_001811-RA_mrna	protein_coding	hypothetical protein	XP_002380882.1	AFLA_090620	hypothetical protein	0	0	0	4	0	0	0	0	0	0	0	0	0	0	4
AFLA_090600	COH20_001812	gene-COH20_001812	rna-gnl|WGS:NWUH|COH20_001812-RA_mrna	protein_coding	hypothetical protein	XP_002380880.1	AFLA_090600	hypothetical protein	0	0	0	4	0	0	0	4	0	0	0	0	0	0	0
AFLA_090590	COH20_001813	gene-COH20_001813	rna-gnl|WGS:NWUH|COH20_001813-RA_mrna	protein_coding	hypothetical protein	XP_002380879.1	AFLA_090590	hypothetical protein	0	0	0	4	0	0	0	4	0	0	0	0	0	0	0
AFLA_089810	COH20_001889	gene-COH20_001889	rna-gnl|WGS:NWUH|COH20_001889-RA_mrna	protein_coding	sodium/solute symporter	XP_002380802.1	AFLA_089810	sodium/solute symporter	0	0	0	3	0	0	0	3	0	0	0	0	0	0	0
AFLA_089800	COH20_001890	gene-COH20_001890	rna-gnl|WGS:NWUH|COH20_001890-RA_mrna	protein_coding	hypothetical protein	XP_002380801.1	AFLA_089800	hypothetical protein	0	0	0	3	0	0	0	3	0	0	0	0	0	0	0
AFLA_089790	COH20_001891	gene-COH20_001891	rna-gnl|WGS:NWUH|COH20_001891-RA_mrna	protein_coding	hypothetical protein	XP_002380800.1	AFLA_089790	hypothetical protein	0	0	0	3	0	0	0	0	3	0	0	0	0	0	0
AFLA_089780	COH20_001892	gene-COH20_001892	rna-gnl|WGS:NWUH|COH20_001892-RA_mrna	protein_coding	hypothetical protein	XP_002380799.1	AFLA_089780	hypothetical protein	0	0	0	4	0	0	0	1	0	0	0	0	0	0	3
AFLA_089770	COH20_001893	gene-COH20_001893	rna-gnl|WGS:NWUH|COH20_001893-RA_mrna	protein_coding	alpha-N-arabinofuranosidase A	XP_002380798.1	AFLA_089770	alpha-N-arabinofuranosidase A	0	0	0	1	0	0	0	1	0	0	0	0	0	0	0
AFLA_089760	COH20_001894	gene-COH20_001894	rna-gnl|WGS:NWUH|COH20_001894-RA_mrna	protein_coding	hypothetical protein	XP_002380797.1	AFLA_089760	hypothetical protein	0	0	0	1	0	0	0	0	0	0	0	0	0	0	1
AFLA_089750	COH20_001895	gene-COH20_001895	rna-gnl|WGS:NWUH|COH20_001895-RA_mrna	protein_coding	tyrosyl-tRNA synthetase	XP_002380796.1	AFLA_089750	tyrosyl-tRNA synthetase	0	0	0	1	0	0	0	0	0	0	0	0	0	0	1
AFLA_089370	COH20_001936	gene-COH20_001936	rna-gnl|WGS:NWUH|COH20_001936-RA_mrna	protein_coding	MFS transporter	XP_002380758.1	AFLA_089370	MFS transporter	0	0	0	3	0	0	0	3	0	0	0	0	0	0	0
AFLA_089360	COH20_001937	gene-COH20_001937	rna-gnl|WGS:NWUH|COH20_001937-RA_mrna	protein_coding	hypothetical protein	XP_002380757.1	AFLA_089360	hypothetical protein	0	0	0	3	0	0	0	0	0	0	0	0	0	0	3
AFLA_089340	COH20_001938	gene-COH20_001938	rna-gnl|WGS:NWUH|COH20_001938-RA_mrna	protein_coding	putative MFS transporter	XP_002380755.1	AFLA_089340	putative MFS transporter	0	0	0	3	0	0	0	0	3	0	0	0	0	0	0
AFLA_089320	COH20_001939	gene-COH20_001939	rna-gnl|WGS:NWUH|COH20_001939-RA_mrna	protein_coding	conserved mitochondrial protein	XP_002380753.1	AFLA_089320	conserved mitochondrial protein	0	0	0	3	0	0	0	0	0	0	0	0	0	0	3
AFLA_089310	COH20_001940	gene-COH20_001940	rna-gnl|WGS:NWUH|COH20_001940-RA_mrna	protein_coding	coenzyme A transferase	XP_002380752.1	AFLA_089310	coenzyme A transferase	0	0	0	3	0	0	0	3	0	0	0	0	0	0	0
AFLA_089150	COH20_001955	gene-COH20_001955	rna-gnl|WGS:NWUH|COH20_001955-RA_mrna	protein_coding	transcription initiation factor IIF subunit alpha	XP_002380736.1	AFLA_089150	transcription initiation factor IIF subunit alpha	0	0	0	1	0	0	0	0	0	0	0	0	0	0	1
AFLA_089140	COH20_001956	gene-COH20_001956	rna-gnl|WGS:NWUH|COH20_001956-RA_mrna	protein_coding	zinc finger protein	XP_002380735.1	AFLA_089140	zinc finger protein	0	0	0	1	0	0	0	1	0	0	0	0	0	0	0
AFLA_089130	COH20_001957	gene-COH20_001957	rna-gnl|WGS:NWUH|COH20_001957-RA_mrna	protein_coding	DNA-binding protein HGH1	XP_002380734.1	AFLA_089130	DNA-binding protein HGH1	0	0	0	1	0	0	0	0	0	0	0	0	0	0	1
AFLA_089120	COH20_001958	gene-COH20_001958	rna-gnl|WGS:NWUH|COH20_001958-RA_mrna	protein_coding	inositol monophosphatase	XP_002380733.1	AFLA_089120	inositol monophosphatase	0	0	0	1	0	0	0	0	0	0	0	0	0	0	1
AFLA_089110	COH20_001959	gene-COH20_001959	rna-gnl|WGS:NWUH|COH20_001959-RA_mrna	protein_coding	putative lipase/serine esterase	XP_002380732.1	AFLA_089110	putative lipase/serine esterase	0	0	0	1	0	0	0	1	0	0	0	0	0	0	0
AFLA_039110	COH20_002050	gene-COH20_002050	rna-gnl|WGS:NWUH|COH20_002050-RA_mrna	protein_coding	hypothetical protein	XP_002377373.1	AFLA_039110	hypothetical protein	0	0	0	1	0	0	0	1	0	0	0	0	0	0	0
AFLA_039120	COH20_002051	gene-COH20_002051	rna-gnl|WGS:NWUH|COH20_002051-RA_mrna	protein_coding	cytochrome P450	XP_002377374.1	AFLA_039120	cytochrome P450	0	0	0	1	0	0	0	1	0	0	0	0	0	0	0
AFLA_039130	COH20_002052	gene-COH20_002052	rna-gnl|WGS:NWUH|COH20_002052-RA_mrna	protein_coding	two-component system protein B	XP_002377375.1	AFLA_039130	two-component system protein B	0	0	0	1	0	0	0	0	0	0	0	0	0	0	1
AFLA_039140	COH20_002053	gene-COH20_002053	rna-gnl|WGS:NWUH|COH20_002053-RA_mrna	protein_coding	hypothetical protein	XP_002377376.1	AFLA_039140	hypothetical protein	0	0	0	1	0	0	0	0	0	0	0	0	0	0	1
AFLA_040260	COH20_002164	gene-COH20_002164	rna-gnl|WGS:NWUH|COH20_002164-RA_mrna	protein_coding	hypothetical protein	XP_002377488.1	AFLA_040260	hypothetical protein	0	0	0	3	0	0	0	3	0	0	0	0	0	0	0
AFLA_040270	COH20_002165	gene-COH20_002165	rna-gnl|WGS:NWUH|COH20_002165-RA_mrna	protein_coding	hypothetical protein	XP_002377489.1	AFLA_040270	hypothetical protein	0	0	0	3	0	0	0	0	0	0	0	0	0	0	3
AFLA_040280	COH20_002166	gene-COH20_002166	rna-gnl|WGS:NWUH|COH20_002166-RA_mrna	protein_coding	L-PSP endoribonuclease family protein	XP_002377490.1	AFLA_040280	L-PSP endoribonuclease family protein	0	0	0	3	0	0	0	3	0	0	0	0	0	0	0
AFLA_040300	COH20_002167	gene-COH20_002167	rna-gnl|WGS:NWUH|COH20_002167-RA_mrna	protein_coding	Zn(II)2Cys6 transcription factor	XP_002377492.1	AFLA_040300	Zn(II)2Cys6 transcription factor	0	0	0	3	0	0	0	3	0	0	0	0	0	0	0
AFLA_040730	COH20_002189	gene-COH20_002189	rna-gnl|WGS:NWUH|COH20_002189-RA_mrna	protein_coding	hypothetical protein	XP_002377535.1	AFLA_040730	hypothetical protein	0	0	0	2	0	0	0	0	0	0	0	0	0	0	2
#N/A	COH20_002190	gene-COH20_002190	rna-gnl|WGS:NWUH|COH20_002190-RA_mrna	protein_coding	hypothetical protein	#N/A	#N/A	#N/A	0	0	0	2	0	0	0	2	0	0	0	0	0	0	0
AFLA_040740	COH20_002191	gene-COH20_002191	rna-gnl|WGS:NWUH|COH20_002191-RA_mrna	protein_coding	flavin containing amine oxidase	XP_002377536.1	AFLA_040740	flavin containing amine oxidase	0	0	0	2	0	0	0	2	0	0	0	0	0	0	0
AFLA_040750	COH20_002192	gene-COH20_002192	rna-gnl|WGS:NWUH|COH20_002192-RA_mrna	protein_coding	hypothetical protein	XP_002377537.1	AFLA_040750	hypothetical protein	0	0	0	2	0	0	0	0	0	0	0	0	0	0	2
AFLA_040760	COH20_002193	gene-COH20_002193	rna-gnl|WGS:NWUH|COH20_002193-RA_mrna	protein_coding	hypothetical protein	XP_002377538.1	AFLA_040760	hypothetical protein	0	0	0	2	0	0	0	0	0	0	0	0	0	0	2
#N/A	COH20_002194	gene-COH20_002194	rna-gnl|WGS:NWUH|COH20_002194-RA_mrna	protein_coding	hypothetical protein	#N/A	#N/A	#N/A	0	0	0	2	0	0	0	2	0	0	0	0	0	0	0
AFLA_040770	COH20_002195	gene-COH20_002195	rna-gnl|WGS:NWUH|COH20_002195-RA_mrna	protein_coding	early growth response protein 3	XP_002377539.1	AFLA_040770	early growth response protein 3	0	0	0	2	0	0	0	2	0	0	0	0	0	0	0
AFLA_041160	COH20_002229	gene-COH20_002229	rna-gnl|WGS:NWUH|COH20_002229-RA_mrna	protein_coding	oxidoreductase	XP_002377578.1	AFLA_041160	oxidoreductase	0	0	0	8	0	0	0	0	0	0	0	0	0	0	8
AFLA_041170	COH20_002230	gene-COH20_002230	rna-gnl|WGS:NWUH|COH20_002230-RA_mrna	protein_coding	hypothetical protein	XP_002377579.1	AFLA_041170	hypothetical protein	0	0	0	8	0	0	0	0	0	0	0	0	0	0	8
AFLA_041190	COH20_002232	gene-COH20_002232	rna-gnl|WGS:NWUH|COH20_002232-RA_mrna	protein_coding	hypothetical protein	XP_002377581.1	AFLA_041190	hypothetical protein	0	0	0	8	0	0	0	0	0	0	0	0	0	0	8
AFLA_041200	COH20_002233	gene-COH20_002233	rna-gnl|WGS:NWUH|COH20_002233-RA_mrna	protein_coding	aminotransferase	XP_002377582.1	AFLA_041200	aminotransferase	0	0	0	8	0	0	0	8	0	0	0	0	0	0	0
AFLA_041260	COH20_002238	gene-COH20_002238	rna-gnl|WGS:NWUH|COH20_002238-RA_mrna	protein_coding	ribosome associated DnaJ chaperone Zuotin	XP_002377588.1	AFLA_041260	ribosome associated DnaJ chaperone Zuotin	0	0	0	1	0	0	0	1	0	0	0	0	0	0	0
AFLA_041270	COH20_002239	gene-COH20_002239	rna-gnl|WGS:NWUH|COH20_002239-RA_mrna	protein_coding	proline permease PrnB	XP_002377589.1	AFLA_041270	proline permease PrnB	0	0	0	1	0	0	0	0	0	0	0	0	0	0	1
AFLA_041280	COH20_002240	gene-COH20_002240	rna-gnl|WGS:NWUH|COH20_002240-RA_mrna	protein_coding	dimethylaniline monooxygenase	XP_002377590.1	AFLA_041280	dimethylaniline monooxygenase	0	0	0	1	0	0	0	1	0	0	0	0	0	0	0
AFLA_041290	COH20_002241	gene-COH20_002241	rna-gnl|WGS:NWUH|COH20_002241-RA_mrna	protein_coding	short chain dehydrogenase/reductase family oxidoreductase	XP_002377591.1	AFLA_041290	short chain dehydrogenase/reductase family oxidoreductase	0	0	0	1	0	0	0	1	0	0	0	0	0	0	0
AFLA_041300	COH20_002242	gene-COH20_002242	rna-gnl|WGS:NWUH|COH20_002242-RA_mrna	protein_coding	hypothetical protein	XP_002377592.1	AFLA_041300	hypothetical protein	0	0	0	1	0	0	0	0	0	0	0	0	0	0	1
AFLA_041310	COH20_002243	gene-COH20_002243	rna-gnl|WGS:NWUH|COH20_002243-RA_mrna	protein_coding	oxidoreductase	XP_002377593.1	AFLA_041310	oxidoreductase	0	0	0	1	0	0	0	1	0	0	0	0	0	0	0
AFLA_041370	COH20_002249	gene-COH20_002249	rna-gnl|WGS:NWUH|COH20_002249-RA_mrna	protein_coding	isoflavone reductase family protein	XP_002377599.1	AFLA_041370	isoflavone reductase family protein	0	0	0	6	0	0	0	6	0	0	0	0	0	0	0
AFLA_041380	COH20_002250	gene-COH20_002250	rna-gnl|WGS:NWUH|COH20_002250-RA_mrna	protein_coding	MFS multidrug transporter	XP_002377600.1	AFLA_041380	MFS multidrug transporter	0	0	0	7	0	0	0	0	0	0	0	0	0	0	7
AFLA_041390	COH20_002251	gene-COH20_002251	rna-gnl|WGS:NWUH|COH20_002251-RA_mrna	protein_coding	hypothetical protein	XP_002377601.1	AFLA_041390	hypothetical protein	0	0	0	7	0	0	0	0	0	0	0	0	0	0	7
AFLA_041410	COH20_002253	gene-COH20_002253	rna-gnl|WGS:NWUH|COH20_002253-RA_mrna	protein_coding	aldehyde dehydrogenase family protein	XP_002377603.1	AFLA_041410	aldehyde dehydrogenase family protein	0	0	0	7	0	0	0	7	0	0	0	0	0	0	0
AFLA_041420	COH20_002254	gene-COH20_002254	rna-gnl|WGS:NWUH|COH20_002254-RA_mrna	protein_coding	GMP synthase	XP_002377604.1	AFLA_041420	GMP synthase	0	0	0	7	0	0	0	7	0	0	0	0	0	0	0
AFLA_041930	COH20_002302	gene-COH20_002302	rna-gnl|WGS:NWUH|COH20_002302-RA_mrna	protein_coding	hypothetical protein	XP_002377655.1	AFLA_041930	hypothetical protein	0	0	0	3	0	0	0	0	0	0	0	0	0	0	3
AFLA_041940	COH20_002303	gene-COH20_002303	rna-gnl|WGS:NWUH|COH20_002303-RA_mrna	protein_coding	aminotransferase	XP_002377656.1	AFLA_041940	aminotransferase	0	0	0	3	0	0	0	0	0	0	0	0	0	0	3
AFLA_042790	COH20_002383	gene-COH20_002383	rna-gnl|WGS:NWUH|COH20_002383-RA_mrna	protein_coding	hypothetical protein	XP_002377741.1	AFLA_042790	hypothetical protein	0	0	0	1	0	0	0	0	0	0	0	0	0	0	1
AFLA_042800	COH20_002384	gene-COH20_002384	rna-gnl|WGS:NWUH|COH20_002384-RA_mrna	protein_coding	hypothetical protein	XP_002377742.1	AFLA_042800	hypothetical protein	0	1	0	0	0	0	0	0	0	0	0	0	0	1	0
AFLA_042810	COH20_002385	gene-COH20_002385	rna-gnl|WGS:NWUH|COH20_002385-RA_mrna	protein_coding	magnesium dependent phosphatase	XP_002377743.1	AFLA_042810	magnesium dependent phosphatase	0	0	0	1	0	0	0	0	0	0	0	0	0	0	1
AFLA_042820	COH20_002386	gene-COH20_002386	rna-gnl|WGS:NWUH|COH20_002386-RA_mrna	protein_coding	cholinephosphate cytidylyltransferase	XP_002377744.1	AFLA_042820	cholinephosphate cytidylyltransferase	0	0	0	1	0	0	0	1	0	0	0	0	0	0	0
AFLA_043060	COH20_002409	gene-COH20_002409	rna-gnl|WGS:NWUH|COH20_002409-RA_mrna	protein_coding	CCR4-NOT transcription complex	XP_002377768.1	AFLA_043060	CCR4-NOT transcription complex	0	0	0	1	0	0	0	1	0	0	0	0	0	0	0
AFLA_043070	COH20_002410	gene-COH20_002410	rna-gnl|WGS:NWUH|COH20_002410-RA_mrna	protein_coding	C2H2 finger domain protein	XP_002377769.1	AFLA_043070	C2H2 finger domain protein	0	0	0	1	0	0	0	1	0	0	0	0	0	0	0
AFLA_043080	COH20_002411	gene-COH20_002411	rna-gnl|WGS:NWUH|COH20_002411-RA_mrna	protein_coding	methylated-DNA-protein-cysteine methyltransferase	XP_002377770.1	AFLA_043080	methylated-DNA-protein-cysteine methyltransferase	0	0	0	1	0	0	0	1	0	0	0	0	0	0	0
AFLA_043090	COH20_002412	gene-COH20_002412	rna-gnl|WGS:NWUH|COH20_002412-RA_mrna	protein_coding	MFS monosaccharide transporter	XP_002377771.1	AFLA_043090	MFS monosaccharide transporter	0	0	0	1	0	0	0	1	0	0	0	0	0	0	0
AFLA_043210	COH20_002423	gene-COH20_002423	rna-gnl|WGS:NWUH|COH20_002423-RA_mrna	protein_coding	protein grc3	XP_002377783.1	AFLA_043210	protein grc3	0	0	0	1	0	0	0	1	0	0	0	0	0	0	0
AFLA_043220	COH20_002424	gene-COH20_002424	rna-gnl|WGS:NWUH|COH20_002424-RA_mrna	protein_coding	hypothetical protein	XP_002377784.1	AFLA_043220	hypothetical protein	0	0	0	1	0	0	0	0	0	0	0	0	0	0	1
AFLA_043680	COH20_002467	gene-COH20_002467	rna-gnl|WGS:NWUH|COH20_002467-RA_mrna	protein_coding	RING finger protein	XP_002377830.1	AFLA_043680	RING finger protein	0	0	0	1	0	0	0	1	0	0	0	0	0	0	0
AFLA_043690	COH20_002468	gene-COH20_002468	rna-gnl|WGS:NWUH|COH20_002468-RA_mrna	protein_coding	phosphoribosylglycinamide formyltransferase	XP_002377831.1	AFLA_043690	phosphoribosylglycinamide formyltransferase	0	0	0	1	0	0	0	1	0	0	0	0	0	0	0
AFLA_043710	COH20_002469	gene-COH20_002469	rna-gnl|WGS:NWUH|COH20_002469-RA_mrna	protein_coding	Zn(II)2Cys6 transcription factor	XP_002377833.1	AFLA_043710	Zn(II)2Cys6 transcription factor	0	0	0	1	0	0	0	0	0	0	0	0	0	0	1
AFLA_043750	COH20_002473	gene-COH20_002473	rna-gnl|WGS:NWUH|COH20_002473-RA_mrna	protein_coding	pentatricopeptide repeat protein	XP_002377837.1	AFLA_043750	pentatricopeptide repeat protein	0	0	0	2	0	0	0	0	0	0	0	0	0	0	2
AFLA_043910	COH20_002487	gene-COH20_002487	rna-gnl|WGS:NWUH|COH20_002487-RA_mrna	protein_coding	DNA repair protein rad9	XP_002377853.1	AFLA_043910	DNA repair protein rad9	0	0	0	3	0	0	0	3	0	0	0	0	0	0	0
AFLA_043920	COH20_002488	gene-COH20_002488	rna-gnl|WGS:NWUH|COH20_002488-RA_mrna	protein_coding	alpha-tubulin suppressor protein Aats1	XP_002377854.1	AFLA_043920	alpha-tubulin suppressor protein Aats1	0	0	0	3	0	0	0	0	0	0	0	0	0	0	3
AFLA_043930	COH20_002489	gene-COH20_002489	rna-gnl|WGS:NWUH|COH20_002489-RA_mrna	protein_coding	MFS phosphate transporter	XP_002377855.1	AFLA_043930	MFS phosphate transporter	0	0	0	3	0	0	0	0	0	0	0	0	0	0	3
AFLA_023230	COH20_002528	gene-COH20_002528	rna-gnl|WGS:NWUH|COH20_002528-RA_mrna	protein_coding	general amidase-B	XP_002373834.1	AFLA_023230	general amidase-B	0	0	0	1	0	0	0	1	0	0	0	0	0	0	0
#N/A	COH20_002529	gene-COH20_002529	rna-gnl|WGS:NWUH|COH20_002529-RA_mrna	protein_coding	hypothetical protein	#N/A	#N/A	#N/A	0	0	0	1	0	0	0	0	0	0	0	0	0	0	1
#N/A	COH20_002530	gene-COH20_002530	rna-gnl|WGS:NWUH|COH20_002530-RA_mrna	protein_coding	hypothetical protein	#N/A	#N/A	#N/A	0	0	0	1	0	0	0	0	0	0	0	0	0	0	1
AFLA_023250	COH20_002531	gene-COH20_002531	rna-gnl|WGS:NWUH|COH20_002531-RA_mrna	protein_coding	hypothetical protein	XP_002373836.1	AFLA_023250	hypothetical protein	0	0	0	1	0	0	0	1	0	0	0	0	0	0	0
AFLA_023260	COH20_002532	gene-COH20_002532	rna-gnl|WGS:NWUH|COH20_002532-RA_mrna	protein_coding	pathway-specific regulatory protein	XP_002373837.1	AFLA_023260	pathway-specific regulatory protein	0	0	0	1	0	0	0	0	0	0	0	0	0	0	1
AFLA_023480	COH20_002552	gene-COH20_002552	rna-gnl|WGS:NWUH|COH20_002552-RA_mrna	protein_coding	alpha-amylase	XP_002373859.1	AFLA_023480	alpha-amylase	0	0	0	1	0	0	0	1	0	0	0	0	0	0	0
AFLA_023490	COH20_002553	gene-COH20_002553	rna-gnl|WGS:NWUH|COH20_002553-RA_mrna	protein_coding	alpha-amylase	XP_002373860.1	AFLA_023490	alpha-amylase	0	0	0	1	0	0	0	1	0	0	0	0	0	0	0
AFLA_023500	COH20_002554	gene-COH20_002554	rna-gnl|WGS:NWUH|COH20_002554-RA_mrna	protein_coding	extracellular conserved serine-rich protein	XP_002373861.1	AFLA_023500	extracellular conserved serine-rich protein	0	0	0	1	0	0	0	1	0	0	0	0	0	0	0
AFLA_023510	COH20_002555	gene-COH20_002555	rna-gnl|WGS:NWUH|COH20_002555-RA_mrna	protein_coding	UDP-galactose 4-epimerase	XP_002373862.1	AFLA_023510	UDP-galactose 4-epimerase	0	0	0	1	0	0	0	0	0	0	0	0	0	0	1
#N/A	COH20_002556	gene-COH20_002556	rna-gnl|WGS:NWUH|COH20_002556-RA_mrna	protein_coding	adenosine deaminase	#N/A	#N/A	#N/A	0	0	0	1	0	0	0	0	0	0	0	0	0	0	1
AFLA_034990	COH20_002709	gene-COH20_002709	rna-gnl|WGS:NWUH|COH20_002709-RA_mrna	protein_coding	hypothetical protein	XP_002375009.1	AFLA_034990	hypothetical protein	0	0	0	4	0	0	0	0	0	0	0	0	0	0	4
AFLA_034980	COH20_002710	gene-COH20_002710	rna-gnl|WGS:NWUH|COH20_002710-RA_mrna	protein_coding	hypothetical protein	XP_002375008.1	AFLA_034980	hypothetical protein	0	0	0	4	0	0	0	0	0	0	0	0	0	0	4
AFLA_034970	COH20_002711	gene-COH20_002711	rna-gnl|WGS:NWUH|COH20_002711-RA_mrna	protein_coding	hypothetical protein	XP_002375007.1	AFLA_034970	hypothetical protein	0	0	0	4	0	0	0	0	0	0	0	0	0	0	4
AFLA_034960	COH20_002712	gene-COH20_002712	rna-gnl|WGS:NWUH|COH20_002712-RA_mrna	protein_coding	hypothetical protein	XP_002375006.1	AFLA_034960	hypothetical protein	0	0	0	4	0	0	0	4	0	0	0	0	0	0	0
AFLA_034950	COH20_002713	gene-COH20_002713	rna-gnl|WGS:NWUH|COH20_002713-RA_mrna	protein_coding	glucoamylase precursor	XP_002375005.1	AFLA_034950	glucoamylase precursor	0	0	0	4	0	0	0	4	0	0	0	0	0	0	0
AFLA_034940	COH20_002714	gene-COH20_002714	rna-gnl|WGS:NWUH|COH20_002714-RA_mrna	protein_coding	hypothetical protein	XP_002375004.1	AFLA_034940	hypothetical protein	0	0	0	4	0	0	0	0	0	0	0	0	0	0	4
AFLA_034490	COH20_002751	gene-COH20_002751	rna-gnl|WGS:NWUH|COH20_002751-RA_mrna	protein_coding	EH domain binding protein epsin 2	XP_002374959.1	AFLA_034490	EH domain binding protein epsin 2	0	0	0	1	0	0	0	0	0	0	0	0	0	0	1
AFLA_034470	COH20_002752	gene-COH20_002752	rna-gnl|WGS:NWUH|COH20_002752-RA_mrna	protein_coding	anthranilate synthase component 1	XP_002374957.1	AFLA_034470	anthranilate synthase component 1	0	0	0	1	0	0	0	0	0	0	0	0	0	0	1
AFLA_034460	COH20_002753	gene-COH20_002753	rna-gnl|WGS:NWUH|COH20_002753-RA_mrna	protein_coding	hypothetical protein	XP_002374956.1	AFLA_034460	hypothetical protein	0	0	0	1	0	0	0	0	0	0	0	0	0	0	1
AFLA_034450	COH20_002754	gene-COH20_002754	rna-gnl|WGS:NWUH|COH20_002754-RA_mrna	protein_coding	WD repeat protein	XP_002374955.1	AFLA_034450	WD repeat protein	0	0	0	1	0	0	0	1	0	0	0	0	0	0	0
AFLA_001710	COH20_002786	gene-COH20_002786	rna-gnl|WGS:NWUH|COH20_002786-RA_mrna	protein_coding	aldo-keto reductase yakc	XP_002382372.1	AFLA_001710	aldo-keto reductase yakc	0	0	0	1	0	0	0	1	0	0	0	0	0	0	0
AFLA_001690	COH20_002787	gene-COH20_002787	rna-gnl|WGS:NWUH|COH20_002787-RA_mrna	protein_coding	hypothetical protein	XP_002382370.1	AFLA_001690	hypothetical protein	0	0	0	1	0	0	0	0	0	0	0	0	0	0	1
AFLA_001680	COH20_002788	gene-COH20_002788	rna-gnl|WGS:NWUH|COH20_002788-RA_mrna	protein_coding	hypothetical protein	XP_002382369.1	AFLA_001680	hypothetical protein	0	0	0	1	0	0	0	0	0	0	0	0	0	0	1
AFLA_001670	COH20_002789	gene-COH20_002789	rna-gnl|WGS:NWUH|COH20_002789-RA_mrna	protein_coding	putative 3-demethylubiquinone-9 3-methyltransferase	XP_002382368.1	AFLA_001670	putative 3-demethylubiquinone-9 3-methyltransferase	0	0	0	1	0	0	0	1	0	0	0	0	0	0	0
AFLA_001660	COH20_002790	gene-COH20_002790	rna-gnl|WGS:NWUH|COH20_002790-RA_mrna	protein_coding	hypothetical protein	XP_002382367.1	AFLA_001660	hypothetical protein	0	0	0	1	0	0	0	1	0	0	0	0	0	0	0
AFLA_119090	COH20_003248	gene-COH20_003248	rna-gnl|WGS:NWUH|COH20_003248-RA_mrna	protein_coding	oxidoreductase	XP_002384616.1	AFLA_119090	oxidoreductase	0	0	0	1	0	0	0	0	0	0	0	0	0	0	1
AFLA_119110	COH20_003249	gene-COH20_003249	rna-gnl|WGS:NWUH|COH20_003249-RA_mrna	protein_coding	NRPS-like enzyme	XP_002384618.1	AFLA_119110	NRPS-like enzyme	0	0	0	1	0	0	0	1	0	0	0	0	0	0	0
AFLA_119150	COH20_003250	gene-COH20_003250	rna-gnl|WGS:NWUH|COH20_003250-RA_mrna	protein_coding	glucuronan lyase A	XP_002384622.1	AFLA_119150	glucuronan lyase A	0	0	0	1	0	0	0	1	0	0	0	0	0	0	0
AFLA_119160	COH20_003251	gene-COH20_003251	rna-gnl|WGS:NWUH|COH20_003251-RA_mrna	protein_coding	hypothetical protein	XP_002384623.1	AFLA_119160	hypothetical protein	0	0	0	1	0	0	0	1	0	0	0	0	0	0	0
AFLA_119180	COH20_003252	gene-COH20_003252	rna-gnl|WGS:NWUH|COH20_003252-RA_mrna	protein_coding	RTA1 domain protein	XP_002384625.1	AFLA_119180	RTA1 domain protein	0	0	0	1	0	0	0	0	0	0	0	0	0	0	1
#N/A	COH20_003338	gene-COH20_003338	rna-gnl|WGS:NWUH|COH20_003338-RA_mrna	protein_coding	hypothetical protein	#N/A	#N/A	#N/A	0	0	0	2	0	0	0	0	0	0	0	0	0	0	2
AFLA_078280	COH20_003339	gene-COH20_003339	rna-gnl|WGS:NWUH|COH20_003339-RA_mrna	protein_coding	WD repeat protein	XP_002372745.1	AFLA_078280	WD repeat protein	0	0	0	2	0	0	0	0	0	0	0	0	0	0	2
AFLA_078290	COH20_003340	gene-COH20_003340	rna-gnl|WGS:NWUH|COH20_003340-RA_mrna	protein_coding	chitin synthase D	XP_002372746.1	AFLA_078290	chitin synthase D	0	0	0	3	0	0	0	2	0	0	0	0	0	0	1
AFLA_078300	COH20_003341	gene-COH20_003341	rna-gnl|WGS:NWUH|COH20_003341-RA_mrna	protein_coding	activator of chitin synthase	XP_002372747.1	AFLA_078300	activator of chitin synthase	0	0	0	1	0	0	0	0	0	0	0	0	0	0	1
AFLA_078990	COH20_003407	gene-COH20_003407	rna-gnl|WGS:NWUH|COH20_003407-RA_mrna	protein_coding	amino acid permease	XP_002372816.1	AFLA_078990	amino acid permease	0	0	0	1	0	0	0	1	0	0	0	0	0	0	0
AFLA_079000	COH20_003408	gene-COH20_003408	rna-gnl|WGS:NWUH|COH20_003408-RA_mrna	protein_coding	hypothetical protein	XP_002372817.1	AFLA_079000	hypothetical protein	0	0	0	1	0	0	0	0	0	0	0	0	0	0	1
AFLA_079020	COH20_003409	gene-COH20_003409	rna-gnl|WGS:NWUH|COH20_003409-RA_mrna	protein_coding	hypothetical protein	XP_002372819.1	AFLA_079020	hypothetical protein	0	0	0	1	0	0	0	0	0	0	0	0	0	0	1
AFLA_079030	COH20_003410	gene-COH20_003410	rna-gnl|WGS:NWUH|COH20_003410-RA_mrna	protein_coding	hypothetical protein	XP_002372820.1	AFLA_079030	hypothetical protein	0	0	0	1	0	0	0	0	0	0	0	0	0	0	1
AFLA_079240	COH20_003428	gene-COH20_003428	rna-gnl|WGS:NWUH|COH20_003428-RA_mrna	protein_coding	monocarboxylate transporter	XP_002372841.1	AFLA_079240	monocarboxylate transporter	0	0	0	1	0	0	0	1	0	0	0	0	0	0	0
AFLA_079250	COH20_003429	gene-COH20_003429	rna-gnl|WGS:NWUH|COH20_003429-RA_mrna	protein_coding	hypothetical protein	XP_002372842.1	AFLA_079250	hypothetical protein	0	0	0	1	0	0	0	1	0	0	0	0	0	0	0
AFLA_079260	COH20_003430	gene-COH20_003430	rna-gnl|WGS:NWUH|COH20_003430-RA_mrna	protein_coding	alcohol dehydrogenase	XP_002372843.1	AFLA_079260	alcohol dehydrogenase	0	0	0	1	0	0	0	1	0	0	0	0	0	0	0
AFLA_079270	COH20_003431	gene-COH20_003431	rna-gnl|WGS:NWUH|COH20_003431-RA_mrna	protein_coding	hypothetical protein	XP_002372844.1	AFLA_079270	hypothetical protein	0	0	0	1	0	0	0	1	0	0	0	0	0	0	0
AFLA_079280	COH20_003432	gene-COH20_003432	rna-gnl|WGS:NWUH|COH20_003432-RA_mrna	protein_coding	L-PSP endoribonuclease family protein	XP_002372845.1	AFLA_079280	L-PSP endoribonuclease family protein	0	0	0	1	0	0	0	1	0	0	0	0	0	0	0
AFLA_079290	COH20_003433	gene-COH20_003433	rna-gnl|WGS:NWUH|COH20_003433-RA_mrna	protein_coding	aldehyde dehydrogenase (AldH12)	XP_002372846.1	AFLA_079290	aldehyde dehydrogenase (AldH12)	0	0	0	1	0	0	0	1	0	0	0	0	0	0	0
AFLA_079300	COH20_003434	gene-COH20_003434	rna-gnl|WGS:NWUH|COH20_003434-RA_mrna	protein_coding	hypothetical protein	XP_002372847.1	AFLA_079300	hypothetical protein	0	0	0	1	0	0	0	1	0	0	0	0	0	0	0
AFLA_079650	COH20_003465	gene-COH20_003465	rna-gnl|WGS:NWUH|COH20_003465-RA_mrna	protein_coding	sensor histidine kinase/response regulator	XP_002372882.1	AFLA_079650	sensor histidine kinase/response regulator	0	0	0	4	0	0	0	4	0	0	0	0	0	0	0
AFLA_079660	COH20_003466	gene-COH20_003466	rna-gnl|WGS:NWUH|COH20_003466-RA_mrna	protein_coding	hypothetical protein	XP_002372883.1	AFLA_079660	hypothetical protein	0	0	0	4	0	0	0	0	0	0	0	0	0	0	4
AFLA_079670	COH20_003467	gene-COH20_003467	rna-gnl|WGS:NWUH|COH20_003467-RA_mrna	protein_coding	vesicular-fusion protein sec18	XP_002372884.1	AFLA_079670	vesicular-fusion protein sec18	0	0	0	4	0	0	0	4	0	0	0	0	0	0	0
AFLA_079680	COH20_003468	gene-COH20_003468	rna-gnl|WGS:NWUH|COH20_003468-RA_mrna	protein_coding	vesicular-fusion protein sec18	XP_002372885.1	AFLA_079680	vesicular-fusion protein sec18	0	0	0	1	0	0	0	1	0	0	0	0	0	0	0
AFLA_079750	COH20_003475	gene-COH20_003475	rna-gnl|WGS:NWUH|COH20_003475-RA_mrna	protein_coding	guanine nucleotide exchange factor	XP_002372892.1	AFLA_079750	guanine nucleotide exchange factor	0	0	0	1	0	0	0	0	0	0	0	0	0	0	1
AFLA_079770	COH20_003476	gene-COH20_003476	rna-gnl|WGS:NWUH|COH20_003476-RA_mrna	protein_coding	peptidase family M13 protein	XP_002372894.1	AFLA_079770	peptidase family M13 protein	0	0	0	1	0	0	0	1	0	0	0	0	0	0	0
AFLA_080170	COH20_003508	gene-COH20_003508	rna-gnl|WGS:NWUH|COH20_003508-RA_mrna	protein_coding	MYB family conidiophore development protein FlbD	XP_002372934.1	AFLA_080170	MYB family conidiophore development protein FlbD	0	0	0	2	0	0	0	2	0	0	0	0	0	0	0
AFLA_080290	COH20_003521	gene-COH20_003521	rna-gnl|WGS:NWUH|COH20_003521-RA_mrna	protein_coding	dUTPase (Dut)	XP_002372946.1	AFLA_080290	dUTPase (Dut)	0	0	0	2	0	0	0	2	0	0	0	0	0	0	0
AFLA_080300	COH20_003522	gene-COH20_003522	rna-gnl|WGS:NWUH|COH20_003522-RA_mrna	protein_coding	pyridoxine kinase	XP_002372947.1	AFLA_080300	pyridoxine kinase	0	0	0	2	0	0	0	0	0	0	0	0	0	0	2
AFLA_080320	COH20_003523	gene-COH20_003523	rna-gnl|WGS:NWUH|COH20_003523-RA_mrna	protein_coding	hypothetical protein	XP_002372949.1	AFLA_080320	hypothetical protein	0	0	0	2	0	0	0	0	0	0	0	0	0	0	2
AFLA_080330	COH20_003524	gene-COH20_003524	rna-gnl|WGS:NWUH|COH20_003524-RA_mrna	protein_coding	protein mesA	XP_002372950.1	AFLA_080330	protein mesA	0	0	0	6	0	0	0	2	0	0	0	0	0	0	4
AFLA_080340	COH20_003525	gene-COH20_003525	rna-gnl|WGS:NWUH|COH20_003525-RA_mrna	protein_coding	calmodulin	XP_002372951.1	AFLA_080340	calmodulin	0	0	0	4	0	0	0	4	0	0	0	0	0	0	0
AFLA_080350	COH20_003526	gene-COH20_003526	rna-gnl|WGS:NWUH|COH20_003526-RA_mrna	protein_coding	mitotic check point protein (Bub2)	XP_002372952.1	AFLA_080350	mitotic check point protein (Bub2)	0	0	0	4	0	0	0	4	0	0	0	0	0	0	0
AFLA_080360	COH20_003527	gene-COH20_003527	rna-gnl|WGS:NWUH|COH20_003527-RA_mrna	protein_coding	RNA binding protein	XP_002372953.1	AFLA_080360	RNA binding protein	0	0	0	4	0	0	0	4	0	0	0	0	0	0	0
AFLA_081520	COH20_003636	gene-COH20_003636	rna-gnl|WGS:NWUH|COH20_003636-RA_mrna	protein_coding	hypothetical protein	XP_002373067.1	AFLA_081520	hypothetical protein	0	0	0	1	0	0	0	1	0	0	0	0	0	0	0
AFLA_081540	COH20_003637	gene-COH20_003637	rna-gnl|WGS:NWUH|COH20_003637-RA_mrna	protein_coding	integral membrane protein	XP_002373069.1	AFLA_081540	integral membrane protein	0	0	0	1	0	0	0	0	0	0	0	0	0	0	1
AFLA_081550	COH20_003638	gene-COH20_003638	rna-gnl|WGS:NWUH|COH20_003638-RA_mrna	protein_coding	enoyl-CoA hydratase/isomerase family protein	XP_002373070.1	AFLA_081550	enoyl-CoA hydratase/isomerase family protein	0	0	0	1	0	0	0	0	0	0	0	0	0	0	1
AFLA_081560	COH20_003639	gene-COH20_003639	rna-gnl|WGS:NWUH|COH20_003639-RA_mrna	protein_coding	presequence translocated-associated motor subunit pam17	XP_002373071.1	AFLA_081560	presequence translocated-associated motor subunit pam17	0	0	0	1	0	0	0	1	0	0	0	0	0	0	0
AFLA_081570	COH20_003640	gene-COH20_003640	rna-gnl|WGS:NWUH|COH20_003640-RA_mrna	protein_coding	AMP dependent ligase/synthetase	XP_002373072.1	AFLA_081570	AMP dependent ligase/synthetase	0	0	0	1	0	0	0	1	0	0	0	0	0	0	0
AFLA_057570	COH20_003893	gene-COH20_003893	rna-gnl|WGS:NWUH|COH20_003893-RA_mrna	protein_coding	hypothetical protein	XP_002378501.1	AFLA_057570	hypothetical protein	0	0	0	1	0	0	0	0	0	0	0	0	0	0	1
AFLA_057550	COH20_003894	gene-COH20_003894	rna-gnl|WGS:NWUH|COH20_003894-RA_mrna	protein_coding	hypothetical protein	XP_002378499.1	AFLA_057550	hypothetical protein	0	0	0	1	0	0	0	1	0	0	0	0	0	0	0
AFLA_057540	COH20_003895	gene-COH20_003895	rna-gnl|WGS:NWUH|COH20_003895-RA_mrna	protein_coding	neuroligin	XP_002378498.1	AFLA_057540	neuroligin	0	0	0	1	0	0	0	1	0	0	0	0	0	0	0
AFLA_056080	COH20_004037	gene-COH20_004037	rna-gnl|WGS:NWUH|COH20_004037-RA_mrna	protein_coding	phospholipid-transporting ATPase NEO1	XP_002378352.1	AFLA_056080	phospholipid-transporting ATPase NEO1	0	0	0	1	0	0	0	1	0	0	0	0	0	0	0
AFLA_056070	COH20_004038	gene-COH20_004038	rna-gnl|WGS:NWUH|COH20_004038-RA_mrna	protein_coding	MFS sugar transporter	XP_002378351.1	AFLA_056070	MFS sugar transporter	0	0	0	1	0	0	0	0	0	0	0	0	0	0	1
AFLA_056060	COH20_004039	gene-COH20_004039	rna-gnl|WGS:NWUH|COH20_004039-RA_mrna	protein_coding	MFS sugar transporter	XP_002378350.1	AFLA_056060	MFS sugar transporter	0	0	0	1	0	0	0	1	0	0	0	0	0	0	0
AFLA_056050	COH20_004040	gene-COH20_004040	rna-gnl|WGS:NWUH|COH20_004040-RA_mrna	protein_coding	ribosomal large subunit biogenesis protein MAK16	XP_002378349.1	AFLA_056050	ribosomal large subunit biogenesis protein MAK16	0	0	0	1	0	0	0	1	0	0	0	0	0	0	0
AFLA_056040	COH20_004041	gene-COH20_004041	rna-gnl|WGS:NWUH|COH20_004041-RA_mrna	protein_coding	transmembrane hyphal anastomosis protein Ham2/Far11	XP_002378348.1	AFLA_056040	transmembrane hyphal anastomosis protein Ham2/Far11	0	0	0	1	0	0	0	1	0	0	0	0	0	0	0
AFLA_055770	COH20_004067	gene-COH20_004067	rna-gnl|WGS:NWUH|COH20_004067-RA_mrna	protein_coding	hypothetical protein	XP_002378321.1	AFLA_055770	hypothetical protein	0	0	0	1	0	0	0	0	0	0	0	0	0	0	1
AFLA_055760	COH20_004068	gene-COH20_004068	rna-gnl|WGS:NWUH|COH20_004068-RA_mrna	protein_coding	mRNA binding protein Pumilio 2	XP_002378320.1	AFLA_055760	mRNA binding protein Pumilio 2	0	0	0	1	0	0	0	0	0	0	0	0	0	0	1
#N/A	COH20_004122	gene-COH20_004122	rna-gnl|WGS:NWUH|COH20_004122-RA_mrna	protein_coding	hypothetical protein	#N/A	#N/A	#N/A	0	0	0	1	0	0	0	1	0	0	0	0	0	0	0
AFLA_107380	COH20_004123	gene-COH20_004123	rna-gnl|WGS:NWUH|COH20_004123-RA_mrna	protein_coding	PWWP domain protein	XP_002376609.1	AFLA_107380	PWWP domain protein	0	0	0	1	0	0	0	0	0	0	0	0	0	0	1
AFLA_107370	COH20_004124	gene-COH20_004124	rna-gnl|WGS:NWUH|COH20_004124-RA_mrna	protein_coding	putative protein phosphatase 2C	XP_002376608.1	AFLA_107370	putative protein phosphatase 2C	0	0	0	1	0	0	0	1	0	0	0	0	0	0	0
AFLA_107360	COH20_004125	gene-COH20_004125	rna-gnl|WGS:NWUH|COH20_004125-RA_mrna	protein_coding	pre-mRNA splicing factor	XP_002376607.1	AFLA_107360	pre-mRNA splicing factor	0	0	0	1	0	0	0	0	0	0	0	0	0	0	1
AFLA_106600	COH20_004196	gene-COH20_004196	rna-gnl|WGS:NWUH|COH20_004196-RA_mrna	protein_coding	protein required for cell viability	XP_002376531.1	AFLA_106600	protein required for cell viability	0	0	0	2	0	0	0	2	0	0	0	0	0	0	0
AFLA_106590	COH20_004197	gene-COH20_004197	rna-gnl|WGS:NWUH|COH20_004197-RA_mrna	protein_coding	RNA lariat debranching enzyme	XP_002376530.1	AFLA_106590	RNA lariat debranching enzyme	0	0	0	2	0	0	0	0	0	0	0	0	0	0	2
AFLA_106580	COH20_004198	gene-COH20_004198	rna-gnl|WGS:NWUH|COH20_004198-RA_mrna	protein_coding	hypothetical protein	XP_002376529.1	AFLA_106580	hypothetical protein	0	0	0	2	0	0	0	2	0	0	0	0	0	0	0
AFLA_106570	COH20_004199	gene-COH20_004199	rna-gnl|WGS:NWUH|COH20_004199-RA_mrna	protein_coding	cullin binding protein CanA	XP_002376528.1	AFLA_106570	cullin binding protein CanA	0	0	0	2	0	0	0	0	0	0	0	0	0	0	2
AFLA_105370	COH20_004315	gene-COH20_004315	rna-gnl|WGS:NWUH|COH20_004315-RA_mrna	protein_coding	hypothetical protein	XP_002376409.1	AFLA_105370	hypothetical protein	0	0	0	1	0	0	0	0	0	0	0	0	0	0	1
AFLA_105360	COH20_004316	gene-COH20_004316	rna-gnl|WGS:NWUH|COH20_004316-RA_mrna	protein_coding	CBF/NF-Y family transcription factor	XP_002376408.1	AFLA_105360	CBF/NF-Y family transcription factor	0	0	0	1	0	0	0	0	0	0	0	0	0	0	1
AFLA_105350	COH20_004317	gene-COH20_004317	rna-gnl|WGS:NWUH|COH20_004317-RA_mrna	protein_coding	DNA polymerase epsilon subunit C	XP_002376407.1	AFLA_105350	DNA polymerase epsilon subunit C	0	0	0	1	0	0	0	0	0	0	0	0	0	0	1
AFLA_104840	COH20_004370	gene-COH20_004370	rna-gnl|WGS:NWUH|COH20_004370-RA_mrna	protein_coding	tannase	XP_002376356.1	AFLA_104840	tannase	0	0	0	1	0	0	0	0	0	0	0	0	0	0	1
AFLA_104830	COH20_004371	gene-COH20_004371	rna-gnl|WGS:NWUH|COH20_004371-RA_mrna	protein_coding	integral membrane protein PTH11-like protein	XP_002376355.1	AFLA_104830	integral membrane protein PTH11-like protein	0	0	0	1	0	0	0	0	0	0	0	0	0	0	1
AFLA_104820	COH20_004372	gene-COH20_004372	rna-gnl|WGS:NWUH|COH20_004372-RA_mrna	protein_coding	cytochrome P450 monooxygenase	XP_002376354.1	AFLA_104820	cytochrome P450 monooxygenase	0	0	0	1	0	0	0	0	0	0	0	0	0	0	1
#N/A	COH20_004373	gene-COH20_004373	rna-gnl|WGS:NWUH|COH20_004373-RA_mrna	protein_coding	hypothetical protein	#N/A	#N/A	#N/A	0	0	0	1	0	0	0	1	0	0	0	0	0	0	0
AFLA_059660	COH20_004411	gene-COH20_004411	rna-gnl|WGS:NWUH|COH20_004411-RA_mrna	protein_coding	MIP transporter	XP_002378710.1	AFLA_059660	MIP transporter	0	0	0	13	0	0	0	0	0	0	0	0	0	0	13
AFLA_059670	COH20_004412	gene-COH20_004412	rna-gnl|WGS:NWUH|COH20_004412-RA_mrna	protein_coding	hypothetical protein	XP_002378711.1	AFLA_059670	hypothetical protein	0	0	0	13	0	0	0	0	0	0	0	0	0	0	13
AFLA_059690	COH20_004413	gene-COH20_004413	rna-gnl|WGS:NWUH|COH20_004413-RA_mrna	protein_coding	hypothetical protein	XP_002378713.1	AFLA_059690	hypothetical protein	0	0	0	13	0	0	0	0	0	0	0	0	0	0	13
AFLA_059700	COH20_004414	gene-COH20_004414	rna-gnl|WGS:NWUH|COH20_004414-RA_mrna	protein_coding	hypothetical protein	XP_002378714.1	AFLA_059700	hypothetical protein	0	0	0	13	0	0	0	0	0	0	0	0	0	0	13
AFLA_060580	COH20_004502	gene-COH20_004502	rna-gnl|WGS:NWUH|COH20_004502-RA_mrna	protein_coding	NEDD8-conjugating enzyme UBC12	XP_002378802.1	AFLA_060580	NEDD8-conjugating enzyme UBC12	0	0	0	5	0	0	0	0	0	0	0	0	0	0	5
AFLA_060590	COH20_004503	gene-COH20_004503	rna-gnl|WGS:NWUH|COH20_004503-RA_mrna	protein_coding	chitin synthase B	XP_002378803.1	AFLA_060590	chitin synthase B	0	0	0	5	0	0	0	0	0	0	0	0	0	0	5
AFLA_060620	COH20_004504	gene-COH20_004504	rna-gnl|WGS:NWUH|COH20_004504-RA_mrna	protein_coding	hypothetical protein	XP_002378806.1	AFLA_060620	hypothetical protein	0	0	0	5	0	0	0	0	0	0	0	0	0	0	5
AFLA_061330	COH20_004563	gene-COH20_004563	rna-gnl|WGS:NWUH|COH20_004563-RA_mrna	protein_coding	inositol 5-phosphatase	XP_002378877.1	AFLA_061330	inositol 5-phosphatase	0	0	0	3	0	0	0	3	0	0	0	0	0	0	0
AFLA_061340	COH20_004564	gene-COH20_004564	rna-gnl|WGS:NWUH|COH20_004564-RA_mrna	protein_coding	RNA 3'-terminal phosphate cyclase	XP_002378878.1	AFLA_061340	RNA 3'-terminal phosphate cyclase	0	0	0	3	0	0	0	3	0	0	0	0	0	0	0
AFLA_061350	COH20_004565	gene-COH20_004565	rna-gnl|WGS:NWUH|COH20_004565-RA_mrna	protein_coding	hypothetical protein	XP_002378879.1	AFLA_061350	hypothetical protein	0	0	0	3	0	0	0	0	0	0	0	0	0	0	3
AFLA_061940	COH20_004617	gene-COH20_004617	rna-gnl|WGS:NWUH|COH20_004617-RA_mrna	protein_coding	cyclin domain protein	XP_002378938.1	AFLA_061940	cyclin domain protein	0	0	0	2	0	0	0	2	0	0	0	0	0	0	0
AFLA_061950	COH20_004618	gene-COH20_004618	rna-gnl|WGS:NWUH|COH20_004618-RA_mrna	protein_coding	autophagy-related protein 3	XP_002378939.1	AFLA_061950	autophagy-related protein 3	0	0	0	2	0	0	0	2	0	0	0	0	0	0	0
AFLA_061960	COH20_004619	gene-COH20_004619	rna-gnl|WGS:NWUH|COH20_004619-RA_mrna	protein_coding	cell wall protein	XP_002378940.1	AFLA_061960	cell wall protein	0	0	0	2	0	0	0	0	0	0	0	0	0	0	2
AFLA_061970	COH20_004620	gene-COH20_004620	rna-gnl|WGS:NWUH|COH20_004620-RA_mrna	protein_coding	hypothetical protein	XP_002378941.1	AFLA_061970	hypothetical protein	0	0	0	2	0	0	0	2	0	0	0	0	0	0	0
AFLA_061980	COH20_004621	gene-COH20_004621	rna-gnl|WGS:NWUH|COH20_004621-RA_mrna	protein_coding	DUF409 domain protein	XP_002378942.1	AFLA_061980	DUF409 domain protein	0	0	0	2	0	0	0	0	0	0	0	0	0	0	2
AFLA_063400	COH20_004750	gene-COH20_004750	rna-gnl|WGS:NWUH|COH20_004750-RA_mrna	protein_coding	hypothetical protein	XP_002379084.1	AFLA_063400	hypothetical protein	0	0	0	22	0	0	0	22	0	0	0	0	0	0	0
AFLA_063410	COH20_004751	gene-COH20_004751	rna-gnl|WGS:NWUH|COH20_004751-RA_mrna	protein_coding	hypothetical protein	XP_002379085.1	AFLA_063410	hypothetical protein	0	0	0	22	0	0	0	22	0	0	0	0	0	0	0
AFLA_063420	COH20_004752	gene-COH20_004752	rna-gnl|WGS:NWUH|COH20_004752-RA_mrna	protein_coding	O-acetyltransferase	XP_002379086.1	AFLA_063420	O-acetyltransferase	0	0	0	22	0	0	0	0	0	0	0	0	0	0	22
AFLA_063430	COH20_004753	gene-COH20_004753	rna-gnl|WGS:NWUH|COH20_004753-RA_mrna	protein_coding	cystathionine gamma-synthase	XP_002379087.1	AFLA_063430	cystathionine gamma-synthase	0	0	0	21	0	0	0	21	0	0	0	0	0	0	0
AFLA_012860	COH20_004757	gene-COH20_004757	rna-gnl|WGS:NWUH|COH20_004757-RA_mrna	protein_coding	hypothetical protein	XP_002375306.1	AFLA_012860	hypothetical protein	0	0	0	3	0	0	0	3	0	0	0	0	0	0	0
AFLA_013400	COH20_004811	gene-COH20_004811	rna-gnl|WGS:NWUH|COH20_004811-RA_mrna	protein_coding	ankyrin repeat-containing protein	XP_002375360.1	AFLA_013400	ankyrin repeat-containing protein	0	0	0	1	0	0	0	1	0	0	0	0	0	0	0
AFLA_013410	COH20_004812	gene-COH20_004812	rna-gnl|WGS:NWUH|COH20_004812-RA_mrna	protein_coding	GNAT family acetyltransferase	XP_002375361.1	AFLA_013410	GNAT family acetyltransferase	0	0	0	1	0	0	0	0	0	0	0	0	0	0	1
AFLA_013420	COH20_004813	gene-COH20_004813	rna-gnl|WGS:NWUH|COH20_004813-RA_mrna	protein_coding	hypothetical protein	XP_002375362.1	AFLA_013420	hypothetical protein	0	0	0	1	0	0	0	1	0	0	0	0	0	0	0
AFLA_013440	COH20_004814	gene-COH20_004814	rna-gnl|WGS:NWUH|COH20_004814-RA_mrna	protein_coding	rhamnosidase B	XP_002375364.1	AFLA_013440	rhamnosidase B	0	0	0	1	0	0	0	1	0	0	0	0	0	0	0
AFLA_002270	COH20_004885	gene-COH20_004885	rna-gnl|WGS:NWUH|COH20_004885-RA_mrna	protein_coding	GPI anchored protein	XP_002382428.1	AFLA_002270	GPI anchored protein	0	0	0	1	0	0	0	1	0	0	0	0	0	0	0
#N/A	COH20_005034	gene-COH20_005034	rna-gnl|WGS:NWUH|COH20_005034-RA_mrna	protein_coding	hypothetical protein	#N/A	#N/A	#N/A	0	0	0	3	0	0	0	3	0	0	0	0	0	0	0
AFLA_003860	COH20_005035	gene-COH20_005035	rna-gnl|WGS:NWUH|COH20_005035-RA_mrna	protein_coding	hypothetical protein	XP_002382587.1	AFLA_003860	hypothetical protein	0	0	0	3	0	0	0	0	0	0	0	0	0	0	3
AFLA_004260	COH20_005076	gene-COH20_005076	rna-gnl|WGS:NWUH|COH20_005076-RA_mrna	protein_coding	MFS transporter	XP_002382627.1	AFLA_004260	MFS transporter	0	0	0	56	0	0	0	0	0	0	0	0	0	0	56
AFLA_004270	COH20_005077	gene-COH20_005077	rna-gnl|WGS:NWUH|COH20_005077-RA_mrna	protein_coding	hypothetical protein	XP_002382628.1	AFLA_004270	hypothetical protein	0	0	0	76	0	0	0	76	0	0	0	0	0	0	0
AFLA_035840	COH20_005183	gene-COH20_005183	rna-gnl|WGS:NWUH|COH20_005183-RA_mrna	protein_coding	HECT domain protein	XP_002375094.1	AFLA_035840	HECT domain protein	0	0	0	1	0	0	0	1	0	0	0	0	0	0	0
AFLA_035830	COH20_005184	gene-COH20_005184	rna-gnl|WGS:NWUH|COH20_005184-RA_mrna	protein_coding	hypothetical protein	XP_002375093.1	AFLA_035830	hypothetical protein	0	0	0	1	0	0	0	0	0	0	0	0	0	0	1
AFLA_035820	COH20_005185	gene-COH20_005185	rna-gnl|WGS:NWUH|COH20_005185-RA_mrna	protein_coding	hypothetical protein	XP_002375092.1	AFLA_035820	hypothetical protein	0	0	0	1	0	0	0	0	0	0	0	0	0	0	1
AFLA_035810	COH20_005186	gene-COH20_005186	rna-gnl|WGS:NWUH|COH20_005186-RA_mrna	protein_coding	MFS multidrug transporter	XP_002375091.1	AFLA_035810	MFS multidrug transporter	0	0	0	1	0	0	0	0	0	0	0	0	0	0	1
AFLA_035670	COH20_005200	gene-COH20_005200	rna-gnl|WGS:NWUH|COH20_005200-RA_mrna	protein_coding	hypothetical protein	XP_002375077.1	AFLA_035670	hypothetical protein	0	0	0	283	0	0	0	283	0	0	0	0	0	0	0
AFLA_035660	COH20_005201	gene-COH20_005201	rna-gnl|WGS:NWUH|COH20_005201-RA_mrna	protein_coding	C6 zinc finger domain-containing protein	XP_002375076.1	AFLA_035660	C6 zinc finger domain-containing protein	0	0	0	417	0	0	0	417	0	0	0	0	0	0	0
AFLA_035650	COH20_005202	gene-COH20_005202	rna-gnl|WGS:NWUH|COH20_005202-RA_mrna	protein_coding	cytochrome P450 61	XP_002375075.1	AFLA_035650	cytochrome P450 61	0	0	0	5	0	0	0	0	0	0	0	0	0	0	5
AFLA_051600	COH20_005237	gene-COH20_005237	rna-gnl|WGS:NWUH|COH20_005237-RA_mrna	protein_coding	ubiquitination network signaling protein acrB	XP_002383286.1	AFLA_051600	ubiquitination network signaling protein acrB	0	0	0	1	0	0	0	0	0	0	0	0	0	0	1
AFLA_051590	COH20_005238	gene-COH20_005238	rna-gnl|WGS:NWUH|COH20_005238-RA_mrna	protein_coding	folylpolyglutamate synthase	XP_002383285.1	AFLA_051590	folylpolyglutamate synthase	0	0	0	1	0	0	0	1	0	0	0	0	0	0	0
AFLA_051020	COH20_005295	gene-COH20_005295	rna-gnl|WGS:NWUH|COH20_005295-RA_mrna	protein_coding	hypothetical protein	XP_002383228.1	AFLA_051020	hypothetical protein	0	7	0	0	0	0	0	0	0	0	0	0	0	7	0
AFLA_051010	COH20_005296	gene-COH20_005296	rna-gnl|WGS:NWUH|COH20_005296-RA_mrna	protein_coding	hypothetical protein	XP_002383227.1	AFLA_051010	hypothetical protein	0	0	0	7	0	0	0	7	0	0	0	0	0	0	0
#N/A	COH20_005297	gene-COH20_005297	rna-gnl|WGS:NWUH|COH20_005297-RA_mrna	protein_coding	respiratory complex assembly protein Rmp1	#N/A	#N/A	#N/A	0	0	0	7	0	0	0	0	0	0	0	0	0	0	7
AFLA_051000	COH20_005298	gene-COH20_005298	rna-gnl|WGS:NWUH|COH20_005298-RA_mrna	protein_coding	nuclear-mitochondrial protein Rmp1	XP_002383226.1	AFLA_051000	nuclear-mitochondrial protein Rmp1	0	0	0	7	0	0	0	0	0	0	0	0	0	0	7
AFLA_050050	COH20_005388	gene-COH20_005388	rna-gnl|WGS:NWUH|COH20_005388-RA_mrna	protein_coding	AP-1 complex subunit gamma-1	XP_002383132.1	AFLA_050050	AP-1 complex subunit gamma-1	0	0	0	6	0	0	0	6	0	0	0	0	0	0	0
AFLA_050040	COH20_005389	gene-COH20_005389	rna-gnl|WGS:NWUH|COH20_005389-RA_mrna	protein_coding	DnaJ domain protein	XP_002383131.1	AFLA_050040	DnaJ domain protein	0	0	0	6	0	0	0	0	0	0	0	0	0	0	6
AFLA_050030	COH20_005390	gene-COH20_005390	rna-gnl|WGS:NWUH|COH20_005390-RA_mrna	protein_coding	orig_transcript_id=gnl|WGS:NWUH|COH20_005390-RA_mrna	XP_002383130.1	AFLA_050030	hypothetical protein	0	0	0	6	0	0	0	6	0	0	0	0	0	0	0
AFLA_018200	COH20_005425	gene-COH20_005425	rna-gnl|WGS:NWUH|COH20_005425-RA_mrna	protein_coding	hypothetical protein	XP_002375840.1	AFLA_018200	hypothetical protein	0	0	0	1	0	0	0	1	0	0	0	0	0	0	0
#N/A	COH20_005426	gene-COH20_005426	rna-gnl|WGS:NWUH|COH20_005426-RA_mrna	protein_coding	adenosine deaminase	#N/A	#N/A	#N/A	0	0	0	1	0	0	0	0	0	0	0	0	0	0	1
AFLA_017350	COH20_005505	gene-COH20_005505	rna-gnl|WGS:NWUH|COH20_005505-RA_mrna	protein_coding	hypothetical protein	XP_002375755.1	AFLA_017350	hypothetical protein	0	0	0	1	0	0	0	1	0	0	0	0	0	0	0
AFLA_017340	COH20_005506	gene-COH20_005506	rna-gnl|WGS:NWUH|COH20_005506-RA_mrna	protein_coding	MFS transporter	XP_002375754.1	AFLA_017340	MFS transporter	0	0	0	1	0	0	0	0	0	0	0	0	0	0	1
AFLA_017330	COH20_005507	gene-COH20_005507	rna-gnl|WGS:NWUH|COH20_005507-RA_mrna	protein_coding	DUF292 domain protein	XP_002375753.1	AFLA_017330	DUF292 domain protein	0	0	0	1	0	0	0	1	0	0	0	0	0	0	0
AFLA_017190	COH20_005519	gene-COH20_005519	rna-gnl|WGS:NWUH|COH20_005519-RA_mrna	protein_coding	MMP37-like protein	XP_002375739.1	AFLA_017190	MMP37-like protein	0	0	0	1	0	0	0	1	0	0	0	0	0	0	0
AFLA_017180	COH20_005520	gene-COH20_005520	rna-gnl|WGS:NWUH|COH20_005520-RA_mrna	protein_coding	pectin lyase F	XP_002375738.1	AFLA_017180	pectin lyase F	0	0	0	1	0	0	0	1	0	0	0	0	0	0	0
AFLA_017160	COH20_005522	gene-COH20_005522	rna-gnl|WGS:NWUH|COH20_005522-RA_mrna	protein_coding	integral membrane protein	XP_002375736.1	AFLA_017160	integral membrane protein	0	0	0	1	0	0	0	0	0	0	0	0	0	0	1
AFLA_016940	COH20_005543	gene-COH20_005543	rna-gnl|WGS:NWUH|COH20_005543-RA_mrna	protein_coding	enoyl-CoA hydratase/isomerase family protein	XP_002375714.1	AFLA_016940	enoyl-CoA hydratase/isomerase family protein	0	0	0	1	0	0	0	0	0	0	0	0	0	0	1
AFLA_016930	COH20_005544	gene-COH20_005544	rna-gnl|WGS:NWUH|COH20_005544-RA_mrna	protein_coding	O-methyltransferase	XP_002375713.1	AFLA_016930	O-methyltransferase	0	0	0	1	0	0	0	0	0	0	0	0	0	0	1
AFLA_016920	COH20_005545	gene-COH20_005545	rna-gnl|WGS:NWUH|COH20_005545-RA_mrna	protein_coding	sybindin-like family protein	XP_002375712.1	AFLA_016920	sybindin-like family protein	0	0	0	1	0	0	0	0	0	0	0	0	0	0	1
AFLA_016910	COH20_005546	gene-COH20_005546	rna-gnl|WGS:NWUH|COH20_005546-RA_mrna	protein_coding	hypothetical protein	XP_002375711.1	AFLA_016910	hypothetical protein	0	0	0	1	0	0	0	1	0	0	0	0	0	0	0
AFLA_016900	COH20_005547	gene-COH20_005547	rna-gnl|WGS:NWUH|COH20_005547-RA_mrna	protein_coding	hypothetical protein	XP_002375710.1	AFLA_016900	hypothetical protein	0	0	0	1	0	0	0	0	0	0	0	0	0	0	1
AFLA_015700	COH20_005652	gene-COH20_005652	rna-gnl|WGS:NWUH|COH20_005652-RA_mrna	protein_coding	ribulose-phosphate 3-epimerase	XP_002375590.1	AFLA_015700	ribulose-phosphate 3-epimerase	0	0	0	4	0	0	0	4	0	0	0	0	0	0	0
AFLA_015690	COH20_005653	gene-COH20_005653	rna-gnl|WGS:NWUH|COH20_005653-RA_mrna	protein_coding	hypothetical protein	XP_002375589.1	AFLA_015690	hypothetical protein	0	0	0	4	0	0	0	4	0	0	0	0	0	0	0
AFLA_015360	COH20_005687	gene-COH20_005687	rna-gnl|WGS:NWUH|COH20_005687-RA_mrna	protein_coding	N-methyltransferase	XP_002375556.1	AFLA_015360	N-methyltransferase	0	0	0	2	0	0	0	2	0	0	0	0	0	0	0
AFLA_015350	COH20_005688	gene-COH20_005688	rna-gnl|WGS:NWUH|COH20_005688-RA_mrna	protein_coding	aldehyde dehydrogenase family protein	XP_002375555.1	AFLA_015350	aldehyde dehydrogenase family protein	0	0	0	2	0	0	0	2	0	0	0	0	0	0	0
AFLA_015340	COH20_005689	gene-COH20_005689	rna-gnl|WGS:NWUH|COH20_005689-RA_mrna	protein_coding	hypothetical protein	XP_002375554.1	AFLA_015340	hypothetical protein	0	0	0	2	0	0	0	0	0	0	0	0	0	0	2
AFLA_015330	COH20_005690	gene-COH20_005690	rna-gnl|WGS:NWUH|COH20_005690-RA_mrna	protein_coding	hypothetical protein	XP_002375553.1	AFLA_015330	hypothetical protein	0	0	0	2	0	0	0	2	0	0	0	0	0	0	0
AFLA_015320	COH20_005691	gene-COH20_005691	rna-gnl|WGS:NWUH|COH20_005691-RA_mrna	protein_coding	transcription initiation factor IIA small chain	XP_002375552.1	AFLA_015320	transcription initiation factor IIA small chain	0	0	0	2	0	0	0	2	0	0	0	0	0	0	0
AFLA_015230	COH20_005702	gene-COH20_005702	rna-gnl|WGS:NWUH|COH20_005702-RA_mrna	protein_coding	ubiquitin-activating enzyme E1 1	XP_002375543.1	AFLA_015230	ubiquitin-activating enzyme E1 1	0	0	0	1	0	0	0	1	0	0	0	0	0	0	0
AFLA_015220	COH20_005703	gene-COH20_005703	rna-gnl|WGS:NWUH|COH20_005703-RA_mrna	protein_coding	glutathione S-transferase omega-like 2	XP_002375542.1	AFLA_015220	glutathione S-transferase omega-like 2	0	0	0	1	0	0	0	0	1	0	0	0	0	0	0
AFLA_015210	COH20_005704	gene-COH20_005704	rna-gnl|WGS:NWUH|COH20_005704-RA_mrna	protein_coding	calcium dependent mitochondrial carrier protein	XP_002375541.1	AFLA_015210	calcium dependent mitochondrial carrier protein	0	0	0	1	0	0	0	1	0	0	0	0	0	0	0
AFLA_015200	COH20_005705	gene-COH20_005705	rna-gnl|WGS:NWUH|COH20_005705-RA_mrna	protein_coding	RNA polymerase II holoenzyme cyclin-like subunit	XP_002375540.1	AFLA_015200	RNA polymerase II holoenzyme cyclin-like subunit	0	0	0	1	0	0	0	0	0	0	0	0	0	0	1
AFLA_102650	COH20_005763	gene-COH20_005763	rna-gnl|WGS:NWUH|COH20_005763-RA_mrna	protein_coding	pH-response regulator protein palI/RIM9	XP_002384136.1	AFLA_102650	pH-response regulator protein palI/RIM9	0	0	0	3	0	0	0	0	0	0	0	0	0	0	3
AFLA_102640	COH20_005764	gene-COH20_005764	rna-gnl|WGS:NWUH|COH20_005764-RA_mrna	protein_coding	exo-beta-1	XP_002384135.1	AFLA_102640	exo-beta-1	0	0	0	3	0	0	0	0	0	0	0	0	0	0	3
AFLA_102630	COH20_005765	gene-COH20_005765	rna-gnl|WGS:NWUH|COH20_005765-RA_mrna	protein_coding	hypothetical protein	XP_002384134.1	AFLA_102630	hypothetical protein	0	0	0	3	0	0	0	0	0	0	0	0	0	0	3
#N/A	COH20_005847	gene-COH20_005847	rna-gnl|WGS:NWUH|COH20_005847-RA_mrna	protein_coding	molybdopterin synthase catalytic subunit	#N/A	#N/A	#N/A	0	0	0	1	0	0	0	0	0	0	0	0	0	0	1
AFLA_101760	COH20_005848	gene-COH20_005848	rna-gnl|WGS:NWUH|COH20_005848-RA_mrna	protein_coding	molybdenum cofactor biosynthesis protein Gephyrin	XP_002384048.1	AFLA_101760	molybdenum cofactor biosynthesis protein Gephyrin	0	0	0	1	0	0	0	1	0	0	0	0	0	0	0
AFLA_101750	COH20_005849	gene-COH20_005849	rna-gnl|WGS:NWUH|COH20_005849-RA_mrna	protein_coding	molybdopterin synthase sulfur carrier subunit	XP_002384047.1	AFLA_101750	molybdopterin synthase sulfur carrier subunit	0	0	0	1	0	0	0	1	0	0	0	0	0	0	0
AFLA_101740	COH20_005850	gene-COH20_005850	rna-gnl|WGS:NWUH|COH20_005850-RA_mrna	protein_coding	glycerophosphoinositol/ glycerophosphocholine transporter	XP_002384046.1	AFLA_101740	glycerophosphoinositol/ glycerophosphocholine transporter	0	0	0	1	0	0	0	0	0	0	0	0	0	0	1
AFLA_101730	COH20_005851	gene-COH20_005851	rna-gnl|WGS:NWUH|COH20_005851-RA_mrna	protein_coding	ferulate-5-hydroxylase	XP_002384045.1	AFLA_101730	ferulate-5-hydroxylase	0	0	0	1	0	0	0	1	0	0	0	0	0	0	0
AFLA_101720	COH20_005852	gene-COH20_005852	rna-gnl|WGS:NWUH|COH20_005852-RA_mrna	protein_coding	cytochrome P450	XP_002384044.1	AFLA_101720	cytochrome P450	0	0	0	1	0	0	0	0	0	0	0	0	0	0	1
AFLA_101620	COH20_005861	gene-COH20_005861	rna-gnl|WGS:NWUH|COH20_005861-RA_mrna	protein_coding	hypothetical protein	XP_002384034.1	AFLA_101620	hypothetical protein	0	0	0	2	0	0	0	2	0	0	0	0	0	0	0
#N/A	COH20_005862	gene-COH20_005862	rna-gnl|WGS:NWUH|COH20_005862-RA_mrna	protein_coding	hypothetical protein	#N/A	#N/A	#N/A	0	0	0	2	0	0	0	2	0	0	0	0	0	0	0
AFLA_101600	COH20_005863	gene-COH20_005863	rna-gnl|WGS:NWUH|COH20_005863-RA_mrna	protein_coding	early growth response protein	XP_002384032.1	AFLA_101600	early growth response protein	0	0	0	2	0	0	0	2	0	0	0	0	0	0	0
AFLA_101580	COH20_005864	gene-COH20_005864	rna-gnl|WGS:NWUH|COH20_005864-RA_mrna	protein_coding	hypothetical protein	XP_002384030.1	AFLA_101580	hypothetical protein	0	0	0	2	0	0	0	2	0	0	0	0	0	0	0
AFLA_100110	COH20_005998	gene-COH20_005998	rna-gnl|WGS:NWUH|COH20_005998-RA_mrna	protein_coding	plasma membrane ATPase 2	XP_002383883.1	AFLA_100110	plasma membrane ATPase 2	0	0	0	1	0	0	0	0	0	0	0	0	0	0	1
AFLA_100100	COH20_005999	gene-COH20_005999	rna-gnl|WGS:NWUH|COH20_005999-RA_mrna	protein_coding	pectinesterase family protein	XP_002383882.1	AFLA_100100	pectinesterase family protein	0	0	0	1	0	0	0	0	0	0	0	0	0	0	1
#N/A	COH20_006018	gene-COH20_006018	rna-gnl|WGS:NWUH|COH20_006018-RA_mrna	protein_coding	hypothetical protein	#N/A	#N/A	#N/A	0	0	0	27	0	0	0	0	0	0	0	0	0	0	27
AFLA_104080	COH20_006019	gene-COH20_006019	rna-gnl|WGS:NWUH|COH20_006019-RA_mrna	protein_coding	F-box domain protein	XP_002384278.1	AFLA_104080	F-box domain protein	0	0	0	27	0	0	0	27	0	0	0	0	0	0	0
AFLA_103730	COH20_006053	gene-COH20_006053	rna-gnl|WGS:NWUH|COH20_006053-RA_mrna	protein_coding	trehalose-phosphatase	XP_002384243.1	AFLA_103730	trehalose-phosphatase	0	0	0	2	0	0	0	2	0	0	0	0	0	0	0
AFLA_103720	COH20_006054	gene-COH20_006054	rna-gnl|WGS:NWUH|COH20_006054-RA_mrna	protein_coding	MFS monocarboxylate transporter	XP_002384242.1	AFLA_103720	MFS monocarboxylate transporter	0	0	0	2	0	0	0	2	0	0	0	0	0	0	0
AFLA_103710	COH20_006055	gene-COH20_006055	rna-gnl|WGS:NWUH|COH20_006055-RA_mrna	protein_coding	heat- and acid-stable phosphoprotein	XP_002384241.1	AFLA_103710	heat- and acid-stable phosphoprotein	0	0	0	2	0	0	0	0	0	0	0	0	0	0	2
AFLA_103700	COH20_006056	gene-COH20_006056	rna-gnl|WGS:NWUH|COH20_006056-RA_mrna	protein_coding	integral membrane protein	XP_002384240.1	AFLA_103700	integral membrane protein	0	0	0	2	0	0	0	2	0	0	0	0	0	0	0
AFLA_103540	COH20_006069	gene-COH20_006069	rna-gnl|WGS:NWUH|COH20_006069-RA_mrna	protein_coding	RNA binding protein Rnp24	XP_002384225.1	AFLA_103540	RNA binding protein Rnp24	0	0	0	1	0	0	0	0	0	0	0	0	0	0	1
AFLA_103530	COH20_006070	gene-COH20_006070	rna-gnl|WGS:NWUH|COH20_006070-RA_mrna	protein_coding	hypothetical protein	XP_002384224.1	AFLA_103530	hypothetical protein	0	0	0	1	0	0	0	1	0	0	0	0	0	0	0
AFLA_103520	COH20_006071	gene-COH20_006071	rna-gnl|WGS:NWUH|COH20_006071-RA_mrna	protein_coding	exosome complex component rrp4	XP_002384223.1	AFLA_103520	exosome complex component rrp4	0	0	0	1	0	0	0	1	0	0	0	0	0	0	0
AFLA_103510	COH20_006072	gene-COH20_006072	rna-gnl|WGS:NWUH|COH20_006072-RA_mrna	protein_coding	IFRD domain protein	XP_002384222.1	AFLA_103510	IFRD domain protein	0	0	0	1	0	0	0	0	1	0	0	0	0	0	0
AFLA_103500	COH20_006073	gene-COH20_006073	rna-gnl|WGS:NWUH|COH20_006073-RA_mrna	protein_coding	oxysterol binding protein (Osh3)	XP_002384221.1	AFLA_103500	oxysterol binding protein (Osh3)	0	0	0	1	0	0	0	1	0	0	0	0	0	0	0
AFLA_103380	COH20_006083	gene-COH20_006083	rna-gnl|WGS:NWUH|COH20_006083-RA_mrna	protein_coding	hypothetical protein	XP_002384209.1	AFLA_103380	hypothetical protein	0	0	0	4	0	0	0	0	0	0	0	0	0	0	4
AFLA_103370	COH20_006084	gene-COH20_006084	rna-gnl|WGS:NWUH|COH20_006084-RA_mrna	protein_coding	sister chromatid cohesion acetyltransferase Eco1	XP_002384208.1	AFLA_103370	sister chromatid cohesion acetyltransferase Eco1	0	0	0	4	0	0	0	0	0	0	0	0	0	0	4
AFLA_103360	COH20_006085	gene-COH20_006085	rna-gnl|WGS:NWUH|COH20_006085-RA_mrna	protein_coding	RNA processing protein Emg1	XP_002384207.1	AFLA_103360	RNA processing protein Emg1	0	0	0	4	0	0	0	0	0	0	0	0	0	0	4
AFLA_068910	COH20_006110	gene-COH20_006110	rna-gnl|WGS:NWUH|COH20_006110-RA_mrna	protein_coding	hypothetical protein	XP_002380450.1	AFLA_068910	hypothetical protein	0	0	0	1	0	0	0	1	0	0	0	0	0	0	0
AFLA_068900	COH20_006111	gene-COH20_006111	rna-gnl|WGS:NWUH|COH20_006111-RA_mrna	protein_coding	prefoldin subunit 5	XP_002380449.1	AFLA_068900	prefoldin subunit 5	0	0	0	1	0	0	0	0	0	0	0	0	0	0	1
AFLA_068890	COH20_006112	gene-COH20_006112	rna-gnl|WGS:NWUH|COH20_006112-RA_mrna	protein_coding	mutt/nudix hydrolase	XP_002380448.1	AFLA_068890	mutt/nudix hydrolase	0	0	0	1	0	0	0	0	1	0	0	0	0	0	0
AFLA_068880	COH20_006113	gene-COH20_006113	rna-gnl|WGS:NWUH|COH20_006113-RA_mrna	protein_coding	prolyl-tRNA synthetase	XP_002380447.1	AFLA_068880	prolyl-tRNA synthetase	0	0	0	3	0	0	0	1	0	0	0	0	0	0	2
AFLA_068870	COH20_006114	gene-COH20_006114	rna-gnl|WGS:NWUH|COH20_006114-RA_mrna	protein_coding	CCAAT-box-binding transcription factor	XP_002380446.1	AFLA_068870	CCAAT-box-binding transcription factor	0	0	0	3	0	0	0	2	0	0	0	0	0	0	1
AFLA_068850	COH20_006115	gene-COH20_006115	rna-gnl|WGS:NWUH|COH20_006115-RA_mrna	protein_coding	amino acid transporter	XP_002380444.1	AFLA_068850	amino acid transporter	0	0	0	2	0	0	0	0	0	0	0	0	0	0	2
AFLA_068840	COH20_006116	gene-COH20_006116	rna-gnl|WGS:NWUH|COH20_006116-RA_mrna	protein_coding	glycine cleavage system T protein	XP_002380443.1	AFLA_068840	glycine cleavage system T protein	0	0	0	2	0	0	0	0	0	0	0	0	0	0	2
AFLA_068360	COH20_006159	gene-COH20_006159	rna-gnl|WGS:NWUH|COH20_006159-RA_mrna	protein_coding	GPI anchored protein	XP_002380395.1	AFLA_068360	GPI anchored protein	0	0	0	1	0	0	0	1	0	0	0	0	0	0	0
#N/A	COH20_006160	gene-COH20_006160	rna-gnl|WGS:NWUH|COH20_006160-RA_mrna	protein_coding	glycosyl transferase	#N/A	#N/A	#N/A	0	0	0	2	0	0	0	1	0	0	0	0	0	0	1
AFLA_087170	COH20_006161	gene-COH20_006161	rna-gnl|WGS:NWUH|COH20_006161-RA_mrna	protein_coding	extracellular serine-rich protein	XP_002373631.1	AFLA_087170	extracellular serine-rich protein	0	0	0	1	0	0	0	0	0	0	0	0	0	0	1
AFLA_087600	COH20_006201	gene-COH20_006201	rna-gnl|WGS:NWUH|COH20_006201-RA_mrna	protein_coding	hypothetical protein	XP_002373673.1	AFLA_087600	hypothetical protein	0	0	0	1	0	0	0	1	0	0	0	0	0	0	0
AFLA_087610	COH20_006202	gene-COH20_006202	rna-gnl|WGS:NWUH|COH20_006202-RA_mrna	protein_coding	peptidase (PNG1)	XP_002373674.1	AFLA_087610	peptidase (PNG1)	0	0	0	1	0	0	0	0	0	0	0	0	0	0	1
AFLA_087620	COH20_006203	gene-COH20_006203	rna-gnl|WGS:NWUH|COH20_006203-RA_mrna	protein_coding	nmrA family transcriptional regulator	XP_002373675.1	AFLA_087620	nmrA family transcriptional regulator	0	0	0	1	0	0	0	0	0	0	0	0	0	0	1
AFLA_087710	COH20_006209	gene-COH20_006209	rna-gnl|WGS:NWUH|COH20_006209-RA_mrna	protein_coding	GPR/FUN34 family protein	XP_002373684.1	AFLA_087710	GPR/FUN34 family protein	0	0	0	2	0	0	0	0	0	0	0	0	0	0	2
AFLA_087730	COH20_006210	gene-COH20_006210	rna-gnl|WGS:NWUH|COH20_006210-RA_mrna	protein_coding	hypothetical protein	XP_002373686.1	AFLA_087730	hypothetical protein	0	0	0	2	0	0	0	2	0	0	0	0	0	0	0
AFLA_073990	COH20_006242	gene-COH20_006242	rna-gnl|WGS:NWUH|COH20_006242-RA_mrna	protein_coding	proteasome component PRE3	XP_002372317.1	AFLA_073990	proteasome component PRE3	0	0	0	4	0	0	0	4	0	0	0	0	0	0	0
AFLA_073980	COH20_006243	gene-COH20_006243	rna-gnl|WGS:NWUH|COH20_006243-RA_mrna	protein_coding	cyclin-dependent protein kinase complex component (Pcl7)	XP_002372316.1	AFLA_073980	cyclin-dependent protein kinase complex component (Pcl7)	0	0	0	4	0	0	0	4	0	0	0	0	0	0	0
AFLA_073970	COH20_006244	gene-COH20_006244	rna-gnl|WGS:NWUH|COH20_006244-RA_mrna	protein_coding	hypothetical protein	XP_002372315.1	AFLA_073970	hypothetical protein	0	0	0	6	0	0	0	2	0	0	0	0	0	0	4
AFLA_073960	COH20_006245	gene-COH20_006245	rna-gnl|WGS:NWUH|COH20_006245-RA_mrna	protein_coding	hypothetical protein	XP_002372314.1	AFLA_073960	hypothetical protein	0	0	0	6	0	0	0	4	0	0	0	0	0	0	2
AFLA_073840	COH20_006258	gene-COH20_006258	rna-gnl|WGS:NWUH|COH20_006258-RA_mrna	protein_coding	Na/K ATPase alpha 1 subunit	XP_002372302.1	AFLA_073840	Na/K ATPase alpha 1 subunit	0	0	0	2	0	0	0	0	0	0	0	0	0	0	2
AFLA_073810	COH20_006259	gene-COH20_006259	rna-gnl|WGS:NWUH|COH20_006259-RA_mrna	protein_coding	serine/threonine protein kinase	XP_002372299.1	AFLA_073810	serine/threonine protein kinase	0	0	0	2	0	0	0	0	0	0	0	0	0	0	2
AFLA_073800	COH20_006260	gene-COH20_006260	rna-gnl|WGS:NWUH|COH20_006260-RA_mrna	protein_coding	short-chain dehydrogenase	XP_002372298.1	AFLA_073800	short-chain dehydrogenase	0	0	0	2	0	0	0	2	0	0	0	0	0	0	0
AFLA_073790	COH20_006261	gene-COH20_006261	rna-gnl|WGS:NWUH|COH20_006261-RA_mrna	protein_coding	NADP-dependent leukotriene B4 12-hydroxydehydrogenase	XP_002372297.1	AFLA_073790	NADP-dependent leukotriene B4 12-hydroxydehydrogenase	0	0	0	2	0	0	0	2	0	0	0	0	0	0	0
AFLA_073680	COH20_006273	gene-COH20_006273	rna-gnl|WGS:NWUH|COH20_006273-RA_mrna	protein_coding	alcohol dehydrogenase 2	XP_002372286.1	AFLA_073680	alcohol dehydrogenase 2	0	0	0	3	0	0	0	0	0	0	0	0	0	0	3
AFLA_073670	COH20_006274	gene-COH20_006274	rna-gnl|WGS:NWUH|COH20_006274-RA_mrna	protein_coding	amidohydrolase family protein	XP_002372285.1	AFLA_073670	amidohydrolase family protein	0	0	0	3	0	0	0	3	0	0	0	0	0	0	0
AFLA_073660	COH20_006275	gene-COH20_006275	rna-gnl|WGS:NWUH|COH20_006275-RA_mrna	protein_coding	short-chain dehydrogenase	XP_002372284.1	AFLA_073660	short-chain dehydrogenase	0	0	0	3	0	0	0	0	0	0	0	0	0	0	3
AFLA_073650	COH20_006276	gene-COH20_006276	rna-gnl|WGS:NWUH|COH20_006276-RA_mrna	protein_coding	L-rhamnonate dehydratase	XP_002372283.1	AFLA_073650	L-rhamnonate dehydratase	0	0	0	3	0	0	0	3	0	0	0	0	0	0	0
AFLA_073640	COH20_006277	gene-COH20_006277	rna-gnl|WGS:NWUH|COH20_006277-RA_mrna	protein_coding	C6 transcription factor	XP_002372282.1	AFLA_073640	C6 transcription factor	0	0	0	3	0	0	0	0	0	0	0	0	0	0	3
AFLA_073430	COH20_006299	gene-COH20_006299	rna-gnl|WGS:NWUH|COH20_006299-RA_mrna	protein_coding	integral peroxisomal membrane protein	XP_002372261.1	AFLA_073430	integral peroxisomal membrane protein	0	0	0	142	0	0	0	0	0	0	0	0	0	0	142
AFLA_073420	COH20_006300	gene-COH20_006300	rna-gnl|WGS:NWUH|COH20_006300-RA_mrna	protein_coding	import inner membrane translocase subunit TIM16	XP_002372260.1	AFLA_073420	import inner membrane translocase subunit TIM16	0	0	0	184	0	0	0	184	0	0	0	0	0	0	0
#N/A	COH20_006301	gene-COH20_006301	rna-gnl|WGS:NWUH|COH20_006301-RA_mrna	protein_coding	hypothetical protein	#N/A	#N/A	#N/A	0	0	0	184	0	0	0	184	0	0	0	0	0	0	0
AFLA_094080	COH20_006316	gene-COH20_006316	rna-gnl|WGS:NWUH|COH20_006316-RA_mrna	protein_coding	kinesin family protein	XP_002381228.1	AFLA_094080	kinesin family protein	0	0	0	1	0	0	0	0	0	0	0	0	0	0	1
AFLA_094090	COH20_006317	gene-COH20_006317	rna-gnl|WGS:NWUH|COH20_006317-RA_mrna	protein_coding	hypothetical protein	XP_002381229.1	AFLA_094090	hypothetical protein	0	0	0	1	0	0	0	0	0	0	0	0	0	0	1
AFLA_094100	COH20_006318	gene-COH20_006318	rna-gnl|WGS:NWUH|COH20_006318-RA_mrna	protein_coding	DUF1275 domain protein	XP_002381230.1	AFLA_094100	DUF1275 domain protein	0	0	0	1	0	0	0	1	0	0	0	0	0	0	0
#N/A	COH20_006319	gene-COH20_006319	rna-gnl|WGS:NWUH|COH20_006319-RA_mrna	protein_coding	hypothetical protein	#N/A	#N/A	#N/A	0	0	0	1	0	0	0	0	0	0	0	0	0	0	1
AFLA_094120	COH20_006320	gene-COH20_006320	rna-gnl|WGS:NWUH|COH20_006320-RA_mrna	protein_coding	low affinity iron transporter	XP_002381232.1	AFLA_094120	low affinity iron transporter	0	0	0	1	0	0	0	0	0	0	0	0	0	0	1
AFLA_094440	COH20_006358	gene-COH20_006358	rna-gnl|WGS:NWUH|COH20_006358-RA_mrna	protein_coding	spherulin 4-like cell surface protein	XP_002381264.1	AFLA_094440	spherulin 4-like cell surface protein	0	0	0	2	0	0	0	0	0	0	0	0	0	0	2
AFLA_094450	COH20_006359	gene-COH20_006359	rna-gnl|WGS:NWUH|COH20_006359-RA_mrna	protein_coding	aspergillopepsin A-like aspartic endopeptidase	XP_002381265.1	AFLA_094450	aspergillopepsin A-like aspartic endopeptidase	0	0	0	2	0	0	0	0	0	0	0	0	0	0	2
AFLA_094460	COH20_006360	gene-COH20_006360	rna-gnl|WGS:NWUH|COH20_006360-RA_mrna	protein_coding	C6 transcription factor	XP_002381266.1	AFLA_094460	C6 transcription factor	0	0	0	2	0	0	0	2	0	0	0	0	0	0	0
AFLA_094900	COH20_006406	gene-COH20_006406	rna-gnl|WGS:NWUH|COH20_006406-RA_mrna	protein_coding	vacuolar protein 8	XP_002381310.1	AFLA_094900	vacuolar protein 8	0	0	0	1	0	0	0	1	0	0	0	0	0	0	0
AFLA_094910	COH20_006407	gene-COH20_006407	rna-gnl|WGS:NWUH|COH20_006407-RA_mrna	protein_coding	hypothetical protein	XP_002381311.1	AFLA_094910	hypothetical protein	0	0	0	1	0	0	0	1	0	0	0	0	0	0	0
AFLA_094920	COH20_006408	gene-COH20_006408	rna-gnl|WGS:NWUH|COH20_006408-RA_mrna	protein_coding	hypothetical protein	XP_002381312.1	AFLA_094920	hypothetical protein	0	0	0	1	0	0	0	1	0	0	0	0	0	0	0
#N/A	COH20_006477	gene-COH20_006477	rna-gnl|WGS:NWUH|COH20_006477-RA_mrna	protein_coding	Pfs domain protein	#N/A	#N/A	#N/A	0	0	0	3	0	0	0	3	0	0	0	0	0	0	0
AFLA_095680	COH20_006479	gene-COH20_006479	rna-gnl|WGS:NWUH|COH20_006479-RA_mrna	protein_coding	hypothetical protein	XP_002381388.1	AFLA_095680	hypothetical protein	0	0	0	3	0	0	0	3	0	0	0	0	0	0	0
AFLA_096000	COH20_006511	gene-COH20_006511	rna-gnl|WGS:NWUH|COH20_006511-RA_mrna	protein_coding	sugar transporter	XP_002381419.1	AFLA_096000	sugar transporter	0	0	0	2	0	0	0	2	0	0	0	0	0	0	0
AFLA_096010	COH20_006512	gene-COH20_006512	rna-gnl|WGS:NWUH|COH20_006512-RA_mrna	protein_coding	cipC protein	XP_002381420.1	AFLA_096010	cipC protein	0	0	0	2	0	0	0	2	0	0	0	0	0	0	0
AFLA_096020	COH20_006513	gene-COH20_006513	rna-gnl|WGS:NWUH|COH20_006513-RA_mrna	protein_coding	hypothetical protein	XP_002381421.1	AFLA_096020	hypothetical protein	0	0	0	2	0	0	0	0	0	0	0	0	0	0	2
AFLA_096030	COH20_006514	gene-COH20_006514	rna-gnl|WGS:NWUH|COH20_006514-RA_mrna	protein_coding	hypothetical protein	XP_002381422.1	AFLA_096030	hypothetical protein	0	0	0	2	0	0	0	0	0	0	0	0	0	0	2
AFLA_096060	COH20_006517	gene-COH20_006517	rna-gnl|WGS:NWUH|COH20_006517-RA_mrna	protein_coding	MFS transporter	XP_002381425.1	AFLA_096060	MFS transporter	0	0	0	1	0	0	0	1	0	0	0	0	0	0	0
AFLA_096070	COH20_006518	gene-COH20_006518	rna-gnl|WGS:NWUH|COH20_006518-RA_mrna	protein_coding	hexose carrier protein	XP_002381426.1	AFLA_096070	hexose carrier protein	0	0	0	2	0	0	0	2	0	0	0	0	0	0	0
AFLA_096080	COH20_006519	gene-COH20_006519	rna-gnl|WGS:NWUH|COH20_006519-RA_mrna	protein_coding	hypothetical protein	XP_002381427.1	AFLA_096080	hypothetical protein	0	0	0	2	0	0	0	1	0	0	0	0	0	0	1
AFLA_096090	COH20_006520	gene-COH20_006520	rna-gnl|WGS:NWUH|COH20_006520-RA_mrna	protein_coding	DNA replication protein YHM2	XP_002381428.1	AFLA_096090	DNA replication protein YHM2	0	0	0	2	0	0	0	1	0	0	0	0	0	0	1
AFLA_096100	COH20_006521	gene-COH20_006521	rna-gnl|WGS:NWUH|COH20_006521-RA_mrna	protein_coding	C6 transcription factor	XP_002381429.1	AFLA_096100	C6 transcription factor	0	0	0	2	0	0	0	0	0	0	0	0	0	0	2
AFLA_096110	COH20_006522	gene-COH20_006522	rna-gnl|WGS:NWUH|COH20_006522-RA_mrna	protein_coding	hypothetical protein	XP_002381430.1	AFLA_096110	hypothetical protein	0	0	0	1	0	0	0	1	0	0	0	0	0	0	0
AFLA_096770	COH20_006582	gene-COH20_006582	rna-gnl|WGS:NWUH|COH20_006582-RA_mrna	protein_coding	hypothetical protein	XP_002381496.1	AFLA_096770	hypothetical protein	0	0	0	34	0	0	0	34	0	0	0	0	0	0	0
AFLA_096780	COH20_006583	gene-COH20_006583	rna-gnl|WGS:NWUH|COH20_006583-RA_mrna	protein_coding	hypothetical protein	XP_002381497.1	AFLA_096780	hypothetical protein	0	0	0	37	0	0	0	0	0	0	0	0	0	0	37
AFLA_006540	COH20_006645	gene-COH20_006645	rna-gnl|WGS:NWUH|COH20_006645-RA_mrna	protein_coding	hypothetical protein	XP_002382852.1	AFLA_006540	hypothetical protein	0	0	0	1	0	0	0	1	0	0	0	0	0	0	0
AFLA_006530	COH20_006646	gene-COH20_006646	rna-gnl|WGS:NWUH|COH20_006646-RA_mrna	protein_coding	hypothetical protein	XP_002382851.1	AFLA_006530	hypothetical protein	0	0	0	1	0	0	0	1	0	0	0	0	0	0	0
AFLA_006520	COH20_006647	gene-COH20_006647	rna-gnl|WGS:NWUH|COH20_006647-RA_mrna	protein_coding	phosphatidylinositol transfer protein sfh5	XP_002382850.1	AFLA_006520	phosphatidylinositol transfer protein sfh5	0	0	0	4	0	0	0	3	0	0	0	0	0	0	1
AFLA_006500	COH20_006648	gene-COH20_006648	rna-gnl|WGS:NWUH|COH20_006648-RA_mrna	protein_coding	transcription initiation factor TFIID complex subunit	XP_002382849.1	AFLA_006500	transcription initiation factor TFIID complex subunit	0	0	0	4	0	0	0	3	0	0	0	0	0	0	1
AFLA_006490	COH20_006649	gene-COH20_006649	rna-gnl|WGS:NWUH|COH20_006649-RA_mrna	protein_coding	S-adenosylmethionine decarboxylase proenzyme	XP_002382848.1	AFLA_006490	S-adenosylmethionine decarboxylase proenzyme	0	0	0	3	0	0	0	0	0	0	0	0	0	0	3
AFLA_006470	COH20_006650	gene-COH20_006650	rna-gnl|WGS:NWUH|COH20_006650-RA_mrna	protein_coding	transcription initiation factor TFIID subunit beta	XP_002382847.1	AFLA_006470	transcription initiation factor TFIID subunit beta	0	0	0	3	0	0	0	0	0	0	0	0	0	0	3
AFLA_006440	COH20_006653	gene-COH20_006653	rna-gnl|WGS:NWUH|COH20_006653-RA_mrna	protein_coding	mitochondrial export translocase Oxa1	XP_002382844.1	AFLA_006440	mitochondrial export translocase Oxa1	0	0	0	1	0	0	0	0	0	0	0	0	0	0	1
AFLA_006430	COH20_006654	gene-COH20_006654	rna-gnl|WGS:NWUH|COH20_006654-RA_mrna	protein_coding	import protein 1	XP_002382843.1	AFLA_006430	import protein 1	0	0	0	1	0	0	0	0	0	0	0	0	0	0	1
AFLA_006420	COH20_006655	gene-COH20_006655	rna-gnl|WGS:NWUH|COH20_006655-RA_mrna	protein_coding	Cdc48-dependent protein degradation adaptor protein (Shp1)	XP_002382842.1	AFLA_006420	Cdc48-dependent protein degradation adaptor protein (Shp1)	0	0	0	1	0	0	0	1	0	0	0	0	0	0	0
AFLA_006410	COH20_006656	gene-COH20_006656	rna-gnl|WGS:NWUH|COH20_006656-RA_mrna	protein_coding	cytosolic Fe-S cluster assembly factor cfd1	XP_002382841.1	AFLA_006410	cytosolic Fe-S cluster assembly factor cfd1	0	0	0	1	0	0	0	1	0	0	0	0	0	0	0
AFLA_006400	COH20_006657	gene-COH20_006657	rna-gnl|WGS:NWUH|COH20_006657-RA_mrna	protein_coding	hypothetical protein	XP_002382840.1	AFLA_006400	hypothetical protein	0	0	0	1	0	0	0	1	0	0	0	0	0	0	0
AFLA_006390	COH20_006658	gene-COH20_006658	rna-gnl|WGS:NWUH|COH20_006658-RA_mrna	protein_coding	hypothetical protein	XP_002382839.1	AFLA_006390	hypothetical protein	0	0	0	1	0	0	0	0	0	0	0	0	0	0	1
AFLA_006380	COH20_006659	gene-COH20_006659	rna-gnl|WGS:NWUH|COH20_006659-RA_mrna	protein_coding	mitochondrial 54S ribosomal protein MRPL1	XP_002382838.1	AFLA_006380	mitochondrial 54S ribosomal protein MRPL1	0	0	0	1	0	0	0	1	0	0	0	0	0	0	0
AFLA_006370	COH20_006660	gene-COH20_006660	rna-gnl|WGS:NWUH|COH20_006660-RA_mrna	protein_coding	glutamyl-tRNA synthetase	XP_002382837.1	AFLA_006370	glutamyl-tRNA synthetase	0	0	0	1	0	0	0	0	0	0	0	0	0	0	1
AFLA_006070	COH20_006687	gene-COH20_006687	rna-gnl|WGS:NWUH|COH20_006687-RA_mrna	protein_coding	TFIIH complex helicase Ssl2	XP_002382807.1	AFLA_006070	TFIIH complex helicase Ssl2	0	0	0	1	0	0	0	0	0	0	0	0	0	0	1
AFLA_006060	COH20_006688	gene-COH20_006688	rna-gnl|WGS:NWUH|COH20_006688-RA_mrna	protein_coding	hypothetical protein	XP_002382806.1	AFLA_006060	hypothetical protein	0	0	0	1	0	0	0	1	0	0	0	0	0	0	0
AFLA_006050	COH20_006689	gene-COH20_006689	rna-gnl|WGS:NWUH|COH20_006689-RA_mrna	protein_coding	hypothetical protein	XP_002382805.1	AFLA_006050	hypothetical protein	0	0	0	1	0	0	0	0	0	0	0	0	0	0	1
AFLA_006040	COH20_006690	gene-COH20_006690	rna-gnl|WGS:NWUH|COH20_006690-RA_mrna	protein_coding	hypothetical protein	XP_002382804.1	AFLA_006040	hypothetical protein	0	0	0	1	0	0	0	1	0	0	0	0	0	0	0
AFLA_006030	COH20_006691	gene-COH20_006691	rna-gnl|WGS:NWUH|COH20_006691-RA_mrna	protein_coding	female-specific protein transformer	XP_002382803.1	AFLA_006030	female-specific protein transformer	0	0	0	1	0	0	0	0	0	0	0	0	0	0	1
AFLA_004550	COH20_006818	gene-COH20_006818	rna-gnl|WGS:NWUH|COH20_006818-RA_mrna	protein_coding	vacuolar protein sorting-associated protein 1	XP_002382656.1	AFLA_004550	vacuolar protein sorting-associated protein 1	0	0	0	4	0	0	0	4	0	0	0	0	0	0	0
AFLA_004540	COH20_006819	gene-COH20_006819	rna-gnl|WGS:NWUH|COH20_006819-RA_mrna	protein_coding	hydrolase	XP_002382655.1	AFLA_004540	hydrolase	0	0	0	4	0	0	0	0	0	0	0	0	0	0	4
AFLA_004530	COH20_006820	gene-COH20_006820	rna-gnl|WGS:NWUH|COH20_006820-RA_mrna	protein_coding	hypothetical protein	XP_002382654.1	AFLA_004530	hypothetical protein	0	4	0	0	0	0	0	0	0	0	0	0	0	4	0
AFLA_004520	COH20_006821	gene-COH20_006821	rna-gnl|WGS:NWUH|COH20_006821-RA_mrna	protein_coding	alpha/beta hydrolase	XP_002382653.1	AFLA_004520	alpha/beta hydrolase	0	0	0	4	0	0	0	0	0	0	0	0	0	0	4
AFLA_004510	COH20_006822	gene-COH20_006822	rna-gnl|WGS:NWUH|COH20_006822-RA_mrna	protein_coding	peroxidase	XP_002382652.1	AFLA_004510	peroxidase	0	0	0	4	0	0	0	0	0	0	0	0	0	0	4
AFLA_004290	COH20_006846	gene-COH20_006846	rna-gnl|WGS:NWUH|COH20_006846-RA_mrna	protein_coding	hypothetical protein	XP_002382630.1	AFLA_004290	hypothetical protein	0	0	0	1	0	0	0	0	0	0	0	0	0	0	1
AFLA_004280	COH20_006847	gene-COH20_006847	rna-gnl|WGS:NWUH|COH20_006847-RA_mrna	protein_coding	C6 transcription factor	XP_002382629.1	AFLA_004280	C6 transcription factor	0	0	0	25	0	0	0	1	0	0	0	0	0	0	24
#N/A	COH20_006848	gene-COH20_006848	rna-gnl|WGS:NWUH|COH20_006848-RA_mrna	protein_coding	hypothetical protein	#N/A	#N/A	#N/A	0	0	0	25	0	0	0	1	0	0	0	0	0	0	24
AFLA_093200	COH20_006883	gene-COH20_006883	rna-gnl|WGS:NWUH|COH20_006883-RA_mrna	protein_coding	hypothetical protein	XP_002381140.1	AFLA_093200	hypothetical protein	0	0	0	1	0	0	0	1	0	0	0	0	0	0	0
AFLA_093210	COH20_006884	gene-COH20_006884	rna-gnl|WGS:NWUH|COH20_006884-RA_mrna	protein_coding	hypothetical protein	XP_002381141.1	AFLA_093210	hypothetical protein	0	0	0	1	0	0	0	0	0	0	0	0	0	0	1
AFLA_093220	COH20_006885	gene-COH20_006885	rna-gnl|WGS:NWUH|COH20_006885-RA_mrna	protein_coding	Ran-specific GTPase-activating protein 1	XP_002381142.1	AFLA_093220	Ran-specific GTPase-activating protein 1	0	0	0	1	0	0	0	0	0	0	0	0	0	0	1
AFLA_134030	COH20_006988	gene-COH20_006988	rna-gnl|WGS:NWUH|COH20_006988-RA_mrna	protein_coding	developmental regulator flbA	XP_002379417.1	AFLA_134030	developmental regulator flbA	0	0	0	1	0	0	0	0	0	0	0	0	0	0	1
AFLA_134040	COH20_006989	gene-COH20_006989	rna-gnl|WGS:NWUH|COH20_006989-RA_mrna	protein_coding	pol II transcription elongation factor subunit Cdc73	XP_002379418.1	AFLA_134040	pol II transcription elongation factor subunit Cdc73	0	0	0	1	0	0	0	1	0	0	0	0	0	0	0
AFLA_134730	COH20_007050	gene-COH20_007050	rna-gnl|WGS:NWUH|COH20_007050-RA_mrna	protein_coding	transcriptional corepressor Cyc8	XP_002379486.1	AFLA_134730	transcriptional corepressor Cyc8	0	0	0	1	0	0	0	0	0	0	0	0	0	0	1
AFLA_135010	COH20_007077	gene-COH20_007077	rna-gnl|WGS:NWUH|COH20_007077-RA_mrna	protein_coding	hypothetical protein	XP_002379514.1	AFLA_135010	hypothetical protein	0	0	0	3	0	0	0	3	0	0	0	0	0	0	0
AFLA_135020	COH20_007078	gene-COH20_007078	rna-gnl|WGS:NWUH|COH20_007078-RA_mrna	protein_coding	lectin family integral membrane protein	XP_002379515.1	AFLA_135020	lectin family integral membrane protein	0	0	0	3	0	0	0	0	0	0	0	0	0	0	3
AFLA_135030	COH20_007079	gene-COH20_007079	rna-gnl|WGS:NWUH|COH20_007079-RA_mrna	protein_coding	import inner membrane translocase subunit tim13	XP_002379516.1	AFLA_135030	import inner membrane translocase subunit tim13	0	0	0	3	0	0	0	3	0	0	0	0	0	0	0
AFLA_135040	COH20_007080	gene-COH20_007080	rna-gnl|WGS:NWUH|COH20_007080-RA_mrna	protein_coding	cAMP-dependent protein kinase type 2	XP_002379517.1	AFLA_135040	cAMP-dependent protein kinase type 2	0	0	0	3	0	0	0	3	0	0	0	0	0	0	0
AFLA_135050	COH20_007081	gene-COH20_007081	rna-gnl|WGS:NWUH|COH20_007081-RA_mrna	protein_coding	replication factor C subunit 1	XP_002379518.1	AFLA_135050	replication factor C subunit 1	0	0	0	3	0	0	0	3	0	0	0	0	0	0	0
AFLA_054550	COH20_007099	gene-COH20_007099	rna-gnl|WGS:NWUH|COH20_007099-RA_mrna	protein_coding	NAD binding Rossmann fold oxidoreductase	XP_002383580.1	AFLA_054550	NAD binding Rossmann fold oxidoreductase	0	0	0	15	0	0	0	15	0	0	0	0	0	0	0
AFLA_054540	COH20_007100	gene-COH20_007100	rna-gnl|WGS:NWUH|COH20_007100-RA_mrna	protein_coding	hypothetical protein	XP_002383579.1	AFLA_054540	hypothetical protein	0	0	0	15	0	0	0	15	0	0	0	0	0	0	0
AFLA_052490	COH20_007283	gene-COH20_007283	rna-gnl|WGS:NWUH|COH20_007283-RA_mrna	protein_coding	C2H2 finger domain protein	XP_002383375.1	AFLA_052490	C2H2 finger domain protein	0	0	0	1	0	0	0	1	0	0	0	0	0	0	0
AFLA_052480	COH20_007284	gene-COH20_007284	rna-gnl|WGS:NWUH|COH20_007284-RA_mrna	protein_coding	hypothetical protein	XP_002383374.1	AFLA_052480	hypothetical protein	0	0	0	1	0	0	0	1	0	0	0	0	0	0	0
AFLA_052470	COH20_007285	gene-COH20_007285	rna-gnl|WGS:NWUH|COH20_007285-RA_mrna	protein_coding	gamma-glutamyltranspeptidase	XP_002383373.1	AFLA_052470	gamma-glutamyltranspeptidase	0	0	0	1	0	0	0	0	0	0	0	0	0	0	1
AFLA_051610	COH20_007368	gene-COH20_007368	rna-gnl|WGS:NWUH|COH20_007368-RA_mrna	protein_coding	hypothetical protein	XP_002383287.1	AFLA_051610	hypothetical protein	0	0	0	1	0	0	0	1	0	0	0	0	0	0	0
AFLA_009900	COH20_007408	gene-COH20_007408	rna-gnl|WGS:NWUH|COH20_007408-RA_mrna	protein_coding	hypothetical protein	XP_002385235.1	AFLA_009900	hypothetical protein	0	0	0	2	0	0	0	2	0	0	0	0	0	0	0
AFLA_009910	COH20_007409	gene-COH20_007409	rna-gnl|WGS:NWUH|COH20_007409-RA_mrna	protein_coding	hypothetical protein	XP_002385236.1	AFLA_009910	hypothetical protein	0	0	0	2	0	0	0	0	0	0	0	0	0	0	2
AFLA_009930	COH20_007410	gene-COH20_007410	rna-gnl|WGS:NWUH|COH20_007410-RA_mrna	protein_coding	diacylglycerol pyrophosphate phosphatase	XP_002385238.1	AFLA_009930	diacylglycerol pyrophosphate phosphatase	0	0	0	2	0	0	0	2	0	0	0	0	0	0	0
#N/A	COH20_007411	gene-COH20_007411	rna-gnl|WGS:NWUH|COH20_007411-RA_mrna	protein_coding	integral membrane protein	#N/A	#N/A	#N/A	0	0	0	2	0	0	0	2	0	0	0	0	0	0	0
AFLA_010540	COH20_007465	gene-COH20_007465	rna-gnl|WGS:NWUH|COH20_007465-RA_mrna	protein_coding	lipase 2 precursor	XP_002385299.1	AFLA_010540	lipase 2 precursor	0	0	0	3	0	0	0	3	0	0	0	0	0	0	0
AFLA_010550	COH20_007466	gene-COH20_007466	rna-gnl|WGS:NWUH|COH20_007466-RA_mrna	protein_coding	O-methyltransferase family protein	XP_002385300.1	AFLA_010550	O-methyltransferase family protein	0	0	0	3	0	0	0	0	0	0	0	0	0	0	3
AFLA_010570	COH20_007467	gene-COH20_007467	rna-gnl|WGS:NWUH|COH20_007467-RA_mrna	protein_coding	hypothetical protein	XP_002385302.1	AFLA_010570	hypothetical protein	0	0	0	3	0	0	0	3	0	0	0	0	0	0	0
AFLA_010580	COH20_007468	gene-COH20_007468	rna-gnl|WGS:NWUH|COH20_007468-RA_mrna	protein_coding	nonribosomal peptide synthase	XP_002385303.1	AFLA_010580	nonribosomal peptide synthase	0	0	0	3	0	0	0	0	0	0	0	0	0	0	3
AFLA_010630	COH20_007473	gene-COH20_007473	rna-gnl|WGS:NWUH|COH20_007473-RA_mrna	protein_coding	ABC multidrug transporter SidT	XP_002385308.1	AFLA_010630	ABC multidrug transporter SidT	0	0	0	2	0	0	0	0	0	0	0	0	0	0	2
AFLA_010640	COH20_007474	gene-COH20_007474	rna-gnl|WGS:NWUH|COH20_007474-RA_mrna	protein_coding	siderophore iron transporter mirB	XP_002385309.1	AFLA_010640	siderophore iron transporter mirB	0	0	0	2	0	0	0	0	0	0	0	0	0	0	2
AFLA_011120	COH20_007519	gene-COH20_007519	rna-gnl|WGS:NWUH|COH20_007519-RA_mrna	protein_coding	flavin-containing amine oxidase	XP_002385357.1	AFLA_011120	flavin-containing amine oxidase	0	0	0	2	0	0	0	0	0	0	0	0	0	0	2
AFLA_011130	COH20_007520	gene-COH20_007520	rna-gnl|WGS:NWUH|COH20_007520-RA_mrna	protein_coding	hypothetical protein	XP_002385358.1	AFLA_011130	hypothetical protein	0	0	0	2	0	0	0	0	0	0	0	0	0	0	2
AFLA_011140	COH20_007521	gene-COH20_007521	rna-gnl|WGS:NWUH|COH20_007521-RA_mrna	protein_coding	hypothetical protein	XP_002385359.1	AFLA_011140	hypothetical protein	0	0	0	2	0	0	0	0	0	0	0	0	0	0	2
AFLA_011150	COH20_007522	gene-COH20_007522	rna-gnl|WGS:NWUH|COH20_007522-RA_mrna	protein_coding	allantoate permease	XP_002385360.1	AFLA_011150	allantoate permease	0	0	0	2	0	0	0	2	0	0	0	0	0	0	0
AFLA_011980	COH20_007598	gene-COH20_007598	rna-gnl|WGS:NWUH|COH20_007598-RA_mrna	protein_coding	hypothetical protein	XP_002385443.1	AFLA_011980	hypothetical protein	0	0	0	3	0	0	0	3	0	0	0	0	0	0	0
AFLA_012010	COH20_007599	gene-COH20_007599	rna-gnl|WGS:NWUH|COH20_007599-RA_mrna	protein_coding	C6 transcription factor (Ctf1B)	XP_002385446.1	AFLA_012010	C6 transcription factor (Ctf1B)	0	0	0	3	0	0	0	0	0	0	0	0	0	0	3
AFLA_012100	COH20_007607	gene-COH20_007607	rna-gnl|WGS:NWUH|COH20_007607-RA_mrna	protein_coding	transcriptional regulator PacG/VIB-1	XP_002385455.1	AFLA_012100	transcriptional regulator PacG/VIB-1	0	0	0	1	0	0	0	1	0	0	0	0	0	0	0
AFLA_012110	COH20_007608	gene-COH20_007608	rna-gnl|WGS:NWUH|COH20_007608-RA_mrna	protein_coding	protein cft1	XP_002385456.1	AFLA_012110	protein cft1	0	0	0	1	0	0	0	1	0	0	0	0	0	0	0
AFLA_120800	COH20_007699	gene-COH20_007699	rna-gnl|WGS:NWUH|COH20_007699-RA_mrna	protein_coding	ATP-binding cassette transporter	XP_002384787.1	AFLA_120800	ATP-binding cassette transporter	0	0	0	1	0	0	0	0	0	0	0	0	0	0	1
AFLA_120810	COH20_007700	gene-COH20_007700	rna-gnl|WGS:NWUH|COH20_007700-RA_mrna	protein_coding	hypothetical protein	XP_002384788.1	AFLA_120810	hypothetical protein	0	0	0	1	0	0	0	1	0	0	0	0	0	0	0
AFLA_120820	COH20_007701	gene-COH20_007701	rna-gnl|WGS:NWUH|COH20_007701-RA_mrna	protein_coding	biotin carboxyl carrier protein	XP_002384789.1	AFLA_120820	biotin carboxyl carrier protein	0	1	0	0	0	0	0	0	0	0	0	0	0	1	0
#N/A	COH20_007702	gene-COH20_007702	rna-gnl|WGS:NWUH|COH20_007702-RA_mrna	protein_coding	leucoanthocyanidin dioxygenase	#N/A	#N/A	#N/A	0	0	0	1	0	0	0	0	0	0	0	0	0	0	1
#N/A	COH20_007703	gene-COH20_007703	rna-gnl|WGS:NWUH|COH20_007703-RA_mrna	protein_coding	alkaline D-peptidase	#N/A	#N/A	#N/A	0	0	0	1	0	0	0	1	0	0	0	0	0	0	0
AFLA_120890	COH20_007710	gene-COH20_007710	rna-gnl|WGS:NWUH|COH20_007710-RA_mrna	protein_coding	extracellular dihydrogeodin oxidase/laccase	XP_002384796.1	AFLA_120890	extracellular dihydrogeodin oxidase/laccase	0	0	0	2	0	0	0	2	0	0	0	0	0	0	0
AFLA_120900	COH20_007711	gene-COH20_007711	rna-gnl|WGS:NWUH|COH20_007711-RA_mrna	protein_coding	integral membrane protein	XP_002384797.1	AFLA_120900	integral membrane protein	0	0	0	2	0	0	0	2	0	0	0	0	0	0	0
AFLA_120920	COH20_007712	gene-COH20_007712	rna-gnl|WGS:NWUH|COH20_007712-RA_mrna	protein_coding	hypothetical protein	XP_002384799.1	AFLA_120920	hypothetical protein	0	0	0	2	0	0	0	2	0	0	0	0	0	0	0
AFLA_120930	COH20_007713	gene-COH20_007713	rna-gnl|WGS:NWUH|COH20_007713-RA_mrna	protein_coding	glycosyl transferase	XP_002384800.1	AFLA_120930	glycosyl transferase	0	0	0	2	0	0	0	0	0	0	0	0	0	0	2
AFLA_121260	COH20_007749	gene-COH20_007749	rna-gnl|WGS:NWUH|COH20_007749-RA_mrna	protein_coding	aspartic-type endopeptidase	XP_002384833.1	AFLA_121260	aspartic-type endopeptidase	0	0	0	1	0	0	0	0	0	0	0	0	0	0	1
AFLA_121270	COH20_007750	gene-COH20_007750	rna-gnl|WGS:NWUH|COH20_007750-RA_mrna	protein_coding	hypothetical protein	XP_002384834.1	AFLA_121270	hypothetical protein	0	0	0	1	0	0	0	1	0	0	0	0	0	0	0
AFLA_121290	COH20_007751	gene-COH20_007751	rna-gnl|WGS:NWUH|COH20_007751-RA_mrna	protein_coding	hypothetical protein	XP_002384836.1	AFLA_121290	hypothetical protein	0	0	0	1	0	0	0	1	0	0	0	0	0	0	0
AFLA_121300	COH20_007752	gene-COH20_007752	rna-gnl|WGS:NWUH|COH20_007752-RA_mrna	protein_coding	RTA1 domain protein	XP_002384837.1	AFLA_121300	RTA1 domain protein	0	0	0	1	0	0	0	0	0	0	0	0	0	0	1
AFLA_121310	COH20_007753	gene-COH20_007753	rna-gnl|WGS:NWUH|COH20_007753-RA_mrna	protein_coding	hypothetical protein	XP_002384838.1	AFLA_121310	hypothetical protein	0	0	0	1	0	0	0	0	0	0	0	0	0	0	1
#N/A	COH20_007755	gene-COH20_007755	rna-gnl|WGS:NWUH|COH20_007755-RA_mrna	protein_coding	hypothetical protein	#N/A	#N/A	#N/A	0	0	0	3	0	0	0	0	0	0	0	0	0	0	3
AFLA_121330	COH20_007756	gene-COH20_007756	rna-gnl|WGS:NWUH|COH20_007756-RA_mrna	protein_coding	methyltransferase LaeA-like protein	XP_002384840.1	AFLA_121330	methyltransferase LaeA-like protein	0	0	0	3	0	0	0	0	0	0	0	0	0	0	3
AFLA_121340	COH20_007757	gene-COH20_007757	rna-gnl|WGS:NWUH|COH20_007757-RA_mrna	protein_coding	C6 finger domain protein	XP_002384841.1	AFLA_121340	C6 finger domain protein	0	0	0	3	0	0	0	0	0	0	0	0	0	0	3
AFLA_121350	COH20_007758	gene-COH20_007758	rna-gnl|WGS:NWUH|COH20_007758-RA_mrna	protein_coding	MFS transporter	XP_002384842.1	AFLA_121350	MFS transporter	0	0	0	3	0	0	0	3	0	0	0	0	0	0	0
AFLA_068260	COH20_007896	gene-COH20_007896	rna-gnl|WGS:NWUH|COH20_007896-RA_mrna	protein_coding	vacuolar endopolyphosphatase	XP_002380385.1	AFLA_068260	vacuolar endopolyphosphatase	0	0	0	1	0	0	0	1	0	0	0	0	0	0	0
AFLA_068250	COH20_007897	gene-COH20_007897	rna-gnl|WGS:NWUH|COH20_007897-RA_mrna	protein_coding	hypothetical protein	XP_002380384.1	AFLA_068250	hypothetical protein	0	0	0	1	0	0	0	0	0	0	0	0	0	0	1
AFLA_068240	COH20_007898	gene-COH20_007898	rna-gnl|WGS:NWUH|COH20_007898-RA_mrna	protein_coding	hypothetical protein	XP_002380383.1	AFLA_068240	hypothetical protein	0	0	0	1	0	0	0	0	0	0	0	0	0	0	1
AFLA_067730	COH20_007947	gene-COH20_007947	rna-gnl|WGS:NWUH|COH20_007947-RA_mrna	protein_coding	SH3 domain protein	XP_002380332.1	AFLA_067730	SH3 domain protein	0	0	0	5	0	0	0	0	0	0	0	0	0	0	5
AFLA_067710	COH20_007948	gene-COH20_007948	rna-gnl|WGS:NWUH|COH20_007948-RA_mrna	protein_coding	protein kinase	XP_002380330.1	AFLA_067710	protein kinase	0	0	0	5	0	0	0	5	0	0	0	0	0	0	0
AFLA_067700	COH20_007949	gene-COH20_007949	rna-gnl|WGS:NWUH|COH20_007949-RA_mrna	protein_coding	oxidoreductase	XP_002380329.1	AFLA_067700	oxidoreductase	0	0	0	5	0	0	0	5	0	0	0	0	0	0	0
AFLA_067690	COH20_007950	gene-COH20_007950	rna-gnl|WGS:NWUH|COH20_007950-RA_mrna	protein_coding	mitochondrial 54S ribosomal protein YmL10/YmL18	XP_002380328.1	AFLA_067690	mitochondrial 54S ribosomal protein YmL10/YmL18	0	0	0	5	0	0	0	5	0	0	0	0	0	0	0
AFLA_067570	COH20_007960	gene-COH20_007960	rna-gnl|WGS:NWUH|COH20_007960-RA_mrna	protein_coding	arrestin domain protein	XP_002380316.1	AFLA_067570	arrestin domain protein	0	0	0	2	0	0	0	2	0	0	0	0	0	0	0
AFLA_067550	COH20_007961	gene-COH20_007961	rna-gnl|WGS:NWUH|COH20_007961-RA_mrna	protein_coding	glycosyl hydrolase family 7 protein	XP_002380314.1	AFLA_067550	glycosyl hydrolase family 7 protein	0	0	0	2	0	0	0	2	0	0	0	0	0	0	0
AFLA_067540	COH20_007962	gene-COH20_007962	rna-gnl|WGS:NWUH|COH20_007962-RA_mrna	protein_coding	acetyltransferase	XP_002380313.1	AFLA_067540	acetyltransferase	0	0	0	2	0	0	0	2	0	0	0	0	0	0	0
AFLA_067530	COH20_007963	gene-COH20_007963	rna-gnl|WGS:NWUH|COH20_007963-RA_mrna	protein_coding	chitin synthase export chaperone	XP_002380312.1	AFLA_067530	chitin synthase export chaperone	0	0	0	1	0	0	0	0	0	0	0	0	0	0	1
AFLA_067070	COH20_008007	gene-COH20_008007	rna-gnl|WGS:NWUH|COH20_008007-RA_mrna	protein_coding	nucleoporin	XP_002380266.1	AFLA_067070	nucleoporin	0	0	0	2	0	0	0	0	0	0	0	0	0	0	2
AFLA_067060	COH20_008008	gene-COH20_008008	rna-gnl|WGS:NWUH|COH20_008008-RA_mrna	protein_coding	NADH-ubiquinone oxidoreductase subunit	XP_002380265.1	AFLA_067060	NADH-ubiquinone oxidoreductase subunit	0	0	0	2	0	0	0	2	0	0	0	0	0	0	0
AFLA_067050	COH20_008009	gene-COH20_008009	rna-gnl|WGS:NWUH|COH20_008009-RA_mrna	protein_coding	acyl CoA binding protein	XP_002380264.1	AFLA_067050	acyl CoA binding protein	0	0	0	2	0	0	0	0	0	0	0	0	0	0	2
AFLA_067040	COH20_008010	gene-COH20_008010	rna-gnl|WGS:NWUH|COH20_008010-RA_mrna	protein_coding	GABA transporter	XP_002380263.1	AFLA_067040	GABA transporter	0	0	0	2	0	0	0	2	0	0	0	0	0	0	0
AFLA_067020	COH20_008011	gene-COH20_008011	rna-gnl|WGS:NWUH|COH20_008011-RA_mrna	protein_coding	jumonji family transcription factor	XP_002380261.1	AFLA_067020	jumonji family transcription factor	0	0	0	2	0	0	0	2	0	0	0	0	0	0	0
AFLA_066520	COH20_008060	gene-COH20_008060	rna-gnl|WGS:NWUH|COH20_008060-RA_mrna	protein_coding	hypothetical protein	XP_002380211.1	AFLA_066520	hypothetical protein	0	0	0	1	0	0	0	1	0	0	0	0	0	0	0
AFLA_066510	COH20_008062	gene-COH20_008062	rna-gnl|WGS:NWUH|COH20_008062-RA_mrna	protein_coding	glucooligosaccharide oxidase	XP_002380210.1	AFLA_066510	glucooligosaccharide oxidase	0	0	0	1	0	0	0	1	0	0	0	0	0	0	0
AFLA_066500	COH20_008063	gene-COH20_008063	rna-gnl|WGS:NWUH|COH20_008063-RA_mrna	protein_coding	gibberellin 20-oxidase	XP_002380209.1	AFLA_066500	gibberellin 20-oxidase	0	0	0	1	0	0	0	0	0	0	0	0	0	0	1
AFLA_008460	COH20_008141	gene-COH20_008141	rna-gnl|WGS:NWUH|COH20_008141-RA_mrna	protein_coding	hypothetical protein	XP_002385092.1	AFLA_008460	hypothetical protein	0	0	0	1	0	0	0	1	0	0	0	0	0	0	0
AFLA_008480	COH20_008142	gene-COH20_008142	rna-gnl|WGS:NWUH|COH20_008142-RA_mrna	protein_coding	CFEM domain protein	XP_002385094.1	AFLA_008480	CFEM domain protein	0	0	0	1	0	0	0	0	0	0	0	0	0	0	1
AFLA_008490	COH20_008143	gene-COH20_008143	rna-gnl|WGS:NWUH|COH20_008143-RA_mrna	protein_coding	carnitine/acyl carnitine carrier	XP_002385095.1	AFLA_008490	carnitine/acyl carnitine carrier	0	0	0	1	0	0	0	0	0	0	0	0	0	0	1
AFLA_008500	COH20_008144	gene-COH20_008144	rna-gnl|WGS:NWUH|COH20_008144-RA_mrna	protein_coding	hypothetical protein	XP_002385096.1	AFLA_008500	hypothetical protein	0	0	0	1	0	0	0	0	0	0	0	0	0	0	1
AFLA_008850	COH20_008172	gene-COH20_008172	rna-gnl|WGS:NWUH|COH20_008172-RA_mrna	protein_coding	MFS transporter	XP_002385130.1	AFLA_008850	MFS transporter	0	0	0	4	0	0	0	4	0	0	0	0	0	0	0
AFLA_008860	COH20_008173	gene-COH20_008173	rna-gnl|WGS:NWUH|COH20_008173-RA_mrna	protein_coding	APSES transcription factor Xbp1	XP_002385131.1	AFLA_008860	APSES transcription factor Xbp1	0	0	0	4	0	0	0	0	0	0	0	0	0	0	4
AFLA_008880	COH20_008174	gene-COH20_008174	rna-gnl|WGS:NWUH|COH20_008174-RA_mrna	protein_coding	alcohol dehydrogenase	XP_002385133.1	AFLA_008880	alcohol dehydrogenase	0	0	0	4	0	0	0	4	0	0	0	0	0	0	0
AFLA_008890	COH20_008175	gene-COH20_008175	rna-gnl|WGS:NWUH|COH20_008175-RA_mrna	protein_coding	glutamate decarboxylase 1	XP_002385134.1	AFLA_008890	glutamate decarboxylase 1	0	0	0	4	0	0	0	4	0	0	0	0	0	0	0
AFLA_083100	COH20_008278	gene-COH20_008278	rna-gnl|WGS:NWUH|COH20_008278-RA_mrna	protein_coding	bZIP transcription factor (LziP)	XP_002373225.1	AFLA_083100	bZIP transcription factor (LziP)	0	0	0	2	0	0	0	2	0	0	0	0	0	0	0
AFLA_083090	COH20_008279	gene-COH20_008279	rna-gnl|WGS:NWUH|COH20_008279-RA_mrna	protein_coding	tRNA processing endoribonuclease Trz1	XP_002373224.1	AFLA_083090	tRNA processing endoribonuclease Trz1	0	0	0	2	0	0	0	0	0	0	0	0	0	0	2
AFLA_083080	COH20_008280	gene-COH20_008280	rna-gnl|WGS:NWUH|COH20_008280-RA_mrna	protein_coding	histidine acid phosphatase	XP_002373223.1	AFLA_083080	histidine acid phosphatase	0	0	0	2	0	0	0	2	0	0	0	0	0	0	0
AFLA_082260	COH20_008359	gene-COH20_008359	rna-gnl|WGS:NWUH|COH20_008359-RA_mrna	protein_coding	glycosyl transferase	XP_002373141.1	AFLA_082260	glycosyl transferase	0	0	0	2	0	0	0	2	0	0	0	0	0	0	0
AFLA_082250	COH20_008360	gene-COH20_008360	rna-gnl|WGS:NWUH|COH20_008360-RA_mrna	protein_coding	versicolorin B synthase	XP_002373140.1	AFLA_082250	versicolorin B synthase	0	0	0	2	0	0	0	2	0	0	0	0	0	0	0
AFLA_082240	COH20_008361	gene-COH20_008361	rna-gnl|WGS:NWUH|COH20_008361-RA_mrna	protein_coding	hypothetical protein	XP_002373139.1	AFLA_082240	hypothetical protein	0	0	0	2	0	0	0	0	0	0	0	0	0	0	2
#N/A	COH20_008362	gene-COH20_008362	rna-gnl|WGS:NWUH|COH20_008362-RA_mrna	protein_coding	hypothetical protein	#N/A	#N/A	#N/A	0	0	0	2	0	0	0	2	0	0	0	0	0	0	0
AFLA_082230	COH20_008363	gene-COH20_008363	rna-gnl|WGS:NWUH|COH20_008363-RA_mrna	protein_coding	pantothenate transporter	XP_002373138.1	AFLA_082230	pantothenate transporter	0	0	0	2	0	0	0	0	0	0	0	0	0	0	2
AFLA_082220	COH20_008364	gene-COH20_008364	rna-gnl|WGS:NWUH|COH20_008364-RA_mrna	protein_coding	short-chain dehydrogenase	XP_002373137.1	AFLA_082220	short-chain dehydrogenase	0	0	0	2	0	0	0	2	0	0	0	0	0	0	0
AFLA_070820	COH20_008443	gene-COH20_008443	rna-gnl|WGS:NWUH|COH20_008443-RA_mrna	protein_coding	hypothetical protein	XP_002380641.1	AFLA_070820	hypothetical protein	0	0	0	1	0	0	0	1	0	0	0	0	0	0	0
#N/A	COH20_008444	gene-COH20_008444	rna-gnl|WGS:NWUH|COH20_008444-RA_mrna	protein_coding	hypothetical protein	#N/A	#N/A	#N/A	0	1	0	0	0	0	0	0	0	0	0	0	0	1	0
AFLA_070830	COH20_008445	gene-COH20_008445	rna-gnl|WGS:NWUH|COH20_008445-RA_mrna	protein_coding	ankyrin repeat protein	XP_002380642.1	AFLA_070830	ankyrin repeat protein	0	0	0	1	0	0	0	0	0	0	0	0	0	0	1
AFLA_070910	COH20_008453	gene-COH20_008453	rna-gnl|WGS:NWUH|COH20_008453-RA_mrna	protein_coding	class II aminotransferase/8-amino-7-oxononanoate synthase	XP_002380650.1	AFLA_070910	class II aminotransferase/8-amino-7-oxononanoate synthase	0	0	0	2	0	0	0	0	0	0	0	0	0	0	2
AFLA_070920	COH20_008454	gene-COH20_008454	rna-gnl|WGS:NWUH|COH20_008454-RA_mrna	protein_coding	NRPS-like enzyme	XP_002380651.1	AFLA_070920	NRPS-like enzyme	0	0	0	2	0	0	0	2	0	0	0	0	0	0	0
AFLA_070930	COH20_008455	gene-COH20_008455	rna-gnl|WGS:NWUH|COH20_008455-RA_mrna	protein_coding	sugar transporter	XP_002380652.1	AFLA_070930	sugar transporter	0	0	0	3	0	0	0	2	0	0	0	0	0	0	1
AFLA_070940	COH20_008456	gene-COH20_008456	rna-gnl|WGS:NWUH|COH20_008456-RA_mrna	protein_coding	extracellular rhamnogalacturonase	XP_002380653.1	AFLA_070940	extracellular rhamnogalacturonase	0	0	0	3	0	0	0	2	0	0	0	0	0	0	1
AFLA_070950	COH20_008457	gene-COH20_008457	rna-gnl|WGS:NWUH|COH20_008457-RA_mrna	protein_coding	sulfite efflux pump SSU1	XP_002380654.1	AFLA_070950	sulfite efflux pump SSU1	0	0	0	2	0	0	0	1	1	0	0	0	0	0	0
AFLA_070970	COH20_008459	gene-COH20_008459	rna-gnl|WGS:NWUH|COH20_008459-RA_mrna	protein_coding	fungal specific transcription factor	XP_002380656.1	AFLA_070970	fungal specific transcription factor	0	0	0	1	0	0	0	1	0	0	0	0	0	0	0
AFLA_070980	COH20_008460	gene-COH20_008460	rna-gnl|WGS:NWUH|COH20_008460-RA_mrna	protein_coding	C6 transcription factor	XP_002380657.1	AFLA_070980	C6 transcription factor	0	0	0	1	0	0	0	1	0	0	0	0	0	0	0
#N/A	COH20_008586	gene-COH20_008586	rna-gnl|WGS:NWUH|COH20_008586-RA_mrna	protein_coding	hypothetical protein	#N/A	#N/A	#N/A	0	0	0	6	0	0	0	6	0	0	0	0	0	0	0
AFLA_085330	COH20_008621	gene-COH20_008621	rna-gnl|WGS:NWUH|COH20_008621-RA_mrna	protein_coding	hypothetical protein	XP_002373447.1	AFLA_085330	hypothetical protein	0	0	0	1	0	0	0	1	0	0	0	0	0	0	0
AFLA_085350	COH20_008622	gene-COH20_008622	rna-gnl|WGS:NWUH|COH20_008622-RA_mrna	protein_coding	AMMECR1 family protein	XP_002373449.1	AFLA_085350	AMMECR1 family protein	0	0	0	1	0	0	0	0	0	0	0	0	0	0	1
AFLA_085360	COH20_008623	gene-COH20_008623	rna-gnl|WGS:NWUH|COH20_008623-RA_mrna	protein_coding	regulatory factor Sgt1	XP_002373450.1	AFLA_085360	regulatory factor Sgt1	0	0	0	1	0	0	0	1	0	0	0	0	0	0	0
AFLA_085370	COH20_008624	gene-COH20_008624	rna-gnl|WGS:NWUH|COH20_008624-RA_mrna	protein_coding	spindle-pole body protein (Pcp1)	XP_002373451.1	AFLA_085370	spindle-pole body protein (Pcp1)	0	0	0	1	0	0	0	0	0	0	0	0	0	0	1
AFLA_085980	COH20_008681	gene-COH20_008681	rna-gnl|WGS:NWUH|COH20_008681-RA_mrna	protein_coding	regulatory protein SUAPRGA1	XP_002373512.1	AFLA_085980	regulatory protein SUAPRGA1	0	0	0	1	0	0	0	0	0	0	0	0	0	0	1
AFLA_085990	COH20_008682	gene-COH20_008682	rna-gnl|WGS:NWUH|COH20_008682-RA_mrna	protein_coding	translation machinery-associated protein	XP_002373513.1	AFLA_085990	translation machinery-associated protein	0	0	0	1	0	0	0	0	0	0	0	0	0	0	1
AFLA_086000	COH20_008683	gene-COH20_008683	rna-gnl|WGS:NWUH|COH20_008683-RA_mrna	protein_coding	exonuclease	XP_002373514.1	AFLA_086000	exonuclease	0	1	0	0	0	0	0	0	0	0	0	0	0	1	0
AFLA_086010	COH20_008684	gene-COH20_008684	rna-gnl|WGS:NWUH|COH20_008684-RA_mrna	protein_coding	hypothetical protein	XP_002373515.1	AFLA_086010	hypothetical protein	0	0	0	1	0	0	0	0	0	0	0	0	0	0	1
AFLA_086020	COH20_008685	gene-COH20_008685	rna-gnl|WGS:NWUH|COH20_008685-RA_mrna	protein_coding	caffeine resistance protein	XP_002373516.1	AFLA_086020	caffeine resistance protein	0	0	0	1	0	0	0	1	0	0	0	0	0	0	0
AFLA_086160	COH20_008695	gene-COH20_008695	rna-gnl|WGS:NWUH|COH20_008695-RA_mrna	protein_coding	tripeptidyl-peptidase sed3	XP_002373530.1	AFLA_086160	tripeptidyl-peptidase sed3	0	0	0	1	0	0	0	1	0	0	0	0	0	0	0
AFLA_086170	COH20_008696	gene-COH20_008696	rna-gnl|WGS:NWUH|COH20_008696-RA_mrna	protein_coding	proteasome regulatory particle subunit (RpnL)	XP_002373531.1	AFLA_086170	proteasome regulatory particle subunit (RpnL)	0	0	0	1	0	0	0	1	0	0	0	0	0	0	0
AFLA_086180	COH20_008697	gene-COH20_008697	rna-gnl|WGS:NWUH|COH20_008697-RA_mrna	protein_coding	hypothetical protein	XP_002373532.1	AFLA_086180	hypothetical protein	0	0	0	1	0	0	0	0	1	0	0	0	0	0	0
AFLA_086190	COH20_008698	gene-COH20_008698	rna-gnl|WGS:NWUH|COH20_008698-RA_mrna	protein_coding	succinate-semialdehyde dehydrogenase	XP_002373533.1	AFLA_086190	succinate-semialdehyde dehydrogenase	0	0	0	1	0	0	0	1	0	0	0	0	0	0	0
AFLA_086210	COH20_008699	gene-COH20_008699	rna-gnl|WGS:NWUH|COH20_008699-RA_mrna	protein_coding	epoxide hydrolase	XP_002373535.1	AFLA_086210	epoxide hydrolase	0	0	0	1	0	0	0	0	0	0	0	0	0	0	1
AFLA_086220	COH20_008700	gene-COH20_008700	rna-gnl|WGS:NWUH|COH20_008700-RA_mrna	protein_coding	hypothetical protein	XP_002373536.1	AFLA_086220	hypothetical protein	0	0	0	1	0	0	0	0	0	0	0	0	0	0	1
AFLA_086840	COH20_008764	gene-COH20_008764	rna-gnl|WGS:NWUH|COH20_008764-RA_mrna	protein_coding	cohesin complex subunit (Psm1)	XP_002373598.1	AFLA_086840	cohesin complex subunit (Psm1)	0	0	0	4	0	0	0	4	0	0	0	0	0	0	0
AFLA_086850	COH20_008765	gene-COH20_008765	rna-gnl|WGS:NWUH|COH20_008765-RA_mrna	protein_coding	hypothetical protein	XP_002373599.1	AFLA_086850	hypothetical protein	0	0	0	4	0	0	0	0	0	0	0	0	0	0	4
#N/A	COH20_008766	gene-COH20_008766	rna-gnl|WGS:NWUH|COH20_008766-RA_mrna	protein_coding	hypothetical protein	#N/A	#N/A	#N/A	0	0	0	4	0	0	0	4	0	0	0	0	0	0	0
AFLA_075570	COH20_008892	gene-COH20_008892	rna-gnl|WGS:NWUH|COH20_008892-RA_mrna	protein_coding	glucuronyl hydrolase	XP_002372474.1	AFLA_075570	glucuronyl hydrolase	0	0	0	1	0	0	0	1	0	0	0	0	0	0	0
#N/A	COH20_008893	gene-COH20_008893	rna-gnl|WGS:NWUH|COH20_008893-RA_mrna	protein_coding	secreted protein	#N/A	#N/A	#N/A	0	0	0	1	0	0	0	0	0	0	0	0	0	0	1
AFLA_075580	COH20_008894	gene-COH20_008894	rna-gnl|WGS:NWUH|COH20_008894-RA_mrna	protein_coding	hypothetical protein	XP_002372475.1	AFLA_075580	hypothetical protein	0	1	0	0	0	0	0	0	0	0	0	0	0	1	0
AFLA_075590	COH20_008895	gene-COH20_008895	rna-gnl|WGS:NWUH|COH20_008895-RA_mrna	protein_coding	hypothetical protein	XP_002372476.1	AFLA_075590	hypothetical protein	0	0	0	1	0	0	0	1	0	0	0	0	0	0	0
#N/A	COH20_008896	gene-COH20_008896	rna-gnl|WGS:NWUH|COH20_008896-RA_mrna	protein_coding	putative NAD dependent epimerase/dehydratase	#N/A	#N/A	#N/A	0	0	0	1	0	0	0	0	0	0	0	0	0	0	1
AFLA_075620	COH20_008897	gene-COH20_008897	rna-gnl|WGS:NWUH|COH20_008897-RA_mrna	protein_coding	hypothetical protein	XP_002372479.1	AFLA_075620	hypothetical protein	0	0	0	1	0	0	0	0	0	0	0	0	0	0	1
AFLA_076310	COH20_008961	gene-COH20_008961	rna-gnl|WGS:NWUH|COH20_008961-RA_mrna	protein_coding	hypothetical protein	XP_002372548.1	AFLA_076310	hypothetical protein	0	0	0	4	0	0	0	4	0	0	0	0	0	0	0
AFLA_076320	COH20_008962	gene-COH20_008962	rna-gnl|WGS:NWUH|COH20_008962-RA_mrna	protein_coding	C6 transcription factor	XP_002372549.1	AFLA_076320	C6 transcription factor	0	0	0	4	0	0	0	0	0	0	0	0	0	0	4
AFLA_076340	COH20_008963	gene-COH20_008963	rna-gnl|WGS:NWUH|COH20_008963-RA_mrna	protein_coding	C6 zinc finger domain protein	XP_002372551.1	AFLA_076340	C6 zinc finger domain protein	0	0	0	4	0	0	0	0	0	0	0	0	0	0	4
AFLA_076350	COH20_008964	gene-COH20_008964	rna-gnl|WGS:NWUH|COH20_008964-RA_mrna	protein_coding	hypothetical protein	XP_002372552.1	AFLA_076350	hypothetical protein	0	0	0	4	0	0	0	4	0	0	0	0	0	0	0
AFLA_076440	COH20_008971	gene-COH20_008971	rna-gnl|WGS:NWUH|COH20_008971-RA_mrna	protein_coding	hypothetical protein	XP_002372561.1	AFLA_076440	hypothetical protein	0	0	0	2	0	0	0	2	0	0	0	0	0	0	0
AFLA_076460	COH20_008973	gene-COH20_008973	rna-gnl|WGS:NWUH|COH20_008973-RA_mrna	protein_coding	chromosome transmission fidelity protein 18	XP_002372563.1	AFLA_076460	chromosome transmission fidelity protein 18	0	0	0	2	0	0	0	0	0	0	0	0	0	0	2
AFLA_076470	COH20_008974	gene-COH20_008974	rna-gnl|WGS:NWUH|COH20_008974-RA_mrna	protein_coding	hypothetical protein	XP_002372564.1	AFLA_076470	hypothetical protein	0	0	0	2	0	0	0	2	0	0	0	0	0	0	0
AFLA_133310	COH20_009001	gene-COH20_009001	rna-gnl|WGS:NWUH|COH20_009001-RA_mrna	protein_coding	protein-tyrosine phosphatase	XP_002379345.1	AFLA_133310	protein-tyrosine phosphatase	0	0	0	1	0	0	0	0	0	0	0	0	0	0	1
AFLA_133100	COH20_009018	gene-COH20_009018	rna-gnl|WGS:NWUH|COH20_009018-RA_mrna	protein_coding	aldo-keto reductase (AKR)	XP_002379324.1	AFLA_133100	aldo-keto reductase (AKR)	0	0	0	2	0	0	0	0	0	0	0	0	0	0	2
AFLA_133090	COH20_009019	gene-COH20_009019	rna-gnl|WGS:NWUH|COH20_009019-RA_mrna	protein_coding	translation factor pelota	XP_002379323.1	AFLA_133090	translation factor pelota	0	0	0	2	0	0	0	2	0	0	0	0	0	0	0
AFLA_133080	COH20_009020	gene-COH20_009020	rna-gnl|WGS:NWUH|COH20_009020-RA_mrna	protein_coding	hypothetical protein	XP_002379322.1	AFLA_133080	hypothetical protein	0	0	0	2	0	0	0	2	0	0	0	0	0	0	0
AFLA_133030	COH20_009024	gene-COH20_009024	rna-gnl|WGS:NWUH|COH20_009024-RA_mrna	protein_coding	cytochrome c oxidase subunit 4	XP_002379317.1	AFLA_133030	cytochrome c oxidase subunit 4	0	0	0	2	0	0	0	0	0	0	0	0	0	0	2
AFLA_133020	COH20_009025	gene-COH20_009025	rna-gnl|WGS:NWUH|COH20_009025-RA_mrna	protein_coding	Myb-like transcription factor	XP_002379316.1	AFLA_133020	Myb-like transcription factor	0	0	0	2	0	0	0	0	0	0	0	0	0	0	2
AFLA_133000	COH20_009026	gene-COH20_009026	rna-gnl|WGS:NWUH|COH20_009026-RA_mrna	protein_coding	pre-mRNA-processing-splicing factor 8	XP_002379314.1	AFLA_133000	pre-mRNA-processing-splicing factor 8	0	0	0	2	0	0	0	2	0	0	0	0	0	0	0
AFLA_132040	COH20_009118	gene-COH20_009118	rna-gnl|WGS:NWUH|COH20_009118-RA_mrna	protein_coding	hypothetical protein	XP_002379218.1	AFLA_132040	hypothetical protein	0	0	0	1	0	0	0	0	0	0	0	0	0	0	1
AFLA_132030	COH20_009119	gene-COH20_009119	rna-gnl|WGS:NWUH|COH20_009119-RA_mrna	protein_coding	carbon-nitrogen family hydrolase	XP_002379217.1	AFLA_132030	carbon-nitrogen family hydrolase	0	0	0	1	0	0	0	1	0	0	0	0	0	0	0
AFLA_132020	COH20_009120	gene-COH20_009120	rna-gnl|WGS:NWUH|COH20_009120-RA_mrna	protein_coding	toxin biosynthesis peroxidase	XP_002379216.1	AFLA_132020	toxin biosynthesis peroxidase	0	0	0	1	0	0	0	0	0	0	0	0	0	0	1
AFLA_132010	COH20_009121	gene-COH20_009121	rna-gnl|WGS:NWUH|COH20_009121-RA_mrna	protein_coding	arachidonate 5-lipoxygenase	XP_002379215.1	AFLA_132010	arachidonate 5-lipoxygenase	0	0	0	1	0	0	0	0	0	0	0	0	0	0	1
AFLA_131990	COH20_009122	gene-COH20_009122	rna-gnl|WGS:NWUH|COH20_009122-RA_mrna	protein_coding	MFS monocarboxylate transporter	XP_002379213.1	AFLA_131990	MFS monocarboxylate transporter	0	0	0	1	0	0	0	0	0	0	0	0	0	0	1
AFLA_131800	COH20_009140	gene-COH20_009140	rna-gnl|WGS:NWUH|COH20_009140-RA_mrna	protein_coding	flavin-binding monooxygenase	XP_002379194.1	AFLA_131800	flavin-binding monooxygenase	0	0	0	1	0	0	0	1	0	0	0	0	0	0	0
AFLA_131790	COH20_009141	gene-COH20_009141	rna-gnl|WGS:NWUH|COH20_009141-RA_mrna	protein_coding	C2H2 finger domain protein (Zms1)	XP_002379193.1	AFLA_131790	C2H2 finger domain protein (Zms1)	0	0	0	1	0	0	0	1	0	0	0	0	0	0	0
AFLA_131770	COH20_009142	gene-COH20_009142	rna-gnl|WGS:NWUH|COH20_009142-RA_mrna	protein_coding	extracellular exo-polygalacturonase	XP_002379191.1	AFLA_131770	extracellular exo-polygalacturonase	0	0	0	1	0	0	0	0	1	0	0	0	0	0	0
AFLA_131760	COH20_009143	gene-COH20_009143	rna-gnl|WGS:NWUH|COH20_009143-RA_mrna	protein_coding	UPF0041 domain protein	XP_002379190.1	AFLA_131760	UPF0041 domain protein	0	0	0	1	0	0	0	1	0	0	0	0	0	0	0
AFLA_131750	COH20_009144	gene-COH20_009144	rna-gnl|WGS:NWUH|COH20_009144-RA_mrna	protein_coding	NADH-ubiquinone oxidoreductase subunit	XP_002379189.1	AFLA_131750	NADH-ubiquinone oxidoreductase subunit	0	0	0	1	0	0	0	0	0	0	0	0	0	0	1
AFLA_131740	COH20_009145	gene-COH20_009145	rna-gnl|WGS:NWUH|COH20_009145-RA_mrna	protein_coding	aromatic ring-opening dioxygenase LigB subunit	XP_002379188.1	AFLA_131740	aromatic ring-opening dioxygenase LigB subunit	0	0	0	1	0	0	0	1	0	0	0	0	0	0	0
AFLA_131420	COH20_009174	gene-COH20_009174	rna-gnl|WGS:NWUH|COH20_009174-RA_mrna	protein_coding	uridylate kinase	XP_002379156.1	AFLA_131420	uridylate kinase	0	0	0	2	0	0	0	2	0	0	0	0	0	0	0
AFLA_131410	COH20_009175	gene-COH20_009175	rna-gnl|WGS:NWUH|COH20_009175-RA_mrna	protein_coding	eukaryotic translation initiation factor 3 subunit M	XP_002379155.1	AFLA_131410	eukaryotic translation initiation factor 3 subunit M	0	0	0	2	0	0	0	0	0	0	0	0	0	0	2
AFLA_131400	COH20_009176	gene-COH20_009176	rna-gnl|WGS:NWUH|COH20_009176-RA_mrna	protein_coding	hypothetical protein	XP_002379154.1	AFLA_131400	hypothetical protein	0	0	0	2	0	0	0	0	0	0	0	0	0	0	2
AFLA_131390	COH20_009177	gene-COH20_009177	rna-gnl|WGS:NWUH|COH20_009177-RA_mrna	protein_coding	thioesterase family protein	XP_002379153.1	AFLA_131390	thioesterase family protein	0	0	0	2	0	0	0	0	0	0	0	0	0	0	2
AFLA_131380	COH20_009178	gene-COH20_009178	rna-gnl|WGS:NWUH|COH20_009178-RA_mrna	protein_coding	hypothetical protein	XP_002379152.1	AFLA_131380	hypothetical protein	0	0	0	2	0	0	0	2	0	0	0	0	0	0	0
AFLA_131370	COH20_009179	gene-COH20_009179	rna-gnl|WGS:NWUH|COH20_009179-RA_mrna	protein_coding	hypothetical protein	XP_002379151.1	AFLA_131370	hypothetical protein	0	0	0	2	0	0	0	2	0	0	0	0	0	0	0
AFLA_131340	COH20_009181	gene-COH20_009181	rna-gnl|WGS:NWUH|COH20_009181-RA_mrna	protein_coding	hypothetical protein	XP_002379148.1	AFLA_131340	hypothetical protein	0	0	0	2	0	0	0	2	0	0	0	0	0	0	0
AFLA_131330	COH20_009182	gene-COH20_009182	rna-gnl|WGS:NWUH|COH20_009182-RA_mrna	protein_coding	C2H2 zinc finger protein	XP_002379147.1	AFLA_131330	C2H2 zinc finger protein	0	0	0	2	0	0	0	0	0	0	0	0	0	0	2
AFLA_131310	COH20_009183	gene-COH20_009183	rna-gnl|WGS:NWUH|COH20_009183-RA_mrna	protein_coding	hypothetical protein	XP_002379145.1	AFLA_131310	hypothetical protein	0	0	0	2	0	0	0	0	0	0	0	0	0	0	2
AFLA_131170	COH20_009195	gene-COH20_009195	rna-gnl|WGS:NWUH|COH20_009195-RA_mrna	protein_coding	phosphatidylinositol 4-kinase (STT4)	XP_002379131.1	AFLA_131170	phosphatidylinositol 4-kinase (STT4)	0	0	0	1	0	0	0	0	0	0	0	0	0	0	1
#N/A	COH20_009196	gene-COH20_009196	rna-gnl|WGS:NWUH|COH20_009196-RA_mrna	protein_coding	serine/threonine-protein kinase chk2 (cds1)	#N/A	#N/A	#N/A	0	0	0	1	0	0	0	0	0	0	0	0	0	0	1
AFLA_131060	COH20_009197	gene-COH20_009197	rna-gnl|WGS:NWUH|COH20_009197-RA_mrna	protein_coding	sterol 14-alpha-demethylase	XP_002379130.1	AFLA_131060	sterol 14-alpha-demethylase	0	0	0	1	0	0	0	0	0	0	0	0	0	0	1
#N/A	COH20_009200	gene-COH20_009200	rna-gnl|WGS:NWUH|COH20_009200-RA_mrna	protein_coding	kinesin family protein (KipA)	#N/A	#N/A	#N/A	0	0	0	172	0	0	0	172	0	0	0	0	0	0	0
#N/A	COH20_009201	gene-COH20_009201	rna-gnl|WGS:NWUH|COH20_009201-RA_mrna	protein_coding	diacylglycerol O-acyltransferase 2A	#N/A	#N/A	#N/A	0	0	0	359	0	0	0	0	0	0	0	0	0	0	359
AFLA_138900	COH20_009273	gene-COH20_009273	rna-gnl|WGS:NWUH|COH20_009273-RA_mrna	protein_coding	allantoate permease	XP_002379901.1	AFLA_138900	allantoate permease	0	0	0	2	0	0	0	2	0	0	0	0	0	0	0
AFLA_138880	COH20_009274	gene-COH20_009274	rna-gnl|WGS:NWUH|COH20_009274-RA_mrna	protein_coding	protein kinase	XP_002379899.1	AFLA_138880	protein kinase	0	0	0	2	0	0	0	2	0	0	0	0	0	0	0
AFLA_138870	COH20_009275	gene-COH20_009275	rna-gnl|WGS:NWUH|COH20_009275-RA_mrna	protein_coding	cyanovirin-N	XP_002379898.1	AFLA_138870	cyanovirin-N	0	0	0	2	0	0	0	0	0	0	0	0	0	0	2
AFLA_138860	COH20_009276	gene-COH20_009276	rna-gnl|WGS:NWUH|COH20_009276-RA_mrna	protein_coding	transglycosidase	XP_002379897.1	AFLA_138860	transglycosidase	0	0	0	2	0	0	0	2	0	0	0	0	0	0	0
AFLA_138850	COH20_009277	gene-COH20_009277	rna-gnl|WGS:NWUH|COH20_009277-RA_mrna	protein_coding	facilitated glucose transporter	XP_002379896.1	AFLA_138850	facilitated glucose transporter	0	0	0	2	0	0	0	2	0	0	0	0	0	0	0
AFLA_138360	COH20_009324	gene-COH20_009324	rna-gnl|WGS:NWUH|COH20_009324-RA_mrna	protein_coding	endo-1	XP_002379848.1	AFLA_138360	endo-1	0	0	0	2	0	0	0	0	0	0	0	0	0	0	2
AFLA_138350	COH20_009325	gene-COH20_009325	rna-gnl|WGS:NWUH|COH20_009325-RA_mrna	protein_coding	C6 zinc finger domain protein	XP_002379847.1	AFLA_138350	C6 zinc finger domain protein	0	0	0	2	0	0	0	0	0	0	0	0	0	0	2
#N/A	COH20_009326	gene-COH20_009326	rna-gnl|WGS:NWUH|COH20_009326-RA_mrna	protein_coding	hypothetical protein	#N/A	#N/A	#N/A	0	0	0	2	0	0	0	2	0	0	0	0	0	0	0
AFLA_138290	COH20_009332	gene-COH20_009332	rna-gnl|WGS:NWUH|COH20_009332-RA_mrna	protein_coding	hypothetical protein	XP_002379841.1	AFLA_138290	hypothetical protein	0	0	0	1	0	0	0	1	0	0	0	0	0	0	0
AFLA_138280	COH20_009333	gene-COH20_009333	rna-gnl|WGS:NWUH|COH20_009333-RA_mrna	protein_coding	alpha-xylosidase	XP_002379840.1	AFLA_138280	alpha-xylosidase	0	0	0	1	0	0	0	0	0	0	0	0	0	0	1
AFLA_138270	COH20_009334	gene-COH20_009334	rna-gnl|WGS:NWUH|COH20_009334-RA_mrna	protein_coding	hypothetical protein	XP_002379839.1	AFLA_138270	hypothetical protein	0	0	0	1	0	0	0	0	0	0	0	0	0	0	1
AFLA_138260	COH20_009335	gene-COH20_009335	rna-gnl|WGS:NWUH|COH20_009335-RA_mrna	protein_coding	hypothetical protein	XP_002379838.1	AFLA_138260	hypothetical protein	0	0	0	1	0	0	0	0	0	0	0	0	0	0	1
AFLA_128860	COH20_009456	gene-COH20_009456	rna-gnl|WGS:NWUH|COH20_009456-RA_mrna	protein_coding	hypothetical protein	XP_002382079.1	AFLA_128860	hypothetical protein	0	0	0	1	0	0	0	0	0	0	0	0	0	0	1
AFLA_128870	COH20_009457	gene-COH20_009457	rna-gnl|WGS:NWUH|COH20_009457-RA_mrna	protein_coding	feruloyl esterase B-1	XP_002382080.1	AFLA_128870	feruloyl esterase B-1	0	0	0	1	0	0	0	0	0	0	0	0	0	0	1
AFLA_128880	COH20_009458	gene-COH20_009458	rna-gnl|WGS:NWUH|COH20_009458-RA_mrna	protein_coding	nuclear membrane fusion protein Kar5	XP_002382081.1	AFLA_128880	nuclear membrane fusion protein Kar5	0	0	0	1	0	0	0	1	0	0	0	0	0	0	0
AFLA_128890	COH20_009459	gene-COH20_009459	rna-gnl|WGS:NWUH|COH20_009459-RA_mrna	protein_coding	mitochondrial 54S ribosomal protein YmL16	XP_002382082.1	AFLA_128890	mitochondrial 54S ribosomal protein YmL16	0	0	0	1	0	0	0	0	0	0	0	0	0	0	1
AFLA_128900	COH20_009460	gene-COH20_009460	rna-gnl|WGS:NWUH|COH20_009460-RA_mrna	protein_coding	hypothetical protein	XP_002382083.1	AFLA_128900	hypothetical protein	0	0	0	1	0	0	0	1	0	0	0	0	0	0	0
AFLA_129430	COH20_009510	gene-COH20_009510	rna-gnl|WGS:NWUH|COH20_009510-RA_mrna	protein_coding	sodium/calcium transporter	XP_002382136.1	AFLA_129430	sodium/calcium transporter	0	0	0	2	0	0	0	2	0	0	0	0	0	0	0
#N/A	COH20_009566	gene-COH20_009566	rna-gnl|WGS:NWUH|COH20_009566-RA_mrna	protein_coding	hypothetical protein	#N/A	#N/A	#N/A	0	0	0	1	0	0	0	0	0	0	0	0	0	0	1
#N/A	COH20_009567	gene-COH20_009567	rna-gnl|WGS:NWUH|COH20_009567-RA_mrna	protein_coding	transcription factor	#N/A	#N/A	#N/A	0	0	0	1	0	0	0	0	0	0	0	0	0	0	1
#N/A	COH20_009568	gene-COH20_009568	rna-gnl|WGS:NWUH|COH20_009568-RA_mrna	protein_coding	MFS transporter	#N/A	#N/A	#N/A	0	0	0	1	0	0	0	1	0	0	0	0	0	0	0
AFLA_049910	COH20_009592	gene-COH20_009592	rna-gnl|WGS:NWUH|COH20_009592-RA_mrna	protein_coding	hypothetical protein	XP_002383118.1	AFLA_049910	hypothetical protein	0	0	0	2	0	0	0	2	0	0	0	0	0	0	0
AFLA_049890	COH20_009593	gene-COH20_009593	rna-gnl|WGS:NWUH|COH20_009593-RA_mrna	protein_coding	C6 finger domain protein	XP_002383116.1	AFLA_049890	C6 finger domain protein	0	0	0	3	0	0	0	1	0	0	0	0	0	0	2
AFLA_049300	COH20_009646	gene-COH20_009646	rna-gnl|WGS:NWUH|COH20_009646-RA_mrna	protein_coding	mRNA-nucleus export ATPase (Elf1)	XP_002383057.1	AFLA_049300	mRNA-nucleus export ATPase (Elf1)	0	0	0	51	0	0	0	0	0	0	0	0	0	0	51
AFLA_049290	COH20_009647	gene-COH20_009647	rna-gnl|WGS:NWUH|COH20_009647-RA_mrna	protein_coding	citrate synthase	XP_002383056.1	AFLA_049290	citrate synthase	0	0	0	51	0	0	0	51	0	0	0	0	0	0	0
#N/A	COH20_009648	gene-COH20_009648	rna-gnl|WGS:NWUH|COH20_009648-RA_mrna	protein_coding	hypothetical protein	#N/A	#N/A	#N/A	0	0	0	51	0	0	0	0	0	0	0	0	0	0	51
AFLA_049280	COH20_009650	gene-COH20_009650	rna-gnl|WGS:NWUH|COH20_009650-RA_mrna	protein_coding	putative C6 transcription factor	XP_002383055.1	AFLA_049280	putative C6 transcription factor	0	0	0	51	0	0	0	0	0	0	0	0	0	0	51
AFLA_049270	COH20_009651	gene-COH20_009651	rna-gnl|WGS:NWUH|COH20_009651-RA_mrna	protein_coding	C6 transcription factor	XP_002383054.1	AFLA_049270	C6 transcription factor	0	0	0	51	0	0	0	0	0	0	0	0	0	0	51
AFLA_049010	COH20_009674	gene-COH20_009674	rna-gnl|WGS:NWUH|COH20_009674-RA_mrna	protein_coding	spo12 family protein	XP_002383028.1	AFLA_049010	spo12 family protein	0	0	0	2	0	0	0	0	0	0	0	0	0	0	2
AFLA_049000	COH20_009675	gene-COH20_009675	rna-gnl|WGS:NWUH|COH20_009675-RA_mrna	protein_coding	Sad1/UNC domain protein	XP_002383027.1	AFLA_049000	Sad1/UNC domain protein	0	0	0	2	0	0	0	0	0	0	0	0	0	0	2
#N/A	COH20_009676	gene-COH20_009676	rna-gnl|WGS:NWUH|COH20_009676-RA_mrna	protein_coding	serine/threonine protein kinase	#N/A	#N/A	#N/A	0	0	0	2	0	0	0	2	0	0	0	0	0	0	0
AFLA_048690	COH20_009703	gene-COH20_009703	rna-gnl|WGS:NWUH|COH20_009703-RA_mrna	protein_coding	alcohol dehydrogenase 2	XP_002382996.1	AFLA_048690	alcohol dehydrogenase 2	0	0	0	2	0	0	0	2	0	0	0	0	0	0	0
AFLA_048680	COH20_009704	gene-COH20_009704	rna-gnl|WGS:NWUH|COH20_009704-RA_mrna	protein_coding	GABA permease	XP_002382995.1	AFLA_048680	GABA permease	0	0	0	2	0	0	0	0	0	0	0	0	0	0	2
AFLA_048670	COH20_009705	gene-COH20_009705	rna-gnl|WGS:NWUH|COH20_009705-RA_mrna	protein_coding	sodium/hydrogen exchanger 3	XP_002382994.1	AFLA_048670	sodium/hydrogen exchanger 3	0	0	0	2	0	0	0	2	0	0	0	0	0	0	0
AFLA_048660	COH20_009706	gene-COH20_009706	rna-gnl|WGS:NWUH|COH20_009706-RA_mrna	protein_coding	sucrose transporter	XP_002382993.1	AFLA_048660	sucrose transporter	0	0	0	2	0	0	0	2	0	0	0	0	0	0	0
AFLA_048460	COH20_009727	gene-COH20_009727	rna-gnl|WGS:NWUH|COH20_009727-RA_mrna	protein_coding	calcium/calmodulin-dependent protein kinase kinase	XP_002382973.1	AFLA_048460	calcium/calmodulin-dependent protein kinase kinase	0	0	0	1	0	0	0	0	0	0	0	0	0	0	1
AFLA_048450	COH20_009728	gene-COH20_009728	rna-gnl|WGS:NWUH|COH20_009728-RA_mrna	protein_coding	transport protein particle subunit bet5	XP_002382972.1	AFLA_048450	transport protein particle subunit bet5	0	0	0	1	0	0	0	1	0	0	0	0	0	0	0
AFLA_048440	COH20_009729	gene-COH20_009729	rna-gnl|WGS:NWUH|COH20_009729-RA_mrna	protein_coding	hypothetical protein	XP_002382971.1	AFLA_048440	hypothetical protein	0	0	0	1	0	0	0	0	0	0	0	0	0	0	1
AFLA_048420	COH20_009730	gene-COH20_009730	rna-gnl|WGS:NWUH|COH20_009730-RA_mrna	protein_coding	serine/threonine-protein kinase hal4	XP_002382969.1	AFLA_048420	serine/threonine-protein kinase hal4	0	0	0	1	0	0	0	0	0	0	0	0	0	0	1
AFLA_123770	COH20_009748	gene-COH20_009748	rna-gnl|WGS:NWUH|COH20_009748-RA_mrna	protein_coding	fungal specific transcription factor	XP_002381570.1	AFLA_123770	fungal specific transcription factor	0	0	0	14	0	0	0	0	0	0	0	0	0	0	14
AFLA_123760	COH20_009749	gene-COH20_009749	rna-gnl|WGS:NWUH|COH20_009749-RA_mrna	protein_coding	deoxyribose-phosphate aldolase	XP_002381569.1	AFLA_123760	deoxyribose-phosphate aldolase	0	0	0	14	0	0	0	14	0	0	0	0	0	0	0
AFLA_122840	COH20_009817	gene-COH20_009817	rna-gnl|WGS:NWUH|COH20_009817-RA_mrna	protein_coding	hypothetical protein	XP_002381498.1	AFLA_122840	hypothetical protein	0	0	0	19	0	0	0	0	0	0	0	0	0	0	19
#N/A	COH20_009818	gene-COH20_009818	rna-gnl|WGS:NWUH|COH20_009818-RA_mrna	protein_coding	hypothetical protein	#N/A	#N/A	#N/A	0	0	0	19	0	0	0	0	0	0	0	0	0	0	19
AFLA_037970	COH20_009819	gene-COH20_009819	rna-gnl|WGS:NWUH|COH20_009819-RA_mrna	protein_coding	histone-lysine N-methyltransferase	XP_002375305.1	AFLA_037970	histone-lysine N-methyltransferase	0	0	0	19	0	0	0	19	0	0	0	0	0	0	0
AFLA_037460	COH20_009871	gene-COH20_009871	rna-gnl|WGS:NWUH|COH20_009871-RA_mrna	protein_coding	mannosyl-oligosaccharide alpha-1	XP_002375254.1	AFLA_037460	mannosyl-oligosaccharide alpha-1	0	0	0	3	0	0	0	3	0	0	0	0	0	0	0
AFLA_037450	COH20_009872	gene-COH20_009872	rna-gnl|WGS:NWUH|COH20_009872-RA_mrna	protein_coding	peptidase	XP_002375253.1	AFLA_037450	peptidase	0	0	0	3	0	0	0	0	0	0	0	0	0	0	3
AFLA_037440	COH20_009873	gene-COH20_009873	rna-gnl|WGS:NWUH|COH20_009873-RA_mrna	protein_coding	hypothetical protein	XP_002375252.1	AFLA_037440	hypothetical protein	0	0	0	3	0	0	0	0	0	0	0	0	0	0	3
AFLA_037420	COH20_009874	gene-COH20_009874	rna-gnl|WGS:NWUH|COH20_009874-RA_mrna	protein_coding	polynucleotide kinase- 3'-phosphatase	XP_002375250.1	AFLA_037420	polynucleotide kinase- 3'-phosphatase	0	0	0	3	0	0	0	3	0	0	0	0	0	0	0
AFLA_037380	COH20_009878	gene-COH20_009878	rna-gnl|WGS:NWUH|COH20_009878-RA_mrna	protein_coding	DUF647 domain protein	XP_002375246.1	AFLA_037380	DUF647 domain protein	0	0	0	6	0	0	0	6	0	0	0	0	0	0	0
AFLA_037370	COH20_009879	gene-COH20_009879	rna-gnl|WGS:NWUH|COH20_009879-RA_mrna	protein_coding	regulator of G protein signaling domain protein	XP_002375245.1	AFLA_037370	regulator of G protein signaling domain protein	0	0	0	6	0	0	0	0	0	0	0	0	0	0	6
AFLA_037140	COH20_009901	gene-COH20_009901	rna-gnl|WGS:NWUH|COH20_009901-RA_mrna	protein_coding	WD repeat protein	XP_002375223.1	AFLA_037140	WD repeat protein	0	0	0	1	0	0	0	1	0	0	0	0	0	0	0
AFLA_037130	COH20_009902	gene-COH20_009902	rna-gnl|WGS:NWUH|COH20_009902-RA_mrna	protein_coding	alpha/beta superfamily hydrolase	XP_002375222.1	AFLA_037130	alpha/beta superfamily hydrolase	0	0	0	1	0	0	0	0	0	0	0	0	0	0	1
AFLA_037120	COH20_009903	gene-COH20_009903	rna-gnl|WGS:NWUH|COH20_009903-RA_mrna	protein_coding	sphingolipid long chain base-responsive protein PIL1	XP_002375221.1	AFLA_037120	sphingolipid long chain base-responsive protein PIL1	0	0	0	1	0	0	0	0	1	0	0	0	0	0	0
AFLA_037110	COH20_009904	gene-COH20_009904	rna-gnl|WGS:NWUH|COH20_009904-RA_mrna	protein_coding	proteasome component PRE2	XP_002375220.1	AFLA_037110	proteasome component PRE2	0	0	0	1	0	0	0	0	0	0	0	0	0	0	1
AFLA_037100	COH20_009905	gene-COH20_009905	rna-gnl|WGS:NWUH|COH20_009905-RA_mrna	protein_coding	DNA-directed RNA polymerase I subunit RPA135	XP_002375219.1	AFLA_037100	DNA-directed RNA polymerase I subunit RPA135	0	0	0	1	0	0	0	1	0	0	0	0	0	0	0
AFLA_036990	COH20_009915	gene-COH20_009915	rna-gnl|WGS:NWUH|COH20_009915-RA_mrna	protein_coding	DNA polymerase V	XP_002375208.1	AFLA_036990	DNA polymerase V	0	0	0	1	0	0	0	1	0	0	0	0	0	0	0
AFLA_036980	COH20_009916	gene-COH20_009916	rna-gnl|WGS:NWUH|COH20_009916-RA_mrna	protein_coding	MOSC domain protein	XP_002375207.1	AFLA_036980	MOSC domain protein	0	0	0	1	0	0	0	0	0	0	0	0	0	0	1
AFLA_036970	COH20_009917	gene-COH20_009917	rna-gnl|WGS:NWUH|COH20_009917-RA_mrna	protein_coding	pyroglutamyl peptidase type I	XP_002375206.1	AFLA_036970	pyroglutamyl peptidase type I	0	0	0	1	0	0	0	1	0	0	0	0	0	0	0
AFLA_036960	COH20_009918	gene-COH20_009918	rna-gnl|WGS:NWUH|COH20_009918-RA_mrna	protein_coding	O-methyltransferase	XP_002375205.1	AFLA_036960	O-methyltransferase	0	0	0	1	0	0	0	1	0	0	0	0	0	0	0
AFLA_036950	COH20_009919	gene-COH20_009919	rna-gnl|WGS:NWUH|COH20_009919-RA_mrna	protein_coding	O-methyltransferase	XP_002375204.1	AFLA_036950	O-methyltransferase	0	0	0	1	0	0	0	1	0	0	0	0	0	0	0
AFLA_020630	COH20_009955	gene-COH20_009955	rna-gnl|WGS:NWUH|COH20_009955-RA_mrna	protein_coding	hypothetical protein	XP_002376083.1	AFLA_020630	hypothetical protein	0	0	0	3	0	0	0	0	0	0	0	0	0	0	3
AFLA_020640	COH20_009956	gene-COH20_009956	rna-gnl|WGS:NWUH|COH20_009956-RA_mrna	protein_coding	hypothetical protein	XP_002376084.1	AFLA_020640	hypothetical protein	0	0	0	3	0	0	0	3	0	0	0	0	0	0	0
AFLA_020650	COH20_009957	gene-COH20_009957	rna-gnl|WGS:NWUH|COH20_009957-RA_mrna	protein_coding	yjgH family protein	XP_002376085.1	AFLA_020650	yjgH family protein	0	0	0	3	0	0	0	3	0	0	0	0	0	0	0
AFLA_020670	COH20_009958	gene-COH20_009958	rna-gnl|WGS:NWUH|COH20_009958-RA_mrna	protein_coding	hypothetical protein	XP_002376087.1	AFLA_020670	hypothetical protein	0	0	0	3	0	0	0	0	0	0	0	0	0	0	3
AFLA_021130	COH20_010003	gene-COH20_010003	rna-gnl|WGS:NWUH|COH20_010003-RA_mrna	protein_coding	RNA-binding La domain protein	XP_002376133.1	AFLA_021130	RNA-binding La domain protein	0	0	0	1	0	0	0	0	0	0	0	0	0	0	1
AFLA_021140	COH20_010004	gene-COH20_010004	rna-gnl|WGS:NWUH|COH20_010004-RA_mrna	protein_coding	UPF0171 domain protein	XP_002376134.1	AFLA_021140	UPF0171 domain protein	0	0	0	1	0	0	0	1	0	0	0	0	0	0	0
AFLA_021230	COH20_010013	gene-COH20_010013	rna-gnl|WGS:NWUH|COH20_010013-RA_mrna	protein_coding	SFT2 domain protein	XP_002376143.1	AFLA_021230	SFT2 domain protein	0	0	0	5	0	0	0	0	0	0	0	0	0	0	5
AFLA_021240	COH20_010014	gene-COH20_010014	rna-gnl|WGS:NWUH|COH20_010014-RA_mrna	protein_coding	hypothetical protein	XP_002376144.1	AFLA_021240	hypothetical protein	0	0	0	5	0	0	0	0	0	0	0	0	0	0	5
AFLA_021460	COH20_010038	gene-COH20_010038	rna-gnl|WGS:NWUH|COH20_010038-RA_mrna	protein_coding	phosphate-repressible phosphate permease	XP_002376166.1	AFLA_021460	phosphate-repressible phosphate permease	0	0	0	1	0	0	0	0	0	0	0	0	0	0	1
AFLA_021470	COH20_010039	gene-COH20_010039	rna-gnl|WGS:NWUH|COH20_010039-RA_mrna	protein_coding	hypothetical protein	XP_002376167.1	AFLA_021470	hypothetical protein	0	0	0	1	0	0	0	1	0	0	0	0	0	0	0
AFLA_021480	COH20_010040	gene-COH20_010040	rna-gnl|WGS:NWUH|COH20_010040-RA_mrna	protein_coding	actin-interacting protein (Bud6/Aip3)	XP_002376168.1	AFLA_021480	actin-interacting protein (Bud6/Aip3)	0	0	0	1	0	0	0	1	0	0	0	0	0	0	0
AFLA_022060	COH20_010094	gene-COH20_010094	rna-gnl|WGS:NWUH|COH20_010094-RA_mrna	protein_coding	cyclin-dependent protein kinase regulator Pho80	XP_002376226.1	AFLA_022060	cyclin-dependent protein kinase regulator Pho80	0	0	0	3	0	0	0	3	0	0	0	0	0	0	0
AFLA_022070	COH20_010095	gene-COH20_010095	rna-gnl|WGS:NWUH|COH20_010095-RA_mrna	protein_coding	tRNA-specific adenosine-34 deaminase subunit Tad3	XP_002376227.1	AFLA_022070	tRNA-specific adenosine-34 deaminase subunit Tad3	0	0	0	3	0	0	0	3	0	0	0	0	0	0	0
AFLA_022080	COH20_010096	gene-COH20_010096	rna-gnl|WGS:NWUH|COH20_010096-RA_mrna	protein_coding	hypothetical protein	XP_002376228.1	AFLA_022080	hypothetical protein	0	0	0	3	0	0	0	0	0	0	0	0	0	0	3
AFLA_022090	COH20_010097	gene-COH20_010097	rna-gnl|WGS:NWUH|COH20_010097-RA_mrna	protein_coding	hypothetical protein	XP_002376229.1	AFLA_022090	hypothetical protein	0	0	0	3	0	0	0	3	0	0	0	0	0	0	0
AFLA_040660	COH20_010105	gene-COH20_010105	rna-gnl|WGS:NWUH|COH20_010105-RA_mrna	protein_coding	hypothetical protein	XP_002377528.1	AFLA_040660	hypothetical protein	0	0	0	1	0	0	0	1	0	0	0	0	0	0	0
AFLA_040650	COH20_010106	gene-COH20_010106	rna-gnl|WGS:NWUH|COH20_010106-RA_mrna	protein_coding	ankyrin repeat-containing protein	XP_002377527.1	AFLA_040650	ankyrin repeat-containing protein	0	0	0	1	0	0	0	0	0	0	0	0	0	0	1
AFLA_040640	COH20_010107	gene-COH20_010107	rna-gnl|WGS:NWUH|COH20_010107-RA_mrna	protein_coding	oxidoreductase	XP_002377526.1	AFLA_040640	oxidoreductase	0	0	0	1	0	0	0	1	0	0	0	0	0	0	0
AFLA_040630	COH20_010108	gene-COH20_010108	rna-gnl|WGS:NWUH|COH20_010108-RA_mrna	protein_coding	short-chain dehydrogenase/reductase family protein	XP_002377525.1	AFLA_040630	short-chain dehydrogenase/reductase family protein	0	0	0	1	0	0	0	1	0	0	0	0	0	0	0
AFLA_040620	COH20_010109	gene-COH20_010109	rna-gnl|WGS:NWUH|COH20_010109-RA_mrna	protein_coding	MFS aflatoxin efflux pump	XP_002377524.1	AFLA_040620	MFS aflatoxin efflux pump	0	0	0	1	0	0	0	0	0	0	0	0	0	0	1
AFLA_040510	COH20_010120	gene-COH20_010120	rna-gnl|WGS:NWUH|COH20_010120-RA_mrna	protein_coding	hypothetical protein	XP_002377513.1	AFLA_040510	hypothetical protein	0	0	0	20480	0	0	0	0	0	0	0	0	0	0	20480
#N/A	COH20_010121	gene-COH20_010121	rna-gnl|WGS:NWUH|COH20_010121-RA_mrna	protein_coding	hypothetical protein	#N/A	#N/A	#N/A	0	0	0	20480	0	0	0	0	0	0	0	0	0	0	20480
AFLA_040500	COH20_010122	gene-COH20_010122	rna-gnl|WGS:NWUH|COH20_010122-RA_mrna	protein_coding	hypothetical protein	XP_002377512.1	AFLA_040500	hypothetical protein	0	0	0	20480	0	0	0	0	0	0	0	0	0	0	20480
AFLA_040490	COH20_010123	gene-COH20_010123	rna-gnl|WGS:NWUH|COH20_010123-RA_mrna	protein_coding	protein kinase	XP_002377511.1	AFLA_040490	protein kinase	0	0	0	20480	0	0	0	0	0	0	0	0	0	0	20480
AFLA_040480	COH20_010124	gene-COH20_010124	rna-gnl|WGS:NWUH|COH20_010124-RA_mrna	protein_coding	hypothetical protein	XP_002377510.1	AFLA_040480	hypothetical protein	0	0	0	20480	0	0	0	20480	0	0	0	0	0	0	0
AFLA_098450	COH20_010136	gene-COH20_010136	rna-gnl|WGS:NWUH|COH20_010136-RA_mrna	protein_coding	DNA damage response protein Rtt109	XP_002383718.1	AFLA_098450	DNA damage response protein Rtt109	0	0	0	1	0	0	0	1	0	0	0	0	0	0	0
AFLA_098440	COH20_010137	gene-COH20_010137	rna-gnl|WGS:NWUH|COH20_010137-RA_mrna	protein_coding	ceramide glucosyltransferase	XP_002383717.1	AFLA_098440	ceramide glucosyltransferase	0	0	0	1	0	0	0	1	0	0	0	0	0	0	0
AFLA_098430	COH20_010138	gene-COH20_010138	rna-gnl|WGS:NWUH|COH20_010138-RA_mrna	protein_coding	ankyrin repeat protein (Yar1)	XP_002383716.1	AFLA_098430	ankyrin repeat protein (Yar1)	0	0	0	1	0	0	0	0	0	0	0	0	0	0	1
AFLA_098420	COH20_010139	gene-COH20_010139	rna-gnl|WGS:NWUH|COH20_010139-RA_mrna	protein_coding	WW domain protein	XP_002383715.1	AFLA_098420	WW domain protein	0	0	0	1	0	0	0	1	0	0	0	0	0	0	0
AFLA_098410	COH20_010140	gene-COH20_010140	rna-gnl|WGS:NWUH|COH20_010140-RA_mrna	protein_coding	hypothetical protein	XP_002383714.1	AFLA_098410	hypothetical protein	0	0	0	1	0	0	0	1	0	0	0	0	0	0	0
AFLA_098320	COH20_010147	gene-COH20_010147	rna-gnl|WGS:NWUH|COH20_010147-RA_mrna	protein_coding	conserved fungal protein	XP_002383705.1	AFLA_098320	conserved fungal protein	0	0	0	1	0	0	0	0	0	0	0	0	0	0	1
AFLA_098310	COH20_010148	gene-COH20_010148	rna-gnl|WGS:NWUH|COH20_010148-RA_mrna	protein_coding	GTP-binding protein gtr1	XP_002383704.1	AFLA_098310	GTP-binding protein gtr1	0	0	0	1	0	0	0	1	0	0	0	0	0	0	0
AFLA_098300	COH20_010149	gene-COH20_010149	rna-gnl|WGS:NWUH|COH20_010149-RA_mrna	protein_coding	transaldolase	XP_002383703.1	AFLA_098300	transaldolase	0	0	0	1	0	0	0	1	0	0	0	0	0	0	0
AFLA_064190	COH20_010272	gene-COH20_010272	rna-gnl|WGS:NWUH|COH20_010272-RA_mrna	protein_coding	partial=true	XP_002379979.1	AFLA_064190	hypothetical protein	0	0	0	1	0	0	0	0	0	0	0	0	0	0	1
AFLA_064200	COH20_010273	gene-COH20_010273	rna-gnl|WGS:NWUH|COH20_010273-RA_mrna	protein_coding	hypothetical protein	XP_002379980.1	AFLA_064200	hypothetical protein	0	0	0	1	0	0	0	0	0	0	0	0	0	0	1
AFLA_064410	COH20_010292	gene-COH20_010292	rna-gnl|WGS:NWUH|COH20_010292-RA_mrna	protein_coding	hypothetical protein	XP_002380001.1	AFLA_064410	hypothetical protein	0	0	0	1	0	0	0	0	0	0	0	0	0	0	1
AFLA_064420	COH20_010293	gene-COH20_010293	rna-gnl|WGS:NWUH|COH20_010293-RA_mrna	protein_coding	gliK protein	XP_002380002.1	AFLA_064420	gliK protein	0	0	0	1	0	0	0	0	0	0	0	0	0	0	1
AFLA_064430	COH20_010294	gene-COH20_010294	rna-gnl|WGS:NWUH|COH20_010294-RA_mrna	protein_coding	macrolide phosphotransferase k	XP_002380003.1	AFLA_064430	macrolide phosphotransferase k	0	1	0	0	0	0	0	0	0	0	0	0	0	1	0
AFLA_064440	COH20_010295	gene-COH20_010295	rna-gnl|WGS:NWUH|COH20_010295-RA_mrna	protein_coding	heavy metal tolerance protein	XP_002380004.1	AFLA_064440	heavy metal tolerance protein	0	0	0	1	0	0	0	1	0	0	0	0	0	0	0
AFLA_064450	COH20_010296	gene-COH20_010296	rna-gnl|WGS:NWUH|COH20_010296-RA_mrna	protein_coding	aminotransferase	XP_002380005.1	AFLA_064450	aminotransferase	0	0	0	1	0	0	0	0	0	0	0	0	0	0	1
AFLA_065630	COH20_010414	gene-COH20_010414	rna-gnl|WGS:NWUH|COH20_010414-RA_mrna	protein_coding	tfdA family oxidoreductase	XP_002380122.1	AFLA_065630	tfdA family oxidoreductase	0	0	0	3	0	0	0	0	0	0	0	0	0	0	3
AFLA_065640	COH20_010415	gene-COH20_010415	rna-gnl|WGS:NWUH|COH20_010415-RA_mrna	protein_coding	MFS alpha-glucoside transporter	XP_002380123.1	AFLA_065640	MFS alpha-glucoside transporter	0	0	0	3	0	0	0	0	0	0	0	0	0	0	3
AFLA_065660	COH20_010416	gene-COH20_010416	rna-gnl|WGS:NWUH|COH20_010416-RA_mrna	protein_coding	hypothetical protein	XP_002380125.1	AFLA_065660	hypothetical protein	0	0	0	3	0	0	0	3	0	0	0	0	0	0	0
AFLA_065690	COH20_010418	gene-COH20_010418	rna-gnl|WGS:NWUH|COH20_010418-RA_mrna	protein_coding	Zn2+ dependent hydrolase	XP_002380128.1	AFLA_065690	Zn2+ dependent hydrolase	0	0	0	34	0	0	0	0	0	0	0	0	0	0	34
AFLA_065700	COH20_010419	gene-COH20_010419	rna-gnl|WGS:NWUH|COH20_010419-RA_mrna	protein_coding	C2H2 type zinc finger domain protein	XP_002380129.1	AFLA_065700	C2H2 type zinc finger domain protein	0	0	0	34	0	0	0	0	0	0	0	0	0	0	34
AFLA_065710	COH20_010420	gene-COH20_010420	rna-gnl|WGS:NWUH|COH20_010420-RA_mrna	protein_coding	tetratricopeptide repeat domain protein	XP_002380130.1	AFLA_065710	tetratricopeptide repeat domain protein	0	0	0	34	0	0	0	34	0	0	0	0	0	0	0
AFLA_136390	COH20_010470	gene-COH20_010470	rna-gnl|WGS:NWUH|COH20_010470-RA_mrna	protein_coding	hypothetical protein	XP_002379652.1	AFLA_136390	hypothetical protein	0	0	0	2	0	0	0	2	0	0	0	0	0	0	0
AFLA_136380	COH20_010471	gene-COH20_010471	rna-gnl|WGS:NWUH|COH20_010471-RA_mrna	protein_coding	hypothetical protein	XP_002379651.1	AFLA_136380	hypothetical protein	0	0	0	2	0	0	0	2	0	0	0	0	0	0	0
AFLA_136230	COH20_010486	gene-COH20_010486	rna-gnl|WGS:NWUH|COH20_010486-RA_mrna	protein_coding	hypothetical protein	XP_002379636.1	AFLA_136230	hypothetical protein	0	0	0	6	0	0	0	6	0	0	0	0	0	0	0
AFLA_136220	COH20_010487	gene-COH20_010487	rna-gnl|WGS:NWUH|COH20_010487-RA_mrna	protein_coding	peroxisomal D3	XP_002379635.1	AFLA_136220	peroxisomal D3	0	0	0	6	0	0	0	6	0	0	0	0	0	0	0
#N/A	COH20_010488	gene-COH20_010488	rna-gnl|WGS:NWUH|COH20_010488-RA_mrna	protein_coding	hypothetical protein	#N/A	#N/A	#N/A	0	0	0	6	0	0	0	0	0	0	0	0	0	0	6
AFLA_136180	COH20_010489	gene-COH20_010489	rna-gnl|WGS:NWUH|COH20_010489-RA_mrna	protein_coding	cytochrome P450	XP_002379631.1	AFLA_136180	cytochrome P450	0	0	0	6	0	0	0	6	0	0	0	0	0	0	0
AFLA_136170	COH20_010490	gene-COH20_010490	rna-gnl|WGS:NWUH|COH20_010490-RA_mrna	protein_coding	dimethylaniline monooxygenase	XP_002379630.1	AFLA_136170	dimethylaniline monooxygenase	0	0	0	6	0	0	0	0	0	0	0	0	0	0	6
AFLA_136090	COH20_010497	gene-COH20_010497	rna-gnl|WGS:NWUH|COH20_010497-RA_mrna	protein_coding	MFS transporter	XP_002379622.1	AFLA_136090	MFS transporter	0	0	0	1	0	0	0	0	0	0	0	0	0	0	1
AFLA_136080	COH20_010498	gene-COH20_010498	rna-gnl|WGS:NWUH|COH20_010498-RA_mrna	protein_coding	membrane protein TMS1	XP_002379621.1	AFLA_136080	membrane protein TMS1	0	0	0	1	0	0	0	1	0	0	0	0	0	0	0
AFLA_136070	COH20_010499	gene-COH20_010499	rna-gnl|WGS:NWUH|COH20_010499-RA_mrna	protein_coding	DNA mismatch repair protein (Pms1)	XP_002379620.1	AFLA_136070	DNA mismatch repair protein (Pms1)	0	0	0	1	0	0	0	0	1	0	0	0	0	0	0
#N/A	COH20_010500	gene-COH20_010500	rna-gnl|WGS:NWUH|COH20_010500-RA_mrna	protein_coding	hypothetical protein	#N/A	#N/A	#N/A	0	0	0	1	0	0	0	1	0	0	0	0	0	0	0
AFLA_136060	COH20_010501	gene-COH20_010501	rna-gnl|WGS:NWUH|COH20_010501-RA_mrna	protein_coding	ankyrin repeat domain protein	XP_002379619.1	AFLA_136060	ankyrin repeat domain protein	0	0	0	1	0	0	0	1	0	0	0	0	0	0	0
AFLA_135530	COH20_010552	gene-COH20_010552	rna-gnl|WGS:NWUH|COH20_010552-RA_mrna	protein_coding	hypothetical protein	XP_002379566.1	AFLA_135530	hypothetical protein	0	0	0	3	0	0	0	0	0	0	0	0	0	0	3
AFLA_135520	COH20_010553	gene-COH20_010553	rna-gnl|WGS:NWUH|COH20_010553-RA_mrna	protein_coding	integral membrane protein	XP_002379565.1	AFLA_135520	integral membrane protein	0	0	0	3	0	0	0	0	0	0	0	0	0	0	3
AFLA_135510	COH20_010554	gene-COH20_010554	rna-gnl|WGS:NWUH|COH20_010554-RA_mrna	protein_coding	feruloyl esterase	XP_002379564.1	AFLA_135510	feruloyl esterase	0	0	0	3	0	0	0	0	0	0	0	0	0	0	3
AFLA_135500	COH20_010555	gene-COH20_010555	rna-gnl|WGS:NWUH|COH20_010555-RA_mrna	protein_coding	hypothetical protein	XP_002379563.1	AFLA_135500	hypothetical protein	0	0	0	3	0	0	0	3	0	0	0	0	0	0	0
AFLA_014540	COH20_010663	gene-COH20_010663	rna-gnl|WGS:NWUH|COH20_010663-RA_mrna	protein_coding	acetyltransferase	XP_002375474.1	AFLA_014540	acetyltransferase	0	0	0	2	0	0	0	0	0	0	0	0	0	0	2
AFLA_014550	COH20_010664	gene-COH20_010664	rna-gnl|WGS:NWUH|COH20_010664-RA_mrna	protein_coding	viral A-type inclusion protein repeat protein	XP_002375475.1	AFLA_014550	viral A-type inclusion protein repeat protein	0	0	0	2	0	0	0	0	0	0	0	0	0	0	2
AFLA_014560	COH20_010665	gene-COH20_010665	rna-gnl|WGS:NWUH|COH20_010665-RA_mrna	protein_coding	lysophospholipase NTE1	XP_002375476.1	AFLA_014560	lysophospholipase NTE1	0	0	0	2	0	0	0	0	0	0	0	0	0	0	2
AFLA_077950	COH20_010751	gene-COH20_010751	rna-gnl|WGS:NWUH|COH20_010751-RA_mrna	protein_coding	toxin biosynthesis protein (Tri7)	XP_002372712.1	AFLA_077950	toxin biosynthesis protein (Tri7)	0	0	0	2	0	0	0	0	0	0	0	0	0	0	2
AFLA_077930	COH20_010752	gene-COH20_010752	rna-gnl|WGS:NWUH|COH20_010752-RA_mrna	protein_coding	hypothetical protein	XP_002372710.1	AFLA_077930	hypothetical protein	0	0	0	2	0	0	0	2	0	0	0	0	0	0	0
AFLA_077920	COH20_010753	gene-COH20_010753	rna-gnl|WGS:NWUH|COH20_010753-RA_mrna	protein_coding	glutamate decarboxylase 1	XP_002372709.1	AFLA_077920	glutamate decarboxylase 1	0	0	0	2	0	0	0	0	0	0	0	0	0	0	2
AFLA_077910	COH20_010754	gene-COH20_010754	rna-gnl|WGS:NWUH|COH20_010754-RA_mrna	protein_coding	glycosyl hydrolase family 71 protein	XP_002372708.1	AFLA_077910	glycosyl hydrolase family 71 protein	0	0	0	2	0	0	0	0	0	0	0	0	0	0	2
#N/A	COH20_010775	gene-COH20_010775	rna-gnl|WGS:NWUH|COH20_010775-RA_mrna	protein_coding	hypothetical protein	#N/A	#N/A	#N/A	0	0	0	9	0	0	0	9	0	0	0	0	0	0	0
AFLA_077670	COH20_010777	gene-COH20_010777	rna-gnl|WGS:NWUH|COH20_010777-RA_mrna	protein_coding	hypothetical protein	XP_002372684.1	AFLA_077670	hypothetical protein	0	0	0	9	0	0	0	0	0	0	0	0	0	0	9
AFLA_077030	COH20_010830	gene-COH20_010830	rna-gnl|WGS:NWUH|COH20_010830-RA_mrna	protein_coding	siderochrome-iron transporter (Sit1)	XP_002372620.1	AFLA_077030	siderochrome-iron transporter (Sit1)	0	0	0	3	0	0	0	0	0	0	0	0	0	0	3
AFLA_127210	COH20_010979	gene-COH20_010979	rna-gnl|WGS:NWUH|COH20_010979-RA_mrna	protein_coding	pathogenesis associated protein Cap20	XP_002381914.1	AFLA_127210	pathogenesis associated protein Cap20	0	0	0	2	0	0	0	0	0	0	0	0	0	0	2
AFLA_127220	COH20_010980	gene-COH20_010980	rna-gnl|WGS:NWUH|COH20_010980-RA_mrna	protein_coding	hypothetical protein	XP_002381915.1	AFLA_127220	hypothetical protein	0	0	0	2	0	0	0	0	0	0	0	0	0	0	2
AFLA_127230	COH20_010981	gene-COH20_010981	rna-gnl|WGS:NWUH|COH20_010981-RA_mrna	protein_coding	chromosome segregation ATPase family protein	XP_002381916.1	AFLA_127230	chromosome segregation ATPase family protein	0	0	0	2	0	0	0	0	0	0	0	0	0	0	2
AFLA_045090	COH20_011014	gene-COH20_011014	rna-gnl|WGS:NWUH|COH20_011014-RA_mrna	protein_coding	RING finger domain protein	XP_002377971.1	AFLA_045090	RING finger domain protein	0	0	0	1	0	0	0	0	0	0	0	0	0	0	1
AFLA_045100	COH20_011015	gene-COH20_011015	rna-gnl|WGS:NWUH|COH20_011015-RA_mrna	protein_coding	hypothetical protein	XP_002377972.1	AFLA_045100	hypothetical protein	0	0	0	1	0	0	0	0	0	0	0	0	0	0	1
AFLA_045110	COH20_011016	gene-COH20_011016	rna-gnl|WGS:NWUH|COH20_011016-RA_mrna	protein_coding	phytanoyl-CoA dioxygenase family protein	XP_002377973.1	AFLA_045110	phytanoyl-CoA dioxygenase family protein	0	0	0	1	0	0	0	0	0	0	0	0	0	0	1
AFLA_045790	COH20_011087	gene-COH20_011087	rna-gnl|WGS:NWUH|COH20_011087-RA_mrna	protein_coding	hypothetical protein	XP_002378041.1	AFLA_045790	hypothetical protein	0	0	0	1	0	0	0	0	0	0	0	0	0	0	1
AFLA_045800	COH20_011088	gene-COH20_011088	rna-gnl|WGS:NWUH|COH20_011088-RA_mrna	protein_coding	M protein	XP_002378042.1	AFLA_045800	M protein	0	0	0	1	0	0	0	1	0	0	0	0	0	0	0
AFLA_045810	COH20_011089	gene-COH20_011089	rna-gnl|WGS:NWUH|COH20_011089-RA_mrna	protein_coding	coatomer subunit zeta	XP_002378043.1	AFLA_045810	coatomer subunit zeta	0	0	0	1	0	0	0	0	0	0	0	0	0	0	1
AFLA_045820	COH20_011090	gene-COH20_011090	rna-gnl|WGS:NWUH|COH20_011090-RA_mrna	protein_coding	DUF814 domain protein	XP_002378044.1	AFLA_045820	DUF814 domain protein	0	0	0	1	0	0	0	0	0	0	0	0	0	0	1
#N/A	COH20_011131	gene-COH20_011131	rna-gnl|WGS:NWUH|COH20_011131-RA_mrna	protein_coding	hypothetical protein	#N/A	#N/A	#N/A	0	0	0	1	0	0	0	1	0	0	0	0	0	0	0
AFLA_046290	COH20_011132	gene-COH20_011132	rna-gnl|WGS:NWUH|COH20_011132-RA_mrna	protein_coding	hypothetical protein	XP_002378091.1	AFLA_046290	hypothetical protein	0	0	0	1	0	0	0	0	0	0	0	0	0	0	1
AFLA_055680	COH20_011133	gene-COH20_011133	rna-gnl|WGS:NWUH|COH20_011133-RA_mrna	protein_coding	esterase	XP_002378312.1	AFLA_055680	esterase	0	0	0	1	0	0	0	1	0	0	0	0	0	0	0
AFLA_055650	COH20_011135	gene-COH20_011135	rna-gnl|WGS:NWUH|COH20_011135-RA_mrna	protein_coding	camp independent regulatory protein	XP_002378309.1	AFLA_055650	camp independent regulatory protein	0	0	0	1	0	0	0	0	0	0	0	0	0	0	1
AFLA_054920	COH20_011208	gene-COH20_011208	rna-gnl|WGS:NWUH|COH20_011208-RA_mrna	protein_coding	Dhp1-interacting protein Din1	XP_002378236.1	AFLA_054920	Dhp1-interacting protein Din1	0	0	0	2	0	0	0	2	0	0	0	0	0	0	0
AFLA_054910	COH20_011209	gene-COH20_011209	rna-gnl|WGS:NWUH|COH20_011209-RA_mrna	protein_coding	tRNA isopentenyltransferase	XP_002378235.1	AFLA_054910	tRNA isopentenyltransferase	0	0	0	2	0	0	0	0	0	0	0	0	0	0	2
AFLA_054900	COH20_011210	gene-COH20_011210	rna-gnl|WGS:NWUH|COH20_011210-RA_mrna	protein_coding	ABC transporter	XP_002378234.1	AFLA_054900	ABC transporter	0	0	0	2	0	0	0	2	0	0	0	0	0	0	0
AFLA_054890	COH20_011211	gene-COH20_011211	rna-gnl|WGS:NWUH|COH20_011211-RA_mrna	protein_coding	RNA polymerase II Elongator subunit	XP_002378233.1	AFLA_054890	RNA polymerase II Elongator subunit	0	0	0	2	0	0	0	2	0	0	0	0	0	0	0
AFLA_054880	COH20_011212	gene-COH20_011212	rna-gnl|WGS:NWUH|COH20_011212-RA_mrna	protein_coding	ubiquitin-related modifier 1	XP_002378232.1	AFLA_054880	ubiquitin-related modifier 1	0	0	0	2	0	0	0	0	0	0	0	0	0	0	2
AFLA_054870	COH20_011213	gene-COH20_011213	rna-gnl|WGS:NWUH|COH20_011213-RA_mrna	protein_coding	hypothetical protein	XP_002378231.1	AFLA_054870	hypothetical protein	0	0	0	2	0	0	0	2	0	0	0	0	0	0	0
AFLA_054660	COH20_011238	gene-COH20_011238	rna-gnl|WGS:NWUH|COH20_011238-RA_mrna	protein_coding	aspartic-type endopeptidase (OpsB)	XP_002378210.1	AFLA_054660	aspartic-type endopeptidase (OpsB)	0	0	0	2	0	0	0	2	0	0	0	0	0	0	0
AFLA_054650	COH20_011239	gene-COH20_011239	rna-gnl|WGS:NWUH|COH20_011239-RA_mrna	protein_coding	hypothetical protein	XP_002378209.1	AFLA_054650	hypothetical protein	0	0	0	2	0	0	0	2	0	0	0	0	0	0	0
#N/A	COH20_011240	gene-COH20_011240	rna-gnl|WGS:NWUH|COH20_011240-RA_mrna	protein_coding	hypothetical protein	#N/A	#N/A	#N/A	0	0	0	3	0	0	0	0	0	0	0	0	0	0	3
AFLA_084900	COH20_011241	gene-COH20_011241	rna-gnl|WGS:NWUH|COH20_011241-RA_mrna	protein_coding	GTPase-activating protein	XP_002373404.1	AFLA_084900	GTPase-activating protein	0	0	0	3	0	0	0	0	0	0	0	0	0	0	3
AFLA_084890	COH20_011242	gene-COH20_011242	rna-gnl|WGS:NWUH|COH20_011242-RA_mrna	protein_coding	aspartyl protease	XP_002373403.1	AFLA_084890	aspartyl protease	0	0	0	3	0	0	0	3	0	0	0	0	0	0	0
AFLA_084840	COH20_011245	gene-COH20_011245	rna-gnl|WGS:NWUH|COH20_011245-RA_mrna	protein_coding	protein SPG20	XP_002373398.1	AFLA_084840	protein SPG20	0	0	0	3	0	0	0	0	0	0	0	0	0	0	3
AFLA_084820	COH20_011246	gene-COH20_011246	rna-gnl|WGS:NWUH|COH20_011246-RA_mrna	protein_coding	short/branched chain specific acyl-CoA dehydrogenase	XP_002373396.1	AFLA_084820	short/branched chain specific acyl-CoA dehydrogenase	0	0	0	3	0	0	0	3	0	0	0	0	0	0	0
AFLA_084810	COH20_011247	gene-COH20_011247	rna-gnl|WGS:NWUH|COH20_011247-RA_mrna	protein_coding	hypothetical protein	XP_002373395.1	AFLA_084810	hypothetical protein	0	0	0	3	0	0	0	3	0	0	0	0	0	0	0
AFLA_084790	COH20_011248	gene-COH20_011248	rna-gnl|WGS:NWUH|COH20_011248-RA_mrna	protein_coding	GPI-anchored wall transfer protein 1	XP_002373393.1	AFLA_084790	GPI-anchored wall transfer protein 1	0	0	0	3	0	0	0	0	0	0	0	0	0	0	3
AFLA_084730	COH20_011254	gene-COH20_011254	rna-gnl|WGS:NWUH|COH20_011254-RA_mrna	protein_coding	protein translocation complex component (Npl1)	XP_002373387.1	AFLA_084730	protein translocation complex component (Npl1)	0	0	0	1	0	0	0	1	0	0	0	0	0	0	0
AFLA_084720	COH20_011255	gene-COH20_011255	rna-gnl|WGS:NWUH|COH20_011255-RA_mrna	protein_coding	C6 transcription factor	XP_002373386.1	AFLA_084720	C6 transcription factor	0	0	0	1	0	0	0	0	0	0	0	0	0	0	1
AFLA_084710	COH20_011256	gene-COH20_011256	rna-gnl|WGS:NWUH|COH20_011256-RA_mrna	protein_coding	D-arabinono-1	XP_002373385.1	AFLA_084710	D-arabinono-1	0	0	0	1	0	0	0	1	0	0	0	0	0	0	0
AFLA_084700	COH20_011257	gene-COH20_011257	rna-gnl|WGS:NWUH|COH20_011257-RA_mrna	protein_coding	gelsolin repeat protein	XP_002373384.1	AFLA_084700	gelsolin repeat protein	0	0	0	1	0	0	0	1	0	0	0	0	0	0	0
AFLA_084590	COH20_011268	gene-COH20_011268	rna-gnl|WGS:NWUH|COH20_011268-RA_mrna	protein_coding	molecular chaperone	XP_002373373.1	AFLA_084590	molecular chaperone	0	0	0	1	0	0	0	0	0	0	0	0	0	0	1
AFLA_084580	COH20_011269	gene-COH20_011269	rna-gnl|WGS:NWUH|COH20_011269-RA_mrna	protein_coding	protein dml1	XP_002373372.1	AFLA_084580	protein dml1	0	0	0	1	0	0	0	0	0	0	0	0	0	0	1
AFLA_084570	COH20_011270	gene-COH20_011270	rna-gnl|WGS:NWUH|COH20_011270-RA_mrna	protein_coding	hypothetical protein	XP_002373371.1	AFLA_084570	hypothetical protein	0	0	0	1	0	0	0	1	0	0	0	0	0	0	0
AFLA_084560	COH20_011271	gene-COH20_011271	rna-gnl|WGS:NWUH|COH20_011271-RA_mrna	protein_coding	pyridoxal reductase	XP_002373370.1	AFLA_084560	pyridoxal reductase	0	0	0	1	0	0	0	0	0	0	0	0	0	0	1
AFLA_084540	COH20_011272	gene-COH20_011272	rna-gnl|WGS:NWUH|COH20_011272-RA_mrna	protein_coding	hypothetical protein	XP_002373368.1	AFLA_084540	hypothetical protein	0	0	0	1	0	0	0	1	0	0	0	0	0	0	0
AFLA_083600	COH20_011353	gene-COH20_011353	rna-gnl|WGS:NWUH|COH20_011353-RA_mrna	protein_coding	RNA-binding protein rsd1	XP_002373275.1	AFLA_083600	RNA-binding protein rsd1	0	0	0	1	0	0	0	0	0	0	0	0	0	0	1
AFLA_083590	COH20_011354	gene-COH20_011354	rna-gnl|WGS:NWUH|COH20_011354-RA_mrna	protein_coding	ceramide very long chain fatty acid hydroxylase SCS7	XP_002373274.1	AFLA_083590	ceramide very long chain fatty acid hydroxylase SCS7	0	0	0	1	0	0	0	0	0	0	0	0	0	0	1
AFLA_008020	COH20_011401	gene-COH20_011401	rna-gnl|WGS:NWUH|COH20_011401-RA_mrna	protein_coding	quinate dehydrogenase	XP_002385048.1	AFLA_008020	quinate dehydrogenase	0	0	0	1	0	0	0	0	0	0	0	0	0	0	1
AFLA_008010	COH20_011402	gene-COH20_011402	rna-gnl|WGS:NWUH|COH20_011402-RA_mrna	protein_coding	alpha-L-rhamnosidase family protein	XP_002385047.1	AFLA_008010	alpha-L-rhamnosidase family protein	0	0	0	1	0	0	0	0	0	0	0	0	0	0	1
#N/A	COH20_011403	gene-COH20_011403	rna-gnl|WGS:NWUH|COH20_011403-RA_mrna	protein_coding	alpha-L-rhamnosidase family protein	#N/A	#N/A	#N/A	0	0	0	1	0	0	0	0	0	0	0	0	0	0	1
AFLA_008000	COH20_011404	gene-COH20_011404	rna-gnl|WGS:NWUH|COH20_011404-RA_mrna	protein_coding	hypothetical protein	XP_002385046.1	AFLA_008000	hypothetical protein	0	0	0	1	0	0	0	0	0	0	0	0	0	0	1
AFLA_007990	COH20_011405	gene-COH20_011405	rna-gnl|WGS:NWUH|COH20_011405-RA_mrna	protein_coding	acetyltransferase	XP_002385045.1	AFLA_007990	acetyltransferase	0	0	0	1	0	0	0	0	0	0	0	0	0	0	1
AFLA_007980	COH20_011406	gene-COH20_011406	rna-gnl|WGS:NWUH|COH20_011406-RA_mrna	protein_coding	NAD dependent epimerase/dehydratase	XP_002385044.1	AFLA_007980	NAD dependent epimerase/dehydratase	0	0	0	1	0	0	0	1	0	0	0	0	0	0	0
AFLA_007840	COH20_011419	gene-COH20_011419	rna-gnl|WGS:NWUH|COH20_011419-RA_mrna	protein_coding	cysteine desulfurylase	XP_002385030.1	AFLA_007840	cysteine desulfurylase	0	0	0	1	0	0	0	1	0	0	0	0	0	0	0
#N/A	COH20_011420	gene-COH20_011420	rna-gnl|WGS:NWUH|COH20_011420-RA_mrna	protein_coding	cysteine desulfurylase	#N/A	#N/A	#N/A	0	0	0	1	0	0	0	1	0	0	0	0	0	0	0
AFLA_007830	COH20_011421	gene-COH20_011421	rna-gnl|WGS:NWUH|COH20_011421-RA_mrna	protein_coding	hypothetical protein	XP_002385029.1	AFLA_007830	hypothetical protein	0	0	0	1	0	0	0	0	0	0	0	0	0	0	1
AFLA_007810	COH20_011422	gene-COH20_011422	rna-gnl|WGS:NWUH|COH20_011422-RA_mrna	protein_coding	gibberellin 20-oxidase family protein	XP_002385027.1	AFLA_007810	gibberellin 20-oxidase family protein	0	0	0	1	0	0	0	1	0	0	0	0	0	0	0
AFLA_007800	COH20_011423	gene-COH20_011423	rna-gnl|WGS:NWUH|COH20_011423-RA_mrna	protein_coding	phosphoglycerate mutase family protein	XP_002385026.1	AFLA_007800	phosphoglycerate mutase family protein	0	0	0	1	0	0	0	1	0	0	0	0	0	0	0
AFLA_007790	COH20_011424	gene-COH20_011424	rna-gnl|WGS:NWUH|COH20_011424-RA_mrna	protein_coding	MFS transporter	XP_002385025.1	AFLA_007790	MFS transporter	0	0	0	1	0	0	0	0	0	0	0	0	0	0	1
AFLA_007680	COH20_011435	gene-COH20_011435	rna-gnl|WGS:NWUH|COH20_011435-RA_mrna	protein_coding	argininosuccinate lyase	XP_002385014.1	AFLA_007680	argininosuccinate lyase	0	0	0	2	0	0	0	0	0	0	0	0	0	0	2
AFLA_007670	COH20_011436	gene-COH20_011436	rna-gnl|WGS:NWUH|COH20_011436-RA_mrna	protein_coding	sugar transporter	XP_002385013.1	AFLA_007670	sugar transporter	0	0	0	2	0	0	0	0	0	0	0	0	0	0	2
AFLA_098870	COH20_011493	gene-COH20_011493	rna-gnl|WGS:NWUH|COH20_011493-RA_mrna	protein_coding	hypothetical protein	XP_002383760.1	AFLA_098870	hypothetical protein	0	0	0	3	0	0	0	3	0	0	0	0	0	0	0
AFLA_098880	COH20_011494	gene-COH20_011494	rna-gnl|WGS:NWUH|COH20_011494-RA_mrna	protein_coding	bax Inhibitor family protein	XP_002383761.1	AFLA_098880	bax Inhibitor family protein	0	0	0	3	0	0	0	0	0	0	0	0	0	0	3
AFLA_098890	COH20_011495	gene-COH20_011495	rna-gnl|WGS:NWUH|COH20_011495-RA_mrna	protein_coding	amino acid transporter	XP_002383762.1	AFLA_098890	amino acid transporter	0	0	0	3	0	0	0	3	0	0	0	0	0	0	0
AFLA_098900	COH20_011496	gene-COH20_011496	rna-gnl|WGS:NWUH|COH20_011496-RA_mrna	protein_coding	NAD-dependent 15-hydroxyprostaglandin dehydrogenase	XP_002383763.1	AFLA_098900	NAD-dependent 15-hydroxyprostaglandin dehydrogenase	0	0	0	3	0	0	0	3	0	0	0	0	0	0	0
AFLA_098910	COH20_011497	gene-COH20_011497	rna-gnl|WGS:NWUH|COH20_011497-RA_mrna	protein_coding	hypothetical protein	XP_002383764.1	AFLA_098910	hypothetical protein	0	0	0	1	0	0	0	1	0	0	0	0	0	0	0
AFLA_098920	COH20_011498	gene-COH20_011498	rna-gnl|WGS:NWUH|COH20_011498-RA_mrna	protein_coding	hypothetical protein	XP_002383765.1	AFLA_098920	hypothetical protein	0	0	0	1	0	0	0	0	0	0	0	0	0	0	1
AFLA_098930	COH20_011499	gene-COH20_011499	rna-gnl|WGS:NWUH|COH20_011499-RA_mrna	protein_coding	DUF1479 domain protein	XP_002383766.1	AFLA_098930	DUF1479 domain protein	0	0	0	1	0	0	0	0	0	0	0	0	0	0	1
AFLA_098940	COH20_011500	gene-COH20_011500	rna-gnl|WGS:NWUH|COH20_011500-RA_mrna	protein_coding	DUF1620 domain protein	XP_002383767.1	AFLA_098940	DUF1620 domain protein	0	0	0	1	0	0	0	0	0	0	0	0	0	0	1
AFLA_099010	COH20_011509	gene-COH20_011509	rna-gnl|WGS:NWUH|COH20_011509-RA_mrna	protein_coding	transaldolase	XP_002383774.1	AFLA_099010	transaldolase	0	0	0	2	0	0	0	0	0	0	0	0	0	0	2
#N/A	COH20_011510	gene-COH20_011510	rna-gnl|WGS:NWUH|COH20_011510-RA_mrna	protein_coding	Beige/BEACH domain protein	#N/A	#N/A	#N/A	0	0	0	2	0	0	0	0	2	0	0	0	0	0	0
AFLA_099040	COH20_011513	gene-COH20_011513	rna-gnl|WGS:NWUH|COH20_011513-RA_mrna	protein_coding	ATP-dependent bile acid permease	XP_002383777.1	AFLA_099040	ATP-dependent bile acid permease	0	0	0	5	0	0	0	5	0	0	0	0	0	0	0
AFLA_099050	COH20_011514	gene-COH20_011514	rna-gnl|WGS:NWUH|COH20_011514-RA_mrna	protein_coding	hypothetical protein	XP_002383778.1	AFLA_099050	hypothetical protein	0	0	0	5	0	0	0	5	0	0	0	0	0	0	0
AFLA_099060	COH20_011515	gene-COH20_011515	rna-gnl|WGS:NWUH|COH20_011515-RA_mrna	protein_coding	hypothetical protein	XP_002383779.1	AFLA_099060	hypothetical protein	0	0	0	5	0	0	0	5	0	0	0	0	0	0	0
AFLA_099070	COH20_011516	gene-COH20_011516	rna-gnl|WGS:NWUH|COH20_011516-RA_mrna	protein_coding	hypothetical protein	XP_002383780.1	AFLA_099070	hypothetical protein	0	1	0	4	0	0	0	0	5	0	0	1	0	0	0
AFLA_099080	COH20_011517	gene-COH20_011517	rna-gnl|WGS:NWUH|COH20_011517-RA_mrna	protein_coding	hypothetical protein	XP_002383781.1	AFLA_099080	hypothetical protein	0	0	0	5	0	0	0	0	0	0	0	0	0	0	5
AFLA_099100	COH20_011518	gene-COH20_011518	rna-gnl|WGS:NWUH|COH20_011518-RA_mrna	protein_coding	hypothetical protein	XP_002383783.1	AFLA_099100	hypothetical protein	0	0	0	5	0	0	0	5	0	0	0	0	0	0	0
#N/A	COH20_011530	gene-COH20_011530	rna-gnl|WGS:NWUH|COH20_011530-RA_mrna	protein_coding	C6 zinc finger domain protein	#N/A	#N/A	#N/A	0	0	0	1	0	0	0	1	0	0	0	0	0	0	0
AFLA_099240	COH20_011531	gene-COH20_011531	rna-gnl|WGS:NWUH|COH20_011531-RA_mrna	protein_coding	D-arabinitol dehydrogenase ArbD	XP_002383797.1	AFLA_099240	D-arabinitol dehydrogenase ArbD	0	0	0	1	0	0	0	0	0	0	0	0	0	0	1
AFLA_099250	COH20_011532	gene-COH20_011532	rna-gnl|WGS:NWUH|COH20_011532-RA_mrna	protein_coding	hypothetical protein	XP_002383798.1	AFLA_099250	hypothetical protein	0	0	0	1	0	0	0	1	0	0	0	0	0	0	0
AFLA_099370	COH20_011544	gene-COH20_011544	rna-gnl|WGS:NWUH|COH20_011544-RA_mrna	protein_coding	cortactin-binding protein	XP_002383810.1	AFLA_099370	cortactin-binding protein	0	0	0	3	0	0	0	0	0	0	0	0	0	0	3
AFLA_099380	COH20_011545	gene-COH20_011545	rna-gnl|WGS:NWUH|COH20_011545-RA_mrna	protein_coding	ER membrane protein (Wsc4)	XP_002383811.1	AFLA_099380	ER membrane protein (Wsc4)	0	0	0	3	0	0	0	0	0	0	0	0	0	0	3
AFLA_099400	COH20_011546	gene-COH20_011546	rna-gnl|WGS:NWUH|COH20_011546-RA_mrna	protein_coding	hypothetical protein	XP_002383813.1	AFLA_099400	hypothetical protein	0	0	0	3	0	0	0	3	0	0	0	0	0	0	0
AFLA_099410	COH20_011547	gene-COH20_011547	rna-gnl|WGS:NWUH|COH20_011547-RA_mrna	protein_coding	nmrA-like family protein	XP_002383814.1	AFLA_099410	nmrA-like family protein	0	0	0	3	0	0	0	3	0	0	0	0	0	0	0
AFLA_128180	COH20_011646	gene-COH20_011646	rna-gnl|WGS:NWUH|COH20_011646-RA_mrna	protein_coding	hypothetical protein	XP_002382011.1	AFLA_128180	hypothetical protein	0	0	0	1	0	0	0	1	0	0	0	0	0	0	0
AFLA_128190	COH20_011647	gene-COH20_011647	rna-gnl|WGS:NWUH|COH20_011647-RA_mrna	protein_coding	DNA damage repair protein Mus42	XP_002382012.1	AFLA_128190	DNA damage repair protein Mus42	0	0	0	1	0	0	0	0	0	0	0	0	0	0	1
AFLA_128200	COH20_011648	gene-COH20_011648	rna-gnl|WGS:NWUH|COH20_011648-RA_mrna	protein_coding	FK506-binding protein 4	XP_002382013.1	AFLA_128200	FK506-binding protein 4	0	0	0	1	0	0	0	0	0	0	0	0	0	0	1
AFLA_128210	COH20_011649	gene-COH20_011649	rna-gnl|WGS:NWUH|COH20_011649-RA_mrna	protein_coding	serine/threonine-protein kinase cbk1	XP_002382014.1	AFLA_128210	serine/threonine-protein kinase cbk1	0	0	0	1	0	0	0	0	0	0	0	0	0	0	1
#N/A	COH20_011673	gene-COH20_011673	rna-gnl|WGS:NWUH|COH20_011673-RA_mrna	protein_coding	hypothetical protein	#N/A	#N/A	#N/A	0	0	0	75	0	0	0	75	0	0	0	0	0	0	0
AFLA_072360	COH20_011674	gene-COH20_011674	rna-gnl|WGS:NWUH|COH20_011674-RA_mrna	protein_coding	cytochrome P450	XP_002372154.1	AFLA_072360	cytochrome P450	0	0	0	75	0	0	0	0	0	0	0	0	0	0	75
AFLA_072370	COH20_011675	gene-COH20_011675	rna-gnl|WGS:NWUH|COH20_011675-RA_mrna	protein_coding	hypothetical protein	XP_002372155.1	AFLA_072370	hypothetical protein	0	0	0	8	0	0	0	0	0	0	0	0	0	0	8
#N/A	COH20_011769	gene-COH20_011769	rna-gnl|WGS:NWUH|COH20_011769-RA_mrna	protein_coding	hypothetical protein	#N/A	#N/A	#N/A	0	0	0	3	0	0	0	3	0	0	0	0	0	0	0
AFLA_073400	COH20_011770	gene-COH20_011770	rna-gnl|WGS:NWUH|COH20_011770-RA_mrna	protein_coding	topoisomerase family protein TRF4	XP_002372258.1	AFLA_073400	topoisomerase family protein TRF4	0	0	0	18	0	0	0	15	0	0	0	0	0	0	3
AFLA_073410	COH20_011771	gene-COH20_011771	rna-gnl|WGS:NWUH|COH20_011771-RA_mrna	protein_coding	L-galactose dehydrogenase (L-GalDH)	XP_002372259.1	AFLA_073410	L-galactose dehydrogenase (L-GalDH)	0	0	0	114	0	0	0	3	0	0	0	0	0	0	111
AFLA_044920	COH20_011778	gene-COH20_011778	rna-gnl|WGS:NWUH|COH20_011778-RA_mrna	protein_coding	protein kinase (NpkA)	XP_002377954.1	AFLA_044920	protein kinase (NpkA)	0	0	0	2	0	0	0	2	0	0	0	0	0	0	0
AFLA_044910	COH20_011779	gene-COH20_011779	rna-gnl|WGS:NWUH|COH20_011779-RA_mrna	protein_coding	hypothetical protein	XP_002377953.1	AFLA_044910	hypothetical protein	0	0	0	2	0	0	0	0	0	0	0	0	0	0	2
AFLA_044890	COH20_011780	gene-COH20_011780	rna-gnl|WGS:NWUH|COH20_011780-RA_mrna	protein_coding	hypothetical protein	XP_002377951.1	AFLA_044890	hypothetical protein	0	0	0	2	0	0	0	2	0	0	0	0	0	0	0
AFLA_044880	COH20_011781	gene-COH20_011781	rna-gnl|WGS:NWUH|COH20_011781-RA_mrna	protein_coding	DUF185 domain protein	XP_002377950.1	AFLA_044880	DUF185 domain protein	0	0	0	2	0	0	0	0	0	0	0	0	0	0	2
AFLA_044870	COH20_011782	gene-COH20_011782	rna-gnl|WGS:NWUH|COH20_011782-RA_mrna	protein_coding	cutinase 2	XP_002377949.1	AFLA_044870	cutinase 2	0	0	0	2	0	0	0	2	0	0	0	0	0	0	0
AFLA_044860	COH20_011783	gene-COH20_011783	rna-gnl|WGS:NWUH|COH20_011783-RA_mrna	protein_coding	exonuclease	XP_002377948.1	AFLA_044860	exonuclease	0	0	0	2	0	0	0	2	0	0	0	0	0	0	0
AFLA_044170	COH20_011847	gene-COH20_011847	rna-gnl|WGS:NWUH|COH20_011847-RA_mrna	protein_coding	hypothetical protein	XP_002377879.1	AFLA_044170	hypothetical protein	0	0	0	1	0	0	0	0	0	0	0	0	0	0	1
AFLA_044160	COH20_011848	gene-COH20_011848	rna-gnl|WGS:NWUH|COH20_011848-RA_mrna	protein_coding	prephenate dehydrogenase	XP_002377878.1	AFLA_044160	prephenate dehydrogenase	0	0	0	1	0	0	0	1	0	0	0	0	0	0	0
AFLA_044150	COH20_011849	gene-COH20_011849	rna-gnl|WGS:NWUH|COH20_011849-RA_mrna	protein_coding	hypothetical protein	XP_002377877.1	AFLA_044150	hypothetical protein	0	0	0	1	0	0	0	0	0	0	0	0	0	0	1
AFLA_044140	COH20_011850	gene-COH20_011850	rna-gnl|WGS:NWUH|COH20_011850-RA_mrna	protein_coding	cytosolic regulator Pianissimo	XP_002377876.1	AFLA_044140	cytosolic regulator Pianissimo	0	0	0	1	0	0	0	0	0	0	0	0	0	0	1
AFLA_069460	COH20_011916	gene-COH20_011916	rna-gnl|WGS:NWUH|COH20_011916-RA_mrna	protein_coding	C2H2 transcription factor (Egr2)	XP_002380505.1	AFLA_069460	C2H2 transcription factor (Egr2)	0	0	0	3	0	0	0	0	0	0	0	0	0	0	3
AFLA_124520	COH20_011934	gene-COH20_011934	rna-gnl|WGS:NWUH|COH20_011934-RA_mrna	protein_coding	tubulin	XP_002381645.1	AFLA_124520	tubulin	0	0	0	6	0	0	0	6	0	0	0	0	0	0	0
#N/A	COH20_011935	gene-COH20_011935	rna-gnl|WGS:NWUH|COH20_011935-RA_mrna	protein_coding	glucan endo-1	#N/A	#N/A	#N/A	0	0	0	6	0	0	0	0	0	0	0	0	0	0	6
AFLA_124510	COH20_011936	gene-COH20_011936	rna-gnl|WGS:NWUH|COH20_011936-RA_mrna	protein_coding	glucan endo-1	XP_002381644.1	AFLA_124510	glucan endo-1	0	0	0	6	0	0	0	0	0	0	0	0	0	0	6
AFLA_123960	COH20_011991	gene-COH20_011991	rna-gnl|WGS:NWUH|COH20_011991-RA_mrna	protein_coding	oligopeptide transporter	XP_002381589.1	AFLA_123960	oligopeptide transporter	0	0	0	2	0	0	0	2	0	0	0	0	0	0	0
AFLA_123950	COH20_011992	gene-COH20_011992	rna-gnl|WGS:NWUH|COH20_011992-RA_mrna	protein_coding	ankyrin repeat protein	XP_002381588.1	AFLA_123950	ankyrin repeat protein	0	0	0	2	0	0	0	2	0	0	0	0	0	0	0
AFLA_123940	COH20_011993	gene-COH20_011993	rna-gnl|WGS:NWUH|COH20_011993-RA_mrna	protein_coding	peroxisomal copper amine oxidase	XP_002381587.1	AFLA_123940	peroxisomal copper amine oxidase	0	0	0	2	0	0	0	2	0	0	0	0	0	0	0
AFLA_123930	COH20_011994	gene-COH20_011994	rna-gnl|WGS:NWUH|COH20_011994-RA_mrna	protein_coding	hypothetical protein	XP_002381586.1	AFLA_123930	hypothetical protein	0	0	0	2	0	0	0	2	0	0	0	0	0	0	0
AFLA_123820	COH20_012003	gene-COH20_012003	rna-gnl|WGS:NWUH|COH20_012003-RA_mrna	protein_coding	short-chain dehydrogenase	XP_002381575.1	AFLA_123820	short-chain dehydrogenase	0	0	0	1	0	0	0	0	0	0	0	0	0	0	1
AFLA_123810	COH20_012004	gene-COH20_012004	rna-gnl|WGS:NWUH|COH20_012004-RA_mrna	protein_coding	phytanoyl-CoA dioxygenase family protein	XP_002381574.1	AFLA_123810	phytanoyl-CoA dioxygenase family protein	0	0	0	8	0	0	0	0	0	0	0	0	0	0	8
AFLA_123800	COH20_012005	gene-COH20_012005	rna-gnl|WGS:NWUH|COH20_012005-RA_mrna	protein_coding	galacturan 1	XP_002381573.1	AFLA_123800	galacturan 1	0	0	0	8	0	0	0	8	0	0	0	0	0	0	0
#N/A	COH20_012006	gene-COH20_012006	rna-gnl|WGS:NWUH|COH20_012006-RA_mrna	protein_coding	galacturan 1	#N/A	#N/A	#N/A	0	0	0	8	0	0	0	7	0	0	0	0	0	0	1
AFLA_123790	COH20_012007	gene-COH20_012007	rna-gnl|WGS:NWUH|COH20_012007-RA_mrna	protein_coding	orig_transcript_id=gnl|WGS:NWUH|COH20_012007-RA_mrna	XP_002381572.1	AFLA_123790	srpk	0	0	0	8	0	0	0	7	0	0	0	0	0	0	1
AFLA_114960	COH20_012008	gene-COH20_012008	rna-gnl|WGS:NWUH|COH20_012008-RA_mrna	protein_coding	homeobox transcription factor	XP_002385549.1	AFLA_114960	homeobox transcription factor	0	0	0	1	0	0	0	0	0	0	0	0	0	0	1
AFLA_114820	COH20_012021	gene-COH20_012021	rna-gnl|WGS:NWUH|COH20_012021-RA_mrna	protein_coding	hypothetical protein	XP_002385535.1	AFLA_114820	hypothetical protein	0	0	0	1	0	0	0	0	0	0	0	0	0	0	1
AFLA_114810	COH20_012022	gene-COH20_012022	rna-gnl|WGS:NWUH|COH20_012022-RA_mrna	protein_coding	cytochrome P450	XP_002385534.1	AFLA_114810	cytochrome P450	0	0	0	1	0	0	0	0	0	0	0	0	0	0	1
AFLA_114790	COH20_012023	gene-COH20_012023	rna-gnl|WGS:NWUH|COH20_012023-RA_mrna	protein_coding	myo-inositol-1(or 4)-monophosphatase	XP_002385532.1	AFLA_114790	myo-inositol-1(or 4)-monophosphatase	0	0	0	1	0	0	0	0	0	0	0	0	0	0	1
AFLA_114720	COH20_012029	gene-COH20_012029	rna-gnl|WGS:NWUH|COH20_012029-RA_mrna	protein_coding	protein kinase activator Bem1	XP_002385525.1	AFLA_114720	protein kinase activator Bem1	0	0	0	1	0	0	0	0	1	0	0	0	0	0	0
AFLA_114710	COH20_012030	gene-COH20_012030	rna-gnl|WGS:NWUH|COH20_012030-RA_mrna	protein_coding	hypothetical protein	XP_002385524.1	AFLA_114710	hypothetical protein	0	0	0	1	0	0	0	1	0	0	0	0	0	0	0
AFLA_114470	COH20_012051	gene-COH20_012051	rna-gnl|WGS:NWUH|COH20_012051-RA_mrna	protein_coding	hypothetical protein	XP_002385500.1	AFLA_114470	hypothetical protein	0	0	0	1	0	0	0	0	0	0	0	0	0	0	1
AFLA_114460	COH20_012052	gene-COH20_012052	rna-gnl|WGS:NWUH|COH20_012052-RA_mrna	protein_coding	hypothetical protein	XP_002385499.1	AFLA_114460	hypothetical protein	0	0	0	1	0	0	0	1	0	0	0	0	0	0	0
AFLA_114440	COH20_012054	gene-COH20_012054	rna-gnl|WGS:NWUH|COH20_012054-RA_mrna	protein_coding	protein mmf1	XP_002385497.1	AFLA_114440	protein mmf1	0	0	0	1	0	0	0	1	0	0	0	0	0	0	0
AFLA_114300	COH20_012064	gene-COH20_012064	rna-gnl|WGS:NWUH|COH20_012064-RA_mrna	protein_coding	hypothetical protein	XP_002385483.1	AFLA_114300	hypothetical protein	0	0	0	9	0	0	0	9	0	0	0	0	0	0	0
AFLA_114290	COH20_012065	gene-COH20_012065	rna-gnl|WGS:NWUH|COH20_012065-RA_mrna	protein_coding	pyrroline-5-carboxylate reductase	XP_002385482.1	AFLA_114290	pyrroline-5-carboxylate reductase	0	0	0	27	0	0	0	27	0	0	0	0	0	0	0
AFLA_114280	COH20_012066	gene-COH20_012066	rna-gnl|WGS:NWUH|COH20_012066-RA_mrna	protein_coding	pyrroline-5-carboxylate reductase	XP_002385481.1	AFLA_114280	pyrroline-5-carboxylate reductase	0	0	0	27	0	0	0	27	0	0	0	0	0	0	0
#N/A	COH20_012068	gene-COH20_012068	rna-gnl|WGS:NWUH|COH20_012068-RA_mrna	protein_coding	kinesin light chain	#N/A	#N/A	#N/A	0	0	0	27	0	0	0	27	0	0	0	0	0	0	0
#N/A	COH20_012069	gene-COH20_012069	rna-gnl|WGS:NWUH|COH20_012069-RA_mrna	protein_coding	hypothetical protein	#N/A	#N/A	#N/A	0	0	0	27	0	0	0	0	0	0	0	0	0	0	27
#N/A	COH20_012072	gene-COH20_012072	rna-gnl|WGS:NWUH|COH20_012072-RA_mrna	protein_coding	hypothetical protein	#N/A	#N/A	#N/A	0	0	0	1	0	0	0	1	0	0	0	0	0	0	0
AFLA_114220	COH20_012073	gene-COH20_012073	rna-gnl|WGS:NWUH|COH20_012073-RA_mrna	protein_coding	hypothetical protein	XP_002385475.1	AFLA_114220	hypothetical protein	0	0	0	1	0	0	0	1	0	0	0	0	0	0	0
AFLA_114200	COH20_012074	gene-COH20_012074	rna-gnl|WGS:NWUH|COH20_012074-RA_mrna	protein_coding	hypothetical protein	XP_002385473.1	AFLA_114200	hypothetical protein	0	0	0	1	0	0	0	1	0	0	0	0	0	0	0
#N/A	COH20_012075	gene-COH20_012075	rna-gnl|WGS:NWUH|COH20_012075-RA_mrna	protein_coding	C-4 methylsterol oxidase	#N/A	#N/A	#N/A	0	0	0	15	0	0	0	15	0	0	0	0	0	0	0
AFLA_115520	COH20_012076	gene-COH20_012076	rna-gnl|WGS:NWUH|COH20_012076-RA_mrna	protein_coding	hypothetical protein	XP_002385605.1	AFLA_115520	hypothetical protein	0	0	0	15	0	0	0	0	0	0	0	0	0	0	15
AFLA_115370	COH20_012090	gene-COH20_012090	rna-gnl|WGS:NWUH|COH20_012090-RA_mrna	protein_coding	hypothetical protein	XP_002385590.1	AFLA_115370	hypothetical protein	0	0	0	1	0	0	0	0	0	0	0	0	0	0	1
AFLA_115360	COH20_012091	gene-COH20_012091	rna-gnl|WGS:NWUH|COH20_012091-RA_mrna	protein_coding	FGGY-family carbohydrate kinase	XP_002385589.1	AFLA_115360	FGGY-family carbohydrate kinase	0	0	0	1	0	0	0	1	0	0	0	0	0	0	0
AFLA_115340	COH20_012093	gene-COH20_012093	rna-gnl|WGS:NWUH|COH20_012093-RA_mrna	protein_coding	proteasome regulatory particle subunit Rpt6	XP_002385587.1	AFLA_115340	proteasome regulatory particle subunit Rpt6	0	0	0	1	0	0	0	0	0	0	0	0	0	0	1
AFLA_088870	COH20_012129	gene-COH20_012129	rna-gnl|WGS:NWUH|COH20_012129-RA_mrna	protein_coding	porphobilinogen synthase	XP_002373800.1	AFLA_088870	porphobilinogen synthase	0	0	0	1	0	0	0	0	0	0	0	0	0	0	1
AFLA_088860	COH20_012130	gene-COH20_012130	rna-gnl|WGS:NWUH|COH20_012130-RA_mrna	protein_coding	acetyltransferase	XP_002373799.1	AFLA_088860	acetyltransferase	0	0	0	1	0	0	0	1	0	0	0	0	0	0	0
AFLA_088630	COH20_012151	gene-COH20_012151	rna-gnl|WGS:NWUH|COH20_012151-RA_mrna	protein_coding	ICE2 family protein	XP_002373776.1	AFLA_088630	ICE2 family protein	0	0	0	4	0	0	0	0	0	0	0	0	0	0	4
AFLA_088620	COH20_012152	gene-COH20_012152	rna-gnl|WGS:NWUH|COH20_012152-RA_mrna	protein_coding	UPF0160 domain protein MYG1	XP_002373775.1	AFLA_088620	UPF0160 domain protein MYG1	0	0	0	4	0	0	0	4	0	0	0	0	0	0	0
AFLA_088610	COH20_012153	gene-COH20_012153	rna-gnl|WGS:NWUH|COH20_012153-RA_mrna	protein_coding	lactonohydrolase	XP_002373774.1	AFLA_088610	lactonohydrolase	0	0	0	4	0	0	0	0	0	0	0	0	0	0	4
AFLA_088600	COH20_012154	gene-COH20_012154	rna-gnl|WGS:NWUH|COH20_012154-RA_mrna	protein_coding	hypothetical protein	XP_002373773.1	AFLA_088600	hypothetical protein	0	0	0	4	0	0	0	4	0	0	0	0	0	0	0
AFLA_088590	COH20_012155	gene-COH20_012155	rna-gnl|WGS:NWUH|COH20_012155-RA_mrna	protein_coding	poly(A)+ RNA export protein	XP_002373772.1	AFLA_088590	poly(A)+ RNA export protein	0	0	0	4	0	0	0	4	0	0	0	0	0	0	0
AFLA_088450	COH20_012168	gene-COH20_012168	rna-gnl|WGS:NWUH|COH20_012168-RA_mrna	protein_coding	C6 finger domain protein	XP_002373758.1	AFLA_088450	C6 finger domain protein	0	0	0	1	0	0	0	1	0	0	0	0	0	0	0
AFLA_088440	COH20_012169	gene-COH20_012169	rna-gnl|WGS:NWUH|COH20_012169-RA_mrna	protein_coding	RNA polymerase-associated protein LEO1	XP_002373757.1	AFLA_088440	RNA polymerase-associated protein LEO1	0	0	0	1	0	0	0	0	0	0	0	0	0	0	1
AFLA_088430	COH20_012170	gene-COH20_012170	rna-gnl|WGS:NWUH|COH20_012170-RA_mrna	protein_coding	protein kinase activator (Mob2)	XP_002373756.1	AFLA_088430	protein kinase activator (Mob2)	0	0	0	1	0	0	0	1	0	0	0	0	0	0	0
AFLA_088420	COH20_012171	gene-COH20_012171	rna-gnl|WGS:NWUH|COH20_012171-RA_mrna	protein_coding	hypothetical protein	XP_002373755.1	AFLA_088420	hypothetical protein	0	0	0	1	0	0	0	1	0	0	0	0	0	0	0
AFLA_088410	COH20_012172	gene-COH20_012172	rna-gnl|WGS:NWUH|COH20_012172-RA_mrna	protein_coding	rhomboid family protein	XP_002373754.1	AFLA_088410	rhomboid family protein	0	0	0	1	0	0	0	0	0	0	0	0	0	0	1
AFLA_088400	COH20_012173	gene-COH20_012173	rna-gnl|WGS:NWUH|COH20_012173-RA_mrna	protein_coding	hypothetical protein	XP_002373753.1	AFLA_088400	hypothetical protein	0	0	0	1	0	0	0	0	0	0	0	0	0	0	1
AFLA_088360	COH20_012177	gene-COH20_012177	rna-gnl|WGS:NWUH|COH20_012177-RA_mrna	protein_coding	Glutaredoxin domain protein	XP_002373749.1	AFLA_088360	Glutaredoxin domain protein	0	0	0	2	0	0	0	0	0	0	0	0	0	0	2
AFLA_088350	COH20_012178	gene-COH20_012178	rna-gnl|WGS:NWUH|COH20_012178-RA_mrna	protein_coding	alpha/beta fold family hydrolase	XP_002373748.1	AFLA_088350	alpha/beta fold family hydrolase	0	0	0	2	0	0	0	0	0	0	0	0	0	0	2
AFLA_088340	COH20_012179	gene-COH20_012179	rna-gnl|WGS:NWUH|COH20_012179-RA_mrna	protein_coding	hypothetical protein	XP_002373747.1	AFLA_088340	hypothetical protein	0	0	0	2	0	0	0	0	0	0	0	0	0	0	2
AFLA_071080	COH20_012187	gene-COH20_012187	rna-gnl|WGS:NWUH|COH20_012187-RA_mrna	protein_coding	DNA-dependent RNA polymerase II RPB140	XP_002380667.1	AFLA_071080	DNA-dependent RNA polymerase II RPB140	0	0	0	1	0	0	0	1	0	0	0	0	0	0	0
AFLA_071090	COH20_012188	gene-COH20_012188	rna-gnl|WGS:NWUH|COH20_012188-RA_mrna	protein_coding	GTP-binding protein EsdC	XP_002380668.1	AFLA_071090	GTP-binding protein EsdC	0	0	0	1	0	0	0	1	0	0	0	0	0	0	0
AFLA_071100	COH20_012189	gene-COH20_012189	rna-gnl|WGS:NWUH|COH20_012189-RA_mrna	protein_coding	hypothetical protein	XP_002380669.1	AFLA_071100	hypothetical protein	0	0	0	1	0	0	0	0	0	0	0	0	0	0	1
AFLA_071120	COH20_012190	gene-COH20_012190	rna-gnl|WGS:NWUH|COH20_012190-RA_mrna	protein_coding	hypothetical protein	XP_002380671.1	AFLA_071120	hypothetical protein	0	0	0	1	0	0	0	1	0	0	0	0	0	0	0
AFLA_022340	COH20_012243	gene-COH20_012243	rna-gnl|WGS:NWUH|COH20_012243-RA_mrna	protein_coding	glutamate synthase Glt1	XP_002376254.1	AFLA_022340	glutamate synthase Glt1	0	0	0	4	0	0	0	0	0	0	0	0	0	0	4
AFLA_022350	COH20_012244	gene-COH20_012244	rna-gnl|WGS:NWUH|COH20_012244-RA_mrna	protein_coding	hypothetical protein	XP_002376255.1	AFLA_022350	hypothetical protein	0	0	0	4	0	0	0	0	0	0	0	0	0	0	4
AFLA_022690	COH20_012273	gene-COH20_012273	rna-gnl|WGS:NWUH|COH20_012273-RA_mrna	protein_coding	LEM3/CDC50 family protein	XP_002376289.1	AFLA_022690	LEM3/CDC50 family protein	0	0	0	14	0	0	0	0	0	0	0	0	0	0	14
AFLA_022700	COH20_012274	gene-COH20_012274	rna-gnl|WGS:NWUH|COH20_012274-RA_mrna	protein_coding	SWIRM domain protein Fun19	XP_002376290.1	AFLA_022700	SWIRM domain protein Fun19	0	0	0	27	0	0	0	0	0	0	0	0	0	0	27
AFLA_107880	COH20_012275	gene-COH20_012275	rna-gnl|WGS:NWUH|COH20_012275-RA_mrna	protein_coding	facilitator of iron transport 3 precursor	XP_002376659.1	AFLA_107880	facilitator of iron transport 3 precursor	0	0	0	1	0	0	0	0	0	0	0	0	0	0	1
AFLA_107900	COH20_012276	gene-COH20_012276	rna-gnl|WGS:NWUH|COH20_012276-RA_mrna	protein_coding	hypothetical protein	XP_002376661.1	AFLA_107900	hypothetical protein	0	0	0	1	0	0	0	0	0	0	0	0	0	0	1
AFLA_107910	COH20_012277	gene-COH20_012277	rna-gnl|WGS:NWUH|COH20_012277-RA_mrna	protein_coding	hypothetical protein	XP_002376662.1	AFLA_107910	hypothetical protein	0	0	0	1	0	0	0	1	0	0	0	0	0	0	0
AFLA_108100	COH20_012296	gene-COH20_012296	rna-gnl|WGS:NWUH|COH20_012296-RA_mrna	protein_coding	argininosuccinate synthase	XP_002376681.1	AFLA_108100	argininosuccinate synthase	0	0	0	4	0	0	0	4	0	0	0	0	0	0	0
AFLA_108110	COH20_012297	gene-COH20_012297	rna-gnl|WGS:NWUH|COH20_012297-RA_mrna	protein_coding	hypothetical protein	XP_002376682.1	AFLA_108110	hypothetical protein	0	0	0	4	0	0	0	0	0	0	0	0	0	0	4
AFLA_108120	COH20_012298	gene-COH20_012298	rna-gnl|WGS:NWUH|COH20_012298-RA_mrna	protein_coding	putative 2-5A-dependent ribonuclease	XP_002376683.1	AFLA_108120	putative 2-5A-dependent ribonuclease	0	0	0	4	0	0	0	4	0	0	0	0	0	0	0
AFLA_108140	COH20_012299	gene-COH20_012299	rna-gnl|WGS:NWUH|COH20_012299-RA_mrna	protein_coding	MFS transporter	XP_002376685.1	AFLA_108140	MFS transporter	0	0	0	4	0	0	0	4	0	0	0	0	0	0	0
AFLA_048120	COH20_012381	gene-COH20_012381	rna-gnl|WGS:NWUH|COH20_012381-RA_mrna	protein_coding	cell cycle control protein Cwf14/Bud31	XP_002382939.1	AFLA_048120	cell cycle control protein Cwf14/Bud31	0	0	0	1	0	0	0	1	0	0	0	0	0	0	0
AFLA_048110	COH20_012382	gene-COH20_012382	rna-gnl|WGS:NWUH|COH20_012382-RA_mrna	protein_coding	forkhead box protein L2	XP_002382938.1	AFLA_048110	forkhead box protein L2	0	0	0	1	0	0	0	0	0	0	0	0	0	0	1
AFLA_048100	COH20_012383	gene-COH20_012383	rna-gnl|WGS:NWUH|COH20_012383-RA_mrna	protein_coding	aspartokinase	XP_002382937.1	AFLA_048100	aspartokinase	0	0	0	1	0	0	0	1	0	0	0	0	0	0	0
AFLA_048090	COH20_012384	gene-COH20_012384	rna-gnl|WGS:NWUH|COH20_012384-RA_mrna	protein_coding	hypothetical protein	XP_002382936.1	AFLA_048090	hypothetical protein	0	0	0	1	0	0	0	0	0	0	0	0	0	0	1
AFLA_048080	COH20_012385	gene-COH20_012385	rna-gnl|WGS:NWUH|COH20_012385-RA_mrna	protein_coding	hypothetical protein	XP_002382935.1	AFLA_048080	hypothetical protein	0	0	0	1	0	0	0	0	0	0	0	0	0	0	1
AFLA_047880	COH20_012397	gene-COH20_012397	rna-gnl|WGS:NWUH|COH20_012397-RA_mrna	protein_coding	transcription elongation factor 1	XP_002382925.1	AFLA_047880	transcription elongation factor 1	0	0	0	63	0	0	0	0	0	0	0	0	0	0	63
AFLA_047870	COH20_012398	gene-COH20_012398	rna-gnl|WGS:NWUH|COH20_012398-RA_mrna	protein_coding	hypothetical protein	XP_002382924.1	AFLA_047870	hypothetical protein	0	0	0	63	0	0	0	63	0	0	0	0	0	0	0
#N/A	COH20_012412	gene-COH20_012412	rna-gnl|WGS:NWUH|COH20_012412-RA_mrna	protein_coding	hypothetical protein	#N/A	#N/A	#N/A	0	0	0	3	0	0	0	3	0	0	0	0	0	0	0
#N/A	COH20_012413	gene-COH20_012413	rna-gnl|WGS:NWUH|COH20_012413-RA_mrna	protein_coding	hypothetical protein	#N/A	#N/A	#N/A	0	0	0	3	0	0	0	0	0	0	0	0	0	0	3
#N/A	COH20_012414	gene-COH20_012414	rna-gnl|WGS:NWUH|COH20_012414-RA_mrna	protein_coding	hypothetical protein	#N/A	#N/A	#N/A	0	0	0	3	0	0	0	3	0	0	0	0	0	0	0
#N/A	COH20_012415	gene-COH20_012415	rna-gnl|WGS:NWUH|COH20_012415-RA_mrna	protein_coding	hypothetical protein	#N/A	#N/A	#N/A	0	0	0	3	0	0	0	0	0	0	0	0	0	0	3
#N/A	COH20_012416	gene-COH20_012416	rna-gnl|WGS:NWUH|COH20_012416-RA_mrna	protein_coding	hypothetical protein	#N/A	#N/A	#N/A	0	0	0	3	0	0	0	3	0	0	0	0	0	0	0
AFLA_124690	COH20_012445	gene-COH20_012445	rna-gnl|WGS:NWUH|COH20_012445-RA_mrna	protein_coding	WD domain protein	XP_002381662.1	AFLA_124690	WD domain protein	0	0	0	69	0	0	0	69	0	0	0	0	0	0	0
#N/A	COH20_012448	gene-COH20_012448	rna-gnl|WGS:NWUH|COH20_012448-RA_mrna	protein_coding	hypothetical protein	#N/A	#N/A	#N/A	0	0	0	4	0	0	0	4	0	0	0	0	0	0	0
AFLA_124740	COH20_012449	gene-COH20_012449	rna-gnl|WGS:NWUH|COH20_012449-RA_mrna	protein_coding	beta-glucuronidase	XP_002381667.1	AFLA_124740	beta-glucuronidase	0	0	0	4	0	0	0	0	0	0	0	0	0	0	4
AFLA_124750	COH20_012450	gene-COH20_012450	rna-gnl|WGS:NWUH|COH20_012450-RA_mrna	protein_coding	aromatic amino acid decarboxylase	XP_002381668.1	AFLA_124750	aromatic amino acid decarboxylase	0	0	0	4	0	0	0	0	0	0	0	0	0	0	4
#N/A	COH20_012452	gene-COH20_012452	rna-gnl|WGS:NWUH|COH20_012452-RA_mrna	protein_coding	hypothetical protein	#N/A	#N/A	#N/A	0	0	0	4	0	0	0	0	0	0	0	0	0	0	4
AFLA_124770	COH20_012453	gene-COH20_012453	rna-gnl|WGS:NWUH|COH20_012453-RA_mrna	protein_coding	hypothetical protein	XP_002381670.1	AFLA_124770	hypothetical protein	0	0	0	4	0	0	0	0	0	0	0	0	0	0	4
AFLA_124780	COH20_012454	gene-COH20_012454	rna-gnl|WGS:NWUH|COH20_012454-RA_mrna	protein_coding	efflux pump antibiotic resistance protein	XP_002381671.1	AFLA_124780	efflux pump antibiotic resistance protein	0	0	0	4	0	0	0	0	0	0	0	0	0	0	4
AFLA_124790	COH20_012455	gene-COH20_012455	rna-gnl|WGS:NWUH|COH20_012455-RA_mrna	protein_coding	GNAT family acetyltransferase	XP_002381672.1	AFLA_124790	GNAT family acetyltransferase	0	0	0	4	0	0	0	4	0	0	0	0	0	0	0
AFLA_124850	COH20_012461	gene-COH20_012461	rna-gnl|WGS:NWUH|COH20_012461-RA_mrna	protein_coding	hypothetical protein	XP_002381678.1	AFLA_124850	hypothetical protein	0	0	0	2	0	0	0	2	0	0	0	0	0	0	0
AFLA_124870	COH20_012462	gene-COH20_012462	rna-gnl|WGS:NWUH|COH20_012462-RA_mrna	protein_coding	hypothetical protein	XP_002381680.1	AFLA_124870	hypothetical protein	0	0	0	2	0	0	0	0	0	0	0	0	0	0	2
AFLA_130390	COH20_012507	gene-COH20_012507	rna-gnl|WGS:NWUH|COH20_012507-RA_mrna	protein_coding	cyclase	XP_002382232.1	AFLA_130390	cyclase	0	0	0	1	0	0	0	0	0	0	0	0	0	0	1
AFLA_130400	COH20_012508	gene-COH20_012508	rna-gnl|WGS:NWUH|COH20_012508-RA_mrna	protein_coding	deoxycytidylate deaminase	XP_002382233.1	AFLA_130400	deoxycytidylate deaminase	0	0	0	1	0	0	0	0	0	0	0	0	0	0	1
AFLA_130410	COH20_012509	gene-COH20_012509	rna-gnl|WGS:NWUH|COH20_012509-RA_mrna	protein_coding	autophagy-related protein 7	XP_002382234.1	AFLA_130410	autophagy-related protein 7	0	0	0	1	0	0	0	0	0	0	0	0	0	0	1
AFLA_130420	COH20_012510	gene-COH20_012510	rna-gnl|WGS:NWUH|COH20_012510-RA_mrna	protein_coding	hypothetical protein	XP_002382235.1	AFLA_130420	hypothetical protein	0	0	0	1	0	0	0	1	0	0	0	0	0	0	0
AFLA_088330	COH20_012543	gene-COH20_012543	rna-gnl|WGS:NWUH|COH20_012543-RA_mrna	protein_coding	MFS transporter	XP_002373746.1	AFLA_088330	MFS transporter	0	0	0	4	0	0	0	1	0	0	0	0	0	0	3
AFLA_088320	COH20_012544	gene-COH20_012544	rna-gnl|WGS:NWUH|COH20_012544-RA_mrna	protein_coding	protein phosphatase 2C	XP_002373745.1	AFLA_088320	protein phosphatase 2C	0	0	0	4	0	0	0	1	0	0	0	0	0	0	3
AFLA_088300	COH20_012545	gene-COH20_012545	rna-gnl|WGS:NWUH|COH20_012545-RA_mrna	protein_coding	cholinephosphate cytidylyltransferase	XP_002373743.1	AFLA_088300	cholinephosphate cytidylyltransferase	0	0	0	1	0	0	0	0	0	0	0	0	0	0	1
AFLA_088290	COH20_012546	gene-COH20_012546	rna-gnl|WGS:NWUH|COH20_012546-RA_mrna	protein_coding	hypothetical protein	XP_002373742.1	AFLA_088290	hypothetical protein	0	0	0	1	0	0	0	1	0	0	0	0	0	0	0
AFLA_088170	COH20_012556	gene-COH20_012556	rna-gnl|WGS:NWUH|COH20_012556-RA_mrna	protein_coding	GPI transamidase component PIG-S	XP_002373730.1	AFLA_088170	GPI transamidase component PIG-S	0	0	0	1	0	0	0	1	0	0	0	0	0	0	0
AFLA_088160	COH20_012557	gene-COH20_012557	rna-gnl|WGS:NWUH|COH20_012557-RA_mrna	protein_coding	hypothetical protein	XP_002373729.1	AFLA_088160	hypothetical protein	0	0	0	1	0	0	0	0	0	0	0	0	0	0	1
AFLA_088150	COH20_012558	gene-COH20_012558	rna-gnl|WGS:NWUH|COH20_012558-RA_mrna	protein_coding	Fe superoxide dismutase	XP_002373728.1	AFLA_088150	Fe superoxide dismutase	0	0	0	1	0	0	0	1	0	0	0	0	0	0	0
AFLA_088140	COH20_012559	gene-COH20_012559	rna-gnl|WGS:NWUH|COH20_012559-RA_mrna	protein_coding	putative C6 transcription factor	XP_002373727.1	AFLA_088140	putative C6 transcription factor	0	0	0	1	0	0	0	0	0	0	0	0	0	0	1
AFLA_088130	COH20_012560	gene-COH20_012560	rna-gnl|WGS:NWUH|COH20_012560-RA_mrna	protein_coding	C6 transcription factor	XP_002373726.1	AFLA_088130	C6 transcription factor	0	0	0	1	0	0	0	1	0	0	0	0	0	0	0
AFLA_047130	COH20_012573	gene-COH20_012573	rna-gnl|WGS:NWUH|COH20_012573-RA_mrna	protein_coding	glutathione S-transferase	XP_002378175.1	AFLA_047130	glutathione S-transferase	0	0	0	2	0	0	0	2	0	0	0	0	0	0	0
AFLA_047140	COH20_012574	gene-COH20_012574	rna-gnl|WGS:NWUH|COH20_012574-RA_mrna	protein_coding	haloacid dehalogenase	XP_002378176.1	AFLA_047140	haloacid dehalogenase	0	0	0	2	0	0	0	2	0	0	0	0	0	0	0
AFLA_047180	COH20_012578	gene-COH20_012578	rna-gnl|WGS:NWUH|COH20_012578-RA_mrna	protein_coding	protein kinase	XP_002378180.1	AFLA_047180	protein kinase	0	0	0	1	0	0	0	0	0	0	0	0	0	0	1
AFLA_047190	COH20_012579	gene-COH20_012579	rna-gnl|WGS:NWUH|COH20_012579-RA_mrna	protein_coding	ornithine-N5-oxygenase	XP_002378181.1	AFLA_047190	ornithine-N5-oxygenase	0	0	0	1	0	0	0	1	0	0	0	0	0	0	0
AFLA_047200	COH20_012580	gene-COH20_012580	rna-gnl|WGS:NWUH|COH20_012580-RA_mrna	protein_coding	palmitoyltransferase SidR	XP_002378182.1	AFLA_047200	palmitoyltransferase SidR	0	0	0	1	0	0	0	1	0	0	0	0	0	0	0
AFLA_093630	COH20_012603	gene-COH20_012603	rna-gnl|WGS:NWUH|COH20_012603-RA_mrna	protein_coding	hypothetical protein	XP_002381183.1	AFLA_093630	hypothetical protein	0	0	0	4	0	0	0	0	0	0	0	0	0	0	4
AFLA_093640	COH20_012604	gene-COH20_012604	rna-gnl|WGS:NWUH|COH20_012604-RA_mrna	protein_coding	U6 snRNA-associated Sm-like protein LSm3	XP_002381184.1	AFLA_093640	U6 snRNA-associated Sm-like protein LSm3	0	0	0	4	0	0	0	4	0	0	0	0	0	0	0
AFLA_093650	COH20_012605	gene-COH20_012605	rna-gnl|WGS:NWUH|COH20_012605-RA_mrna	protein_coding	GTP binding protein (GTPBP1)	XP_002381185.1	AFLA_093650	GTP binding protein (GTPBP1)	0	0	0	4	0	0	0	4	0	0	0	0	0	0	0
AFLA_093660	COH20_012606	gene-COH20_012606	rna-gnl|WGS:NWUH|COH20_012606-RA_mrna	protein_coding	solid-state culture expressed protein (Aos23)	XP_002381186.1	AFLA_093660	solid-state culture expressed protein (Aos23)	0	0	0	4	0	0	0	0	0	0	0	0	0	0	4
AFLA_093670	COH20_012607	gene-COH20_012607	rna-gnl|WGS:NWUH|COH20_012607-RA_mrna	protein_coding	DNA excision repair protein (Rad5)	XP_002381187.1	AFLA_093670	DNA excision repair protein (Rad5)	0	0	0	4	0	0	0	4	0	0	0	0	0	0	0
AFLA_099840	COH20_012635	gene-COH20_012635	rna-gnl|WGS:NWUH|COH20_012635-RA_mrna	protein_coding	hypothetical protein	XP_002383856.1	AFLA_099840	hypothetical protein	0	0	0	1	0	0	0	1	0	0	0	0	0	0	0
#N/A	COH20_012636	gene-COH20_012636	rna-gnl|WGS:NWUH|COH20_012636-RA_mrna	protein_coding	palmitoyltransferase pfa5	#N/A	#N/A	#N/A	0	0	0	1	0	0	0	0	0	0	0	0	0	0	1
AFLA_099790	COH20_012638	gene-COH20_012638	rna-gnl|WGS:NWUH|COH20_012638-RA_mrna	protein_coding	ribosomal protein L24E	XP_002383851.1	AFLA_099790	ribosomal protein L24E	0	0	0	1	0	0	0	0	0	0	0	0	0	0	1
AFLA_099720	COH20_012644	gene-COH20_012644	rna-gnl|WGS:NWUH|COH20_012644-RA_mrna	protein_coding	hypothetical protein	XP_002383844.1	AFLA_099720	hypothetical protein	0	0	0	1	0	0	0	1	0	0	0	0	0	0	0
AFLA_099710	COH20_012645	gene-COH20_012645	rna-gnl|WGS:NWUH|COH20_012645-RA_mrna	protein_coding	oxidoreductase	XP_002383843.1	AFLA_099710	oxidoreductase	0	0	0	1	0	0	0	1	0	0	0	0	0	0	0
AFLA_047020	COH20_012655	gene-COH20_012655	rna-gnl|WGS:NWUH|COH20_012655-RA_mrna	protein_coding	benzoate 4-monooxygenase cytochrome P450	XP_002378164.1	AFLA_047020	benzoate 4-monooxygenase cytochrome P450	0	0	0	2	0	0	0	0	0	0	0	0	0	0	2
AFLA_047010	COH20_012656	gene-COH20_012656	rna-gnl|WGS:NWUH|COH20_012656-RA_mrna	protein_coding	myo-inositol transporter	XP_002378163.1	AFLA_047010	myo-inositol transporter	0	0	0	2	0	0	0	2	0	0	0	0	0	0	0
AFLA_046990	COH20_012657	gene-COH20_012657	rna-gnl|WGS:NWUH|COH20_012657-RA_mrna	protein_coding	APSES transcription factor StuA	XP_002378161.1	AFLA_046990	APSES transcription factor StuA	0	0	0	4	0	0	0	0	0	0	0	0	0	0	4
#N/A	COH20_012664	gene-COH20_012664	rna-gnl|WGS:NWUH|COH20_012664-RA_mrna	protein_coding	hypothetical protein	#N/A	#N/A	#N/A	0	0	0	6	0	0	0	6	0	0	0	0	0	0	0
#N/A	COH20_012677	gene-COH20_012677	rna-gnl|WGS:NWUH|COH20_012677-RA_mrna	protein_coding	hypothetical protein	#N/A	#N/A	#N/A	0	0	0	1	0	0	0	0	0	0	0	0	0	0	1
#N/A	COH20_012678	gene-COH20_012678	rna-gnl|WGS:NWUH|COH20_012678-RA_mrna	protein_coding	hypothetical protein	#N/A	#N/A	#N/A	0	0	0	1	0	0	0	0	0	0	0	0	0	0	1
AFLA_104340	COH20_012679	gene-COH20_012679	rna-gnl|WGS:NWUH|COH20_012679-RA_mrna	protein_coding	hypothetical protein	XP_002376306.1	AFLA_104340	hypothetical protein	0	0	0	1	0	0	0	1	0	0	0	0	0	0	0
AFLA_104360	COH20_012681	gene-COH20_012681	rna-gnl|WGS:NWUH|COH20_012681-RA_mrna	protein_coding	nonsense-mediated mRNA decay protein	XP_002376308.1	AFLA_104360	nonsense-mediated mRNA decay protein	0	0	0	1	0	0	0	1	0	0	0	0	0	0	0
AFLA_071530	COH20_012691	gene-COH20_012691	rna-gnl|WGS:NWUH|COH20_012691-RA_mrna	protein_coding	SNF2 family helicase/ATPase (Swr1)	XP_002380712.1	AFLA_071530	SNF2 family helicase/ATPase (Swr1)	0	0	0	3	0	0	0	3	0	0	0	0	0	0	0
AFLA_071550	COH20_012692	gene-COH20_012692	rna-gnl|WGS:NWUH|COH20_012692-RA_mrna	protein_coding	hypothetical protein	XP_002380714.1	AFLA_071550	hypothetical protein	0	0	0	3	0	0	0	0	0	0	0	0	0	0	3
AFLA_071640	COH20_012700	gene-COH20_012700	rna-gnl|WGS:NWUH|COH20_012700-RA_mrna	protein_coding	hypothetical protein	XP_002380723.1	AFLA_071640	hypothetical protein	0	0	0	3	0	0	0	0	0	0	0	0	0	0	3
AFLA_071650	COH20_012701	gene-COH20_012701	rna-gnl|WGS:NWUH|COH20_012701-RA_mrna	protein_coding	Ras family GTPase (Rab4b)	XP_002380724.1	AFLA_071650	Ras family GTPase (Rab4b)	0	0	0	3	0	0	0	0	0	0	0	0	0	0	3
#N/A	COH20_012719	gene-COH20_012719	rna-gnl|WGS:NWUH|COH20_012719-RA_mrna	protein_coding	orig_transcript_id=gnl|WGS:NWUH|COH20_012719-RA_mrna	#N/A	#N/A	#N/A	0	0	0	30	0	0	0	0	0	0	0	0	0	0	30
AFLA_072350	COH20_012720	gene-COH20_012720	rna-gnl|WGS:NWUH|COH20_012720-RA_mrna	protein_coding	hypothetical protein	XP_002372153.1	AFLA_072350	hypothetical protein	0	0	0	4	0	0	0	0	0	0	0	0	0	0	4
#N/A	COH20_012752	gene-COH20_012752	rna-gnl|WGS:NWUH|COH20_012752-RA_mrna	protein_coding	PSP family protein	#N/A	#N/A	#N/A	0	0	0	40	0	0	0	0	0	0	0	0	0	0	40
AFLA_007240	COH20_012753	gene-COH20_012753	rna-gnl|WGS:NWUH|COH20_012753-RA_mrna	protein_coding	mitochondrial 37S ribosomal protein RSM27	XP_002382922.1	AFLA_007240	mitochondrial 37S ribosomal protein RSM27	0	0	0	40	0	0	0	0	0	0	0	0	0	0	40
AFLA_007250	COH20_012754	gene-COH20_012754	rna-gnl|WGS:NWUH|COH20_012754-RA_mrna	protein_coding	RNase3 domain protein	XP_002382923.1	AFLA_007250	RNase3 domain protein	0	0	0	40	0	0	0	40	0	0	0	0	0	0	0
#N/A	COH20_012768	gene-COH20_012768	rna-gnl|WGS:NWUH|COH20_012768-RA_mrna	protein_coding	hypothetical protein	#N/A	#N/A	#N/A	0	0	0	1	0	0	0	1	0	0	0	0	0	0	0
#N/A	COH20_012769	gene-COH20_012769	rna-gnl|WGS:NWUH|COH20_012769-RA_mrna	protein_coding	hypothetical protein	#N/A	#N/A	#N/A	0	0	0	1	0	0	0	1	0	0	0	0	0	0	0
AFLA_130830	COH20_012773	gene-COH20_012773	rna-gnl|WGS:NWUH|COH20_012773-RA_mrna	protein_coding	G-patch RNA maturation protein (Gno1)	XP_002379127.1	AFLA_130830	G-patch RNA maturation protein (Gno1)	0	0	0	38	0	0	0	38	0	0	0	0	0	0	0
AFLA_130720	COH20_012774	gene-COH20_012774	rna-gnl|WGS:NWUH|COH20_012774-RA_mrna	protein_coding	inositol-1	XP_002379126.1	AFLA_130720	inositol-1	0	0	0	38	0	0	0	0	0	0	0	0	0	0	38
AFLA_130690	COH20_012777	gene-COH20_012777	rna-gnl|WGS:NWUH|COH20_012777-RA_mrna	protein_coding	AP-3 complex subunit delta	XP_002379123.1	AFLA_130690	AP-3 complex subunit delta	0	0	0	17	0	0	0	17	0	0	0	0	0	0	0
#N/A	COH20_012778	gene-COH20_012778	rna-gnl|WGS:NWUH|COH20_012778-RA_mrna	protein_coding	hypothetical protein	#N/A	#N/A	#N/A	0	0	0	17	0	0	0	0	0	0	0	0	0	0	17
AFLA_012450	COH20_012779	gene-COH20_012779	rna-gnl|WGS:NWUH|COH20_012779-RA_mrna	protein_coding	hypothetical protein	XP_002385615.1	AFLA_012450	hypothetical protein	0	0	0	77	0	0	0	77	0	0	0	0	0	0	0
AFLA_000010	COH20_012786	gene-COH20_012786	rna-gnl|WGS:NWUH|COH20_012786-RA_mrna	protein_coding	hypothetical protein	XP_002382243.1	AFLA_000010	hypothetical protein	0	0	0	1	0	0	0	0	0	0	0	0	0	0	1
AFLA_000020	COH20_012787	gene-COH20_012787	rna-gnl|WGS:NWUH|COH20_012787-RA_mrna	protein_coding	penicillin-binding protein	XP_002382244.1	AFLA_000020	penicillin-binding protein	0	0	0	1	0	0	0	1	0	0	0	0	0	0	0
#N/A	COH20_012790	gene-COH20_012790	rna-gnl|WGS:NWUH|COH20_012790-RA_mrna	protein_coding	MFS transporter	#N/A	#N/A	#N/A	0	0	0	18	0	0	0	0	0	0	0	0	0	0	18
AFLA_071780	COH20_012797	gene-COH20_012797	rna-gnl|WGS:NWUH|COH20_012797-RA_mrna	protein_coding	dyp-type peroxidase family protein	XP_002372136.1	AFLA_071780	dyp-type peroxidase family protein	0	0	0	71	0	0	0	71	0	0	0	0	0	0	0
AFLA_071790	COH20_012798	gene-COH20_012798	rna-gnl|WGS:NWUH|COH20_012798-RA_mrna	protein_coding	galactose oxidase	XP_002372137.1	AFLA_071790	galactose oxidase	0	0	0	56	0	0	0	3	0	0	0	0	0	0	53
AFLA_071800	COH20_012799	gene-COH20_012799	rna-gnl|WGS:NWUH|COH20_012799-RA_mrna	protein_coding	aminotransferase	XP_002372138.1	AFLA_071800	aminotransferase	0	0	0	3	0	0	0	0	0	0	0	0	0	0	3
AFLA_071910	COH20_012800	gene-COH20_012800	rna-gnl|WGS:NWUH|COH20_012800-RA_mrna	protein_coding	MFS transporter	XP_002372139.1	AFLA_071910	MFS transporter	0	0	0	3	0	0	0	0	0	0	0	0	0	0	3
AFLA_071920	COH20_012801	gene-COH20_012801	rna-gnl|WGS:NWUH|COH20_012801-RA_mrna	protein_coding	class III aminotransferase	XP_002372140.1	AFLA_071920	class III aminotransferase	0	0	0	20	0	0	0	3	0	0	0	0	0	0	17
AFLA_139630	COH20_012812	gene-COH20_012812	rna-gnl|WGS:NWUH|COH20_012812-RA_mrna	protein_coding	putative ABC multidrug transporter	XP_002379973.1	AFLA_139630	putative ABC multidrug transporter	0	0	0	215	0	0	0	0	0	0	0	0	0	0	215
#N/A	COH20_012818	gene-COH20_012818	rna-gnl|WGS:NWUH|COH20_012818-RA_mrna	protein_coding	hypothetical protein	#N/A	#N/A	#N/A	0	0	0	5	0	0	0	0	0	0	0	0	0	0	5
AFLA_000330	COH20_012823	gene-COH20_012823	rna-gnl|WGS:NWUH|COH20_012823-RA_mrna	protein_coding	Ankyrin domain protein	XP_002382245.1	AFLA_000330	Ankyrin domain protein	0	0	0	149	0	0	0	0	0	0	0	0	0	0	149
#N/A	COH20_012825	gene-COH20_012825	rna-gnl|WGS:NWUH|COH20_012825-RA_mrna	protein_coding	hypothetical protein	#N/A	#N/A	#N/A	0	0	0	175	0	0	0	120	0	0	0	0	0	0	55
AFLA_064080	COH20_012828	gene-COH20_012828	rna-gnl|WGS:NWUH|COH20_012828-RA_mrna	protein_coding	matrix metalloproteinase	XP_002379978.1	AFLA_064080	matrix metalloproteinase	0	0	0	41	0	0	0	0	0	0	0	0	0	0	41
