# Supplementary material for: An Aspergillus flavus strain from bee bread of the Western honey bee (Apis mellifera) displays adaptations to distinctive features of the hive environment
Source: Ecol Evol. 2024 Feb 22;14(2):e10918. doi: 10.1002/ece3.10918 (PMC10883247; doi:10.1002/ece3.10918)
Supplement: Supplementary file 2 — Appendix S2 [file ECE3-14-e10918-s001.zip › Appendix B pt2.xlsx]

## Sheet: snpEff_exons
#GeneName	GeneId	TranscriptId	TranscriptId	BioType	product	variants_impact_HIGH	variants_impact_LOW	variants_impact_MODERATE	variants_impact_MODIFIER	variants_effect_3_prime_UTR_variant	variants_effect_5_prime_UTR_premature_start_codon_gain_variant	variants_effect_5_prime_UTR_variant	variants_effect_conservative_inframe_deletion	variants_effect_conservative_inframe_insertion	variants_effect_disruptive_inframe_deletion	variants_effect_disruptive_inframe_insertion	variants_effect_downstream_gene_variant	variants_effect_exon_loss_variant	variants_effect_frameshift_variant	variants_effect_initiator_codon_variant	variants_effect_intron_variant	variants_effect_missense_variant	variants_effect_non_coding_transcript_variant	variants_effect_splice_acceptor_variant	variants_effect_splice_donor_variant	variants_effect_splice_region_variant	variants_effect_start_lost	variants_effect_start_retained_variant	variants_effect_stop_gained	variants_effect_stop_lost	variants_effect_stop_retained_variant	variants_effect_synonymous_variant	variants_effect_upstream_gene_variant
exon-XM_002380536.1-1	GENE_exon-XM_002380536.1-1	XM_002380536.1	XM_002380536	protein_coding	conserved hypothetical protein	6	10	7	114	0	0	0	0	0	0	0	49	0	5	0	6	7	0	0	0	0	0	0	2	0	0	10	59
exon-XM_002379315.1-1	GENE_exon-XM_002379315.1-1	XM_002379315.1	XM_002379315	protein_coding	conserved hypothetical protein	6	8	13	75	0	0	0	0	0	0	0	19	0	6	0	0	13	0	0	0	0	0	0	1	0	0	8	56
exon-XM_002375978.1-1	GENE_exon-XM_002375978.1-1	XM_002375978.1	XM_002375978	protein_coding	conserved hypothetical protein	5	9	10	68	0	0	0	0	0	1	0	37	0	1	0	8	9	0	0	1	1	0	0	3	0	0	8	25
exon-XM_002375307.1-1	GENE_exon-XM_002375307.1-1	XM_002375307.1	XM_002375307	protein_coding	class V chitinase, putative	5	50	67	117	0	0	0	0	0	0	0	32	0	1	0	9	67	0	0	0	8	0	0	4	0	0	45	81
exon-XM_002373086.1-1	GENE_exon-XM_002373086.1-1	XM_002373086.1	XM_002373086	protein_coding	hypothetical protein	5	2	2	81	0	0	0	0	0	0	0	61	0	3	0	4	2	0	1	0	3	0	0	1	1	0	0	19
exon-XM_002383993.1-1	GENE_exon-XM_002383993.1-1	XM_002383993.1	XM_002383993	protein_coding	hypothetical protein	4	7	12	126	0	0	0	0	0	0	0	19	0	2	0	14	12	0	1	0	4	0	0	1	0	0	4	97
exon-XM_002383967.1-1	GENE_exon-XM_002383967.1-1	XM_002383967.1	XM_002383967	protein_coding	cytochrome P450, putative	4	38	41	219	0	0	0	0	0	0	0	56	0	1	0	27	41	0	0	0	12	0	0	3	0	0	32	142
exon-XM_002383922.1-1	GENE_exon-XM_002383922.1-1	XM_002383922.1	XM_002383922	protein_coding	MFS sugar transporter, putative	4	3	1	30	0	0	0	0	0	0	0	7	0	3	0	3	1	0	0	1	1	0	0	0	0	0	2	22
exon-XM_002381354.1-1	GENE_exon-XM_002381354.1-1	XM_002381354.1	XM_002381354	protein_coding	conserved hypothetical protein	4	8	25	239	0	0	0	0	0	0	0	109	0	3	0	4	25	0	0	0	1	0	0	0	1	0	8	126
exon-XM_002381323.1-1	GENE_exon-XM_002381323.1-1	XM_002381323.1	XM_002381323	protein_coding	serine/threonine protein kinase, putative	4	10	28	172	0	0	0	1	0	0	0	151	0	1	0	1	27	0	0	0	1	0	0	2	1	0	10	20
exon-XM_002380836.1-1	GENE_exon-XM_002380836.1-1	XM_002380836.1	XM_002380836	protein_coding	hypothetical protein	4	4	4	146	0	0	0	0	0	0	0	54	0	2	0	18	4	0	0	1	1	1	0	1	0	0	4	75
exon-XM_002379042.1-1	GENE_exon-XM_002379042.1-1	XM_002379042.1	XM_002379042	protein_coding	conserved hypothetical protein	4	4	6	50	0	0	0	0	0	0	0	29	0	1	0	4	6	0	0	1	2	0	0	2	0	0	3	19
exon-XM_002379018.1-1	GENE_exon-XM_002379018.1-1	XM_002379018.1	XM_002379018	protein_coding	hypothetical protein	4	15	26	141	0	0	0	0	0	0	0	73	0	0	0	14	26	0	0	1	6	1	0	2	0	0	10	60
exon-XM_002378794.1-1	GENE_exon-XM_002378794.1-1	XM_002378794.1	XM_002378794	protein_coding	conserved hypothetical protein	4	4	8	110	0	0	0	0	0	0	0	40	0	4	0	1	8	0	0	0	0	0	0	0	0	0	4	69
exon-XM_002378793.1-1	GENE_exon-XM_002378793.1-1	XM_002378793.1	XM_002378793	protein_coding	C6 finger domain protein, putative	4	16	10	92	0	0	0	0	0	0	0	21	0	0	0	20	10	0	0	0	2	1	0	3	0	0	15	52
exon-XM_002378447.1-1	GENE_exon-XM_002378447.1-1	XM_002378447.1	XM_002378447	protein_coding	conserved hypothetical protein	4	24	55	250	0	0	0	1	0	0	0	115	0	0	0	4	54	0	1	0	0	0	0	3	0	0	24	132
exon-XM_002377397.1-1	GENE_exon-XM_002377397.1-1	XM_002377397.1	XM_002377397	protein_coding	conserved hypothetical protein	4	38	53	76	0	0	0	0	0	0	1	48	0	2	0	23	52	0	1	0	7	0	0	0	1	0	33	11
exon-XM_002376255.1-1	GENE_exon-XM_002376255.1-1	XM_002376255.1	XM_002376255	protein_coding	PKS-like enzyme, putative	4	6	12	207	0	0	0	0	0	0	0	137	0	0	0	1	12	0	0	0	0	2	0	2	0	0	6	69
exon-XM_002375990.1-1	GENE_exon-XM_002375990.1-1	XM_002375990.1	XM_002375990	protein_coding	conserved hypothetical protein	4	0	1	32	0	0	0	0	0	0	0	25	0	4	0	0	1	0	0	0	0	0	0	0	0	0	0	7
exon-XM_002385327.1-1	GENE_exon-XM_002385327.1-1	XM_002385327.1	XM_002385327	protein_coding	glycosyl hydrolase, putative	3	7	6	177	0	0	0	0	0	0	0	65	0	3	0	53	6	0	0	0	1	0	0	0	0	0	7	59
exon-XM_002385234.1-1	GENE_exon-XM_002385234.1-1	XM_002385234.1	XM_002385234	protein_coding	proline-specific permease, putative	3	3	7	132	0	0	0	0	0	0	0	53	0	1	0	0	7	0	0	0	0	0	0	2	0	0	3	79
exon-XM_002385199.1-1	GENE_exon-XM_002385199.1-1	XM_002385199.1	XM_002385199	protein_coding	hypothetical protein	3	40	42	349	0	0	0	0	0	0	0	12	0	0	0	0	42	0	0	0	0	0	0	3	0	0	40	337
exon-XM_002385177.1-1	GENE_exon-XM_002385177.1-1	XM_002385177.1	XM_002385177	protein_coding	hypothetical protein	3	4	6	195	4	0	0	0	0	0	0	76	0	1	0	3	6	0	0	1	0	0	0	1	0	0	4	113
exon-XM_002385176.1-1	GENE_exon-XM_002385176.1-1	XM_002385176.1	XM_002385176	protein_coding	conserved hypothetical protein	3	3	9	164	0	0	0	0	0	0	0	83	0	2	0	2	9	0	0	0	3	0	0	1	0	0	1	81
exon-XM_002385133.1-1	GENE_exon-XM_002385133.1-1	XM_002385133.1	XM_002385133	protein_coding	AMP dependent CoA ligase, putative	3	0	9	96	0	0	0	0	0	0	0	40	0	1	0	0	9	0	0	0	1	0	0	1	1	0	0	56
exon-XM_002385116.1-1	GENE_exon-XM_002385116.1-1	XM_002385116.1	XM_002385116	protein_coding	NRPS-like enzyme, putative	3	13	21	141	0	0	0	0	0	0	0	43	0	1	0	3	21	0	0	0	2	0	0	2	0	0	12	96
exon-XM_002384989.1-1	GENE_exon-XM_002384989.1-1	XM_002384989.1	XM_002384989	protein_coding	cysteine desulfurylase, putative	3	7	8	95	0	0	0	3	0	0	0	41	0	0	0	19	8	0	3	0	3	0	0	0	0	0	7	38
exon-XM_002384436.1-1	GENE_exon-XM_002384436.1-1	XM_002384436.1	XM_002384436	protein_coding	hypothetical protein	3	4	2	54	0	0	0	0	0	0	0	29	0	1	0	0	2	0	0	0	1	0	0	1	1	0	4	25
exon-XM_002384396.1-1	GENE_exon-XM_002384396.1-1	XM_002384396.1	XM_002384396	protein_coding	hypothetical protein	3	1	0	25	0	0	0	0	0	0	0	10	0	2	0	2	0	0	1	0	0	0	0	0	0	0	1	14
exon-XM_002383648.1-1	GENE_exon-XM_002383648.1-1	XM_002383648.1	XM_002383648	protein_coding	short-chain dehydrogenase, putative	3	2	4	83	0	0	0	0	0	0	0	59	0	2	0	5	4	0	0	0	1	0	0	0	1	0	2	19
exon-XM_002382984.1-1	GENE_exon-XM_002382984.1-1	XM_002382984.1	XM_002382984	protein_coding	conserved hypothetical protein	3	2	2	84	0	0	0	0	0	0	0	61	0	2	0	0	2	0	0	0	1	0	0	0	1	0	2	23
exon-XM_002382287.1-1	GENE_exon-XM_002382287.1-1	XM_002382287.1	XM_002382287	protein_coding	hypothetical protein	3	5	10	115	0	0	0	0	0	0	0	67	0	2	0	13	10	0	0	1	3	0	0	0	1	0	4	37
exon-XM_002381815.1-1	GENE_exon-XM_002381815.1-1	XM_002381815.1	XM_002381815	protein_coding	conserved hypothetical protein	3	20	17	632	0	0	0	0	0	0	0	449	0	1	0	11	17	0	0	0	3	0	0	1	1	0	18	174
exon-XM_002381707.1-1	GENE_exon-XM_002381707.1-1	XM_002381707.1	XM_002381707	protein_coding	hypothetical protein	3	1	8	319	0	0	0	0	0	0	0	264	0	0	0	24	8	0	1	0	0	0	0	2	0	0	1	32
exon-XM_002381544.1-1	GENE_exon-XM_002381544.1-1	XM_002381544.1	XM_002381544	protein_coding	hypothetical protein	3	21	13	162	0	0	0	0	0	0	0	68	0	0	0	33	13	0	1	1	7	0	0	0	1	0	18	66
exon-XM_002381294.1-1	GENE_exon-XM_002381294.1-1	XM_002381294.1	XM_002381294	protein_coding	beta-xylosidase, putative	3	7	10	143	0	0	0	1	0	0	0	24	0	2	0	2	9	0	0	0	0	0	0	1	0	0	7	117
exon-XM_002380843.1-1	GENE_exon-XM_002380843.1-1	XM_002380843.1	XM_002380843	protein_coding	geranyl geranyl pyrophosphate synthase, putative	3	18	10	346	0	0	0	0	0	0	0	291	0	2	0	1	10	0	0	0	1	0	0	0	1	0	18	54
exon-XM_002380171.1-1	GENE_exon-XM_002380171.1-1	XM_002380171.1	XM_002380171	protein_coding	metapyrocatechase, putative	3	7	11	121	0	0	0	0	0	0	0	95	0	1	0	4	11	0	0	0	2	0	0	1	1	0	6	23
exon-XM_002378405.1-1	GENE_exon-XM_002378405.1-1	XM_002378405.1	XM_002378405	protein_coding	UDP-N-acetylglucosamine enolpyruvyl transferase, putative	3	3	4	93	0	0	0	0	2	0	0	43	0	1	0	4	3	0	0	0	0	0	0	2	0	0	3	46
exon-XM_002377504.1-1	GENE_exon-XM_002377504.1-1	XM_002377504.1	XM_002377504	protein_coding	conserved hypothetical protein	3	9	13	568	0	0	0	0	0	0	0	385	0	0	0	8	13	0	0	0	1	3	0	0	0	0	8	176
exon-XM_002377442.1-1	GENE_exon-XM_002377442.1-1	XM_002377442.1	XM_002377442	protein_coding	conserved hypothetical protein	3	3	5	214	0	0	0	0	0	0	0	125	0	1	0	10	5	0	1	0	0	0	0	1	0	0	3	80
exon-XM_002376926.1-1	GENE_exon-XM_002376926.1-1	XM_002376926.1	XM_002376926	protein_coding	conserved hypothetical protein	3	1	0	31	0	0	0	0	0	0	0	27	0	3	0	0	0	0	0	0	0	0	0	0	0	0	1	4
exon-XM_002376279.1-1	GENE_exon-XM_002376279.1-1	XM_002376279.1	XM_002376279	protein_coding	conserved hypothetical protein	3	6	7	255	0	0	0	0	0	0	0	89	0	1	0	6	7	0	0	0	2	1	0	1	0	0	4	162
exon-XM_002374001.1-1	GENE_exon-XM_002374001.1-1	XM_002374001.1	XM_002374001	protein_coding	hypothetical protein	3	9	11	144	0	0	0	0	0	0	0	42	0	1	0	6	11	0	0	0	4	0	0	1	1	0	6	99
exon-XM_002373905.1-1	GENE_exon-XM_002373905.1-1	XM_002373905.1	XM_002373905	protein_coding	daf-9 isoform A, putative	3	11	20	74	0	0	0	0	0	0	0	58	0	2	0	0	20	0	0	0	1	0	0	0	1	0	11	16
exon-XM_002373817.1-1	GENE_exon-XM_002373817.1-1	XM_002373817.1	XM_002373817	protein_coding	hypothetical protein	3	0	0	38	0	0	0	0	0	0	0	20	0	3	0	3	0	0	0	0	0	0	0	0	0	0	0	15
exon-XM_002373592.1-1	GENE_exon-XM_002373592.1-1	XM_002373592.1	XM_002373592	protein_coding	hypothetical protein	3	0	1	20	0	0	0	1	0	0	0	7	0	3	0	0	0	0	0	0	0	0	0	0	0	0	0	13
exon-XM_002373524.1-1	GENE_exon-XM_002373524.1-1	XM_002373524.1	XM_002373524	protein_coding	conserved hypothetical protein	3	6	4	105	0	0	0	0	0	0	0	53	0	1	0	4	4	0	0	0	2	0	0	1	1	0	5	49
exon-XM_002372794.1-1	GENE_exon-XM_002372794.1-1	XM_002372794.1	XM_002372794	protein_coding	ankyrin, putative	3	39	92	158	0	0	0	0	0	0	0	41	0	0	0	6	92	0	0	0	0	0	0	3	0	0	39	111
exon-XM_002372349.1-1	GENE_exon-XM_002372349.1-1	XM_002372349.1	XM_002372349	protein_coding	hypothetical protein	3	1	4	41	0	0	0	0	0	0	0	16	0	1	0	10	4	0	0	0	0	0	0	2	0	0	1	15
exon-XM_002385476.1-1	GENE_exon-XM_002385476.1-1	XM_002385476.1	XM_002385476	protein_coding	oligopeptide transporter, putative	2	6	13	160	0	0	0	1	0	0	0	86	0	0	0	8	12	0	0	0	5	0	0	1	1	0	5	67
exon-XM_002385474.1-1	GENE_exon-XM_002385474.1-1	XM_002385474.1	XM_002385474	protein_coding	beta-galactosidase, putative	2	7	9	179	0	0	0	0	0	0	0	128	0	1	0	4	9	0	0	0	1	0	0	0	1	0	7	47
exon-XM_002385338.1-1	GENE_exon-XM_002385338.1-1	XM_002385338.1	XM_002385338	protein_coding	hypothetical protein	2	6	6	120	0	0	0	0	0	0	0	70	0	0	0	0	6	0	0	0	1	0	0	1	1	0	6	50
exon-XM_002385256.1-1	GENE_exon-XM_002385256.1-1	XM_002385256.1	XM_002385256	protein_coding	conserved hypothetical protein	2	2	4	129	0	0	0	0	0	0	0	67	0	1	0	3	4	0	0	0	2	0	0	0	1	0	1	60
exon-XM_002385220.1-1	GENE_exon-XM_002385220.1-1	XM_002385220.1	XM_002385220	protein_coding	conserved hypothetical protein	2	1	12	187	0	0	0	0	1	0	1	53	0	1	0	29	10	0	1	0	1	1	0	0	0	0	1	106
exon-XM_002385167.1-1	GENE_exon-XM_002385167.1-1	XM_002385167.1	XM_002385167	protein_coding	ankyrin repeat-containing protein, putative	2	101	156	307	0	0	0	0	0	0	0	78	0	2	0	14	156	0	1	0	2	0	0	0	0	0	100	217
exon-XM_002385146.1-1	GENE_exon-XM_002385146.1-1	XM_002385146.1	XM_002385146	protein_coding	conserved hypothetical protein	2	79	107	209	0	0	0	0	1	0	0	144	0	0	0	0	106	0	0	0	0	0	0	2	0	0	79	65
exon-XM_002385132.1-1	GENE_exon-XM_002385132.1-1	XM_002385132.1	XM_002385132	protein_coding	conserved hypothetical protein	2	32	11	234	0	0	0	0	0	0	0	151	0	2	0	34	11	0	0	0	4	0	0	0	0	0	29	52
exon-XM_002385117.1-1	GENE_exon-XM_002385117.1-1	XM_002385117.1	XM_002385117	protein_coding	long-chain-fatty-acid CoA ligase, putative	2	0	6	155	0	0	0	0	0	0	0	62	0	1	0	0	6	0	0	0	0	0	0	1	0	0	0	93
exon-XM_002385091.1-1	GENE_exon-XM_002385091.1-1	XM_002385091.1	XM_002385091	protein_coding	hypothetical protein	2	2	1	45	0	0	0	0	0	0	0	15	0	2	0	5	1	0	0	0	0	0	0	0	0	0	2	25
exon-XM_002385072.1-1	GENE_exon-XM_002385072.1-1	XM_002385072.1	XM_002385072	protein_coding	conserved hypothetical protein	2	32	37	162	0	0	0	0	0	0	0	46	0	1	0	8	37	0	0	0	4	0	0	1	0	0	29	111
exon-XM_002385062.1-1	GENE_exon-XM_002385062.1-1	XM_002385062.1	XM_002385062	protein_coding	hypothetical protein	2	0	1	302	0	0	0	0	0	0	0	229	0	1	0	8	1	0	0	0	0	0	0	0	1	0	0	65
exon-XM_002385047.1-1	GENE_exon-XM_002385047.1-1	XM_002385047.1	XM_002385047	protein_coding	hypothetical protein	2	1	2	158	8	0	0	0	0	0	0	60	0	2	0	5	2	0	0	0	1	0	0	0	0	0	0	85
exon-XM_002384960.1-1	GENE_exon-XM_002384960.1-1	XM_002384960.1	XM_002384960	protein_coding	hypothetical protein	2	1	0	52	0	0	0	0	0	0	0	10	0	1	0	1	0	0	0	0	0	0	0	1	0	0	1	41
exon-XM_002384857.1-1	GENE_exon-XM_002384857.1-1	XM_002384857.1	XM_002384857	protein_coding	conserved hypothetical protein	2	1	3	43	0	0	0	0	0	0	0	17	0	2	0	2	3	0	0	0	0	0	0	0	0	0	1	24
exon-XM_002384753.1-1	GENE_exon-XM_002384753.1-1	XM_002384753.1	XM_002384753	protein_coding	hypothetical protein	2	0	14	166	0	0	0	0	0	0	0	83	0	0	0	8	14	0	0	0	0	1	0	1	0	0	0	75
exon-XM_002384670.1-1	GENE_exon-XM_002384670.1-1	XM_002384670.1	XM_002384670	protein_coding	succinate semialdehyde dehydrogenase, putative	2	0	10	55	0	0	0	0	0	0	0	21	0	1	0	0	10	0	0	0	0	0	0	1	0	0	0	34
exon-XM_002384351.1-1	GENE_exon-XM_002384351.1-1	XM_002384351.1	XM_002384351	protein_coding	Ankyrin domain protein	2	10	15	137	0	0	0	0	0	0	0	73	0	0	0	4	15	0	1	0	0	1	0	0	0	0	10	61
exon-XM_002384236.1-1	GENE_exon-XM_002384236.1-1	XM_002384236.1	XM_002384236	protein_coding	j domain containing protein, putative	2	1	0	1	0	0	0	0	0	0	0	1	0	2	0	0	0	0	0	0	0	0	0	0	0	0	1	0
exon-XM_002383997.1-1	GENE_exon-XM_002383997.1-1	XM_002383997.1	XM_002383997	protein_coding	hypothetical protein	2	0	2	176	0	0	0	0	0	0	0	90	0	1	0	0	2	0	0	0	0	0	0	1	0	0	0	86
exon-XM_002383769.1-1	GENE_exon-XM_002383769.1-1	XM_002383769.1	XM_002383769	protein_coding	cortactin-binding protein, putative	2	4	8	68	0	0	0	0	0	0	0	34	0	0	0	0	8	0	0	0	0	0	0	2	0	0	4	34
exon-XM_002383537.1-1	GENE_exon-XM_002383537.1-1	XM_002383537.1	XM_002383537	protein_coding	conserved hypothetical protein	2	8	6	111	0	0	0	0	0	0	0	76	0	1	0	4	6	0	0	0	0	0	0	1	0	0	8	31
exon-XM_002383484.1-1	GENE_exon-XM_002383484.1-1	XM_002383484.1	XM_002383484	protein_coding	hypothetical protein	2	4	3	225	0	0	0	0	0	0	0	165	0	1	0	0	3	0	0	0	1	0	0	0	1	0	4	60
exon-XM_002383480.1-1	GENE_exon-XM_002383480.1-1	XM_002383480.1	XM_002383480	protein_coding	fructose-bisphosphate aldolase, putative	2	10	11	235	0	0	0	0	0	0	0	45	0	0	0	3	11	0	0	1	2	0	0	1	0	0	9	189
exon-XM_002383442.1-1	GENE_exon-XM_002383442.1-1	XM_002383442.1	XM_002383442	protein_coding	conserved hypothetical protein	2	5	6	195	0	0	0	0	0	0	0	87	0	1	0	0	6	0	0	0	1	0	0	0	1	0	5	108
exon-XM_002383435.1-1	GENE_exon-XM_002383435.1-1	XM_002383435.1	XM_002383435	protein_coding	conserved hypothetical protein	2	6	14	175	24	0	0	0	0	0	0	97	0	0	0	0	14	0	0	0	0	0	0	1	1	0	6	54
exon-XM_002383430.1-1	GENE_exon-XM_002383430.1-1	XM_002383430.1	XM_002383430	protein_coding	hypothetical protein	2	0	2	97	0	0	0	0	0	0	0	77	0	1	0	0	2	0	0	0	1	0	0	0	1	0	0	20
exon-XM_002383384.1-1	GENE_exon-XM_002383384.1-1	XM_002383384.1	XM_002383384	protein_coding	hypothetical protein	2	2	0	118	0	0	0	0	0	0	0	79	0	1	0	3	0	0	1	0	1	0	0	0	0	0	1	38
exon-XM_002383048.1-1	GENE_exon-XM_002383048.1-1	XM_002383048.1	XM_002383048	protein_coding	conserved hypothetical protein	2	4	5	94	0	0	0	0	0	0	0	67	0	1	0	3	5	0	0	0	1	0	0	1	0	0	3	25
exon-XM_002382660.1-1	GENE_exon-XM_002382660.1-1	XM_002382660.1	XM_002382660	protein_coding	hypothetical protein	2	3	2	130	0	0	0	0	0	0	0	64	0	0	0	2	2	0	2	0	0	0	0	0	0	0	3	66
exon-XM_002382590.1-1	GENE_exon-XM_002382590.1-1	XM_002382590.1	XM_002382590	protein_coding	prenyltransferase, putative	2	0	1	12	0	0	0	0	0	0	0	1	0	2	0	0	1	0	0	0	0	0	0	0	0	0	0	11
exon-XM_002382518.1-1	GENE_exon-XM_002382518.1-1	XM_002382518.1	XM_002382518	protein_coding	hypothetical protein	2	0	0	63	0	0	0	0	0	0	0	18	0	2	0	0	0	0	0	0	0	0	0	0	0	0	0	45
exon-XM_002382498.1-1	GENE_exon-XM_002382498.1-1	XM_002382498.1	XM_002382498	protein_coding	conserved hypothetical protein	2	2	10	84	0	0	0	0	0	0	0	13	0	2	0	0	10	0	0	0	0	0	0	0	0	0	2	71
exon-XM_002382492.1-1	GENE_exon-XM_002382492.1-1	XM_002382492.1	XM_002382492	protein_coding	hypothetical protein	2	7	10	130	0	0	0	0	0	0	0	32	0	0	0	33	10	0	0	0	7	0	0	2	0	0	1	71
exon-XM_002382475.1-1	GENE_exon-XM_002382475.1-1	XM_002382475.1	XM_002382475	protein_coding	conserved hypothetical protein	2	7	2	46	0	0	0	0	0	0	0	5	0	0	0	7	2	0	2	0	0	0	0	0	0	0	7	36
exon-XM_002382455.1-1	GENE_exon-XM_002382455.1-1	XM_002382455.1	XM_002382455	protein_coding	hypothetical protein	2	3	3	85	0	0	0	0	0	0	0	26	0	2	0	6	3	0	0	0	2	0	0	0	0	0	1	55
exon-XM_002382422.1-1	GENE_exon-XM_002382422.1-1	XM_002382422.1	XM_002382422	protein_coding	endonuclease/exonuclease/phosphatase family protein	2	3	0	15	0	0	0	0	0	0	0	7	0	2	0	0	0	0	0	0	0	0	0	0	0	0	3	8
exon-XM_002382386.1-1	GENE_exon-XM_002382386.1-1	XM_002382386.1	XM_002382386	protein_coding	conserved hypothetical protein	2	3	7	92	0	0	0	0	0	0	1	37	0	2	0	0	6	0	0	0	0	0	0	0	0	0	3	55
exon-XM_002382348.1-1	GENE_exon-XM_002382348.1-1	XM_002382348.1	XM_002382348	protein_coding	conserved hypothetical protein	2	1	2	68	0	0	0	0	0	0	0	66	0	2	0	1	2	0	0	0	0	0	0	2	0	0	1	1
exon-XM_002382314.1-1	GENE_exon-XM_002382314.1-1	XM_002382314.1	XM_002382314	protein_coding	conserved hypothetical protein	2	13	24	161	0	0	0	0	0	0	0	60	0	0	0	62	24	0	0	1	1	0	0	1	0	0	12	41
exon-XM_002381776.1-1	GENE_exon-XM_002381776.1-1	XM_002381776.1	XM_002381776	protein_coding	conserved hypothetical protein	2	4	3	134	0	0	0	0	0	0	0	43	0	0	0	0	3	0	0	0	0	2	0	0	0	0	4	91
exon-XM_002381710.1-1	GENE_exon-XM_002381710.1-1	XM_002381710.1	XM_002381710	protein_coding	conserved hypothetical protein	2	27	23	346	0	0	0	0	0	0	0	121	0	1	0	15	23	0	1	0	4	0	0	0	0	1	24	213
exon-XM_002381690.1-1	GENE_exon-XM_002381690.1-1	XM_002381690.1	XM_002381690	protein_coding	hypothetical protein	2	4	6	130	0	0	0	0	0	0	0	59	0	1	0	8	6	0	0	0	1	0	0	1	0	1	3	63
exon-XM_002381687.1-1	GENE_exon-XM_002381687.1-1	XM_002381687.1	XM_002381687	protein_coding	conserved hypothetical protein	2	2	15	129	0	0	0	0	0	0	0	60	0	2	0	4	15	0	0	0	0	0	0	0	0	0	2	65
exon-XM_002381639.1-1	GENE_exon-XM_002381639.1-1	XM_002381639.1	XM_002381639	protein_coding	conserved hypothetical protein	2	17	20	79	0	0	0	0	0	0	0	61	0	1	0	9	20	0	0	0	5	0	0	0	1	0	14	12
exon-XM_002381614.1-1	GENE_exon-XM_002381614.1-1	XM_002381614.1	XM_002381614	protein_coding	disulfide oxidoreductase, putative	2	3	5	102	0	0	0	0	0	0	0	34	0	2	0	1	5	0	0	0	0	0	0	0	0	0	3	67
exon-XM_002381580.1-1	GENE_exon-XM_002381580.1-1	XM_002381580.1	XM_002381580	protein_coding	hypothetical protein	2	0	3	118	0	0	0	0	0	0	0	36	0	1	0	0	3	0	0	0	1	0	0	0	1	0	0	82
exon-XM_002381513.1-1	GENE_exon-XM_002381513.1-1	XM_002381513.1	XM_002381513	protein_coding	translation initiation inhibitor, putative	2	0	4	145	0	0	0	0	0	0	0	34	0	0	0	21	4	0	1	0	0	1	0	0	0	0	0	91
exon-XM_002381460.1-1	GENE_exon-XM_002381460.1-1	XM_002381460.1	XM_002381460	protein_coding	conserved hypothetical protein	2	8	10	112	0	0	0	0	0	0	0	74	0	1	0	2	10	0	0	0	2	0	0	0	1	0	8	36
exon-XM_002381347.1-1	GENE_exon-XM_002381347.1-1	XM_002381347.1	XM_002381347	protein_coding	alpha-1,3-glucanase, putative	2	9	21	382	0	0	0	0	0	0	0	241	0	0	0	13	21	0	1	0	0	0	0	1	0	0	9	129
exon-XM_002381340.1-1	GENE_exon-XM_002381340.1-1	XM_002381340.1	XM_002381340	protein_coding	conserved hypothetical protein	2	4	12	107	0	0	0	0	0	0	0	66	0	0	0	5	12	0	0	0	3	0	0	0	2	1	3	36
exon-XM_002381305.1-1	GENE_exon-XM_002381305.1-1	XM_002381305.1	XM_002381305	protein_coding	hypothetical protein	2	9	8	130	0	0	0	0	0	0	0	88	0	0	0	0	8	0	0	0	1	0	0	1	1	0	9	42
exon-XM_002381055.1-1	GENE_exon-XM_002381055.1-1	XM_002381055.1	XM_002381055	protein_coding	hydroxymethylbilane synthase, putative	2	1	1	14	0	0	0	0	0	0	0	9	0	2	0	0	1	0	0	0	0	0	0	0	0	0	1	5
exon-XM_002381024.1-1	GENE_exon-XM_002381024.1-1	XM_002381024.1	XM_002381024	protein_coding	14-3-3 family protein ArtA, putative	2	1	0	31	0	0	0	0	0	0	0	8	0	2	0	2	0	0	0	0	1	0	0	0	0	0	0	22
exon-XM_002380774.1-1	GENE_exon-XM_002380774.1-1	XM_002380774.1	XM_002380774	protein_coding	thioredoxin, putative	2	8	1	118	0	0	0	0	0	0	0	21	0	0	0	8	1	0	0	0	4	1	0	1	0	0	4	93
exon-XM_002380537.1-1	GENE_exon-XM_002380537.1-1	XM_002380537.1	XM_002380537	protein_coding	hypothetical protein	2	1	4	120	0	0	0	0	0	0	0	69	0	0	0	4	4	0	1	0	1	0	0	0	1	0	1	48
exon-XM_002380506.1-1	GENE_exon-XM_002380506.1-1	XM_002380506.1	XM_002380506	protein_coding	conserved hypothetical protein	2	11	15	107	0	0	0	0	0	2	0	43	0	1	0	15	13	0	0	0	2	0	0	1	0	0	10	50
exon-XM_002380311.1-1	GENE_exon-XM_002380311.1-1	XM_002380311.1	XM_002380311	protein_coding	nucleoside hydrolase, putative	2	1	0	5	0	0	0	0	0	0	0	2	0	1	0	1	0	0	1	0	0	0	0	0	0	0	1	3
exon-XM_002380229.1-1	GENE_exon-XM_002380229.1-1	XM_002380229.1	XM_002380229	protein_coding	MFS peptide transporter, putative	2	0	6	57	0	0	0	0	0	0	0	30	0	1	0	3	6	0	1	0	0	0	0	0	0	0	0	25
exon-XM_002380139.1-1	GENE_exon-XM_002380139.1-1	XM_002380139.1	XM_002380139	protein_coding	class II DAHP synthetase family protein	2	0	2	21	0	0	0	0	0	0	0	14	0	2	0	0	2	0	0	0	0	0	0	0	0	0	0	7
exon-XM_002380079.1-1	GENE_exon-XM_002380079.1-1	XM_002380079.1	XM_002380079	protein_coding	conserved hypothetical protein	2	11	6	32	0	0	0	0	0	0	0	8	0	2	0	3	6	0	0	0	2	0	0	0	0	0	9	23
exon-XM_002380004.1-1	GENE_exon-XM_002380004.1-1	XM_002380004.1	XM_002380004	protein_coding	aminotriazole resistance protein, putative	2	2	10	156	0	0	0	1	0	0	0	115	0	0	0	6	9	0	0	0	0	0	0	2	0	0	2	35
exon-XM_002379913.1-1	GENE_exon-XM_002379913.1-1	XM_002379913.1	XM_002379913	protein_coding	aflF / norB / dehydrogenase	2	1	3	175	0	0	0	0	0	0	0	114	0	2	0	0	3	0	0	0	0	0	0	0	0	0	1	61
exon-XM_002379912.1-1	GENE_exon-XM_002379912.1-1	XM_002379912.1	XM_002379912	protein_coding	aflU / cypA / P450 monooxygenase	2	8	8	157	0	0	0	0	0	0	0	36	0	0	0	14	8	0	0	1	1	0	0	1	0	0	7	109
exon-XM_002379858.1-1	GENE_exon-XM_002379858.1-1	XM_002379858.1	XM_002379858	protein_coding	protein kinase, putative	2	6	9	60	0	0	0	0	0	0	0	10	0	0	0	2	9	0	0	1	0	0	0	1	0	0	6	49
exon-XM_002379835.1-1	GENE_exon-XM_002379835.1-1	XM_002379835.1	XM_002379835	protein_coding	conserved hypothetical protein	2	20	21	195	0	0	0	0	0	0	0	139	0	0	0	0	21	0	0	0	3	0	0	0	2	1	19	56
exon-XM_002379812.1-1	GENE_exon-XM_002379812.1-1	XM_002379812.1	XM_002379812	protein_coding	conserved hypothetical protein	2	0	1	95	0	0	0	0	0	0	1	71	0	2	0	1	0	0	0	0	0	0	0	2	0	0	0	23
exon-XM_002379811.1-1	GENE_exon-XM_002379811.1-1	XM_002379811.1	XM_002379811	protein_coding	NAD dependent epimerase/dehydratase, putative	2	0	5	87	0	0	0	0	0	0	0	73	0	0	0	0	5	0	0	0	1	0	0	1	1	0	0	14
exon-XM_002379662.1-1	GENE_exon-XM_002379662.1-1	XM_002379662.1	XM_002379662	protein_coding	hypothetical protein	2	2	6	60	0	0	0	0	0	0	0	36	0	0	0	8	6	0	2	0	1	0	0	0	0	0	2	18
exon-XM_002379478.1-1	GENE_exon-XM_002379478.1-1	XM_002379478.1	XM_002379478	protein_coding	DNA replication factor C subunit Rfc1, putative	2	2	0	3	0	0	0	0	0	0	0	2	0	2	0	0	0	0	0	0	0	0	0	0	0	0	2	1
exon-XM_002379345.1-1	GENE_exon-XM_002379345.1-1	XM_002379345.1	XM_002379345	protein_coding	conserved hypothetical protein	2	8	11	68	0	0	1	0	0	0	0	29	0	0	0	22	11	0	0	1	3	0	0	0	1	0	6	19
exon-XM_002379335.1-1	GENE_exon-XM_002379335.1-1	XM_002379335.1	XM_002379335	protein_coding	conserved hypothetical protein	2	4	6	59	0	0	0	0	0	0	0	15	0	2	0	9	6	0	0	0	1	0	0	0	0	0	4	35
exon-XM_002379274.1-1	GENE_exon-XM_002379274.1-1	XM_002379274.1	XM_002379274	protein_coding	hypothetical protein	2	1	0	27	0	0	0	0	0	0	0	8	0	2	0	0	0	0	0	0	2	0	0	0	0	0	1	19
exon-XM_002379171.1-1	GENE_exon-XM_002379171.1-1	XM_002379171.1	XM_002379171	protein_coding	O-methylsterigmatocystin oxidoreductase, putative	2	0	2	32	0	0	0	0	0	0	0	2	0	1	0	1	2	0	0	1	0	0	0	0	0	0	0	30
exon-XM_002379167.1-1	GENE_exon-XM_002379167.1-1	XM_002379167.1	XM_002379167	protein_coding	hypothetical protein	2	1	3	45	0	0	0	0	0	0	0	6	0	1	0	4	3	0	0	0	1	1	0	0	0	0	1	35
exon-XM_002379123.1-1	GENE_exon-XM_002379123.1-1	XM_002379123.1	XM_002379123	protein_coding	conserved hypothetical protein	2	0	1	18	0	0	0	0	0	0	0	10	0	2	0	2	1	0	0	0	0	0	0	0	0	0	0	6
exon-XM_002379027.1-1	GENE_exon-XM_002379027.1-1	XM_002379027.1	XM_002379027	protein_coding	hypothetical protein	2	2	3	61	0	0	0	0	0	0	0	25	0	0	0	3	3	0	0	1	2	0	0	0	1	1	1	34
exon-XM_002378994.1-1	GENE_exon-XM_002378994.1-1	XM_002378994.1	XM_002378994	protein_coding	proline-specific permease, putative	2	4	4	85	0	0	0	0	0	0	0	67	0	2	0	3	4	0	0	0	3	0	0	0	0	0	1	18
exon-XM_002378845.1-1	GENE_exon-XM_002378845.1-1	XM_002378845.1	XM_002378845	protein_coding	nuclear migration protein (ApsA), putative	2	3	5	40	0	0	0	0	0	0	0	25	0	2	0	0	5	0	0	0	0	0	0	0	0	0	3	15
exon-XM_002378736.1-1	GENE_exon-XM_002378736.1-1	XM_002378736.1	XM_002378736	protein_coding	conserved hypothetical protein	2	1	4	74	0	0	0	0	0	0	0	20	0	0	0	2	4	0	0	0	1	0	0	1	1	0	1	52
exon-XM_002378671.1-1	GENE_exon-XM_002378671.1-1	XM_002378671.1	XM_002378671	protein_coding	hypothetical protein	2	0	1	179	0	0	0	0	0	0	0	104	0	2	0	17	1	0	0	0	1	0	0	1	0	0	0	58
exon-XM_002378201.1-1	GENE_exon-XM_002378201.1-1	XM_002378201.1	XM_002378201	protein_coding	sugar transporter, putative	2	0	0	1	0	0	0	0	0	0	0	0	0	2	0	0	0	0	0	0	0	0	0	0	0	0	0	1
exon-XM_002378163.1-1	GENE_exon-XM_002378163.1-1	XM_002378163.1	XM_002378163	protein_coding	hypothetical protein	2	0	0	7	0	0	0	0	0	0	0	4	0	2	0	1	0	0	0	0	0	0	0	0	0	0	0	2
exon-XM_002378155.1-1	GENE_exon-XM_002378155.1-1	XM_002378155.1	XM_002378155	protein_coding	conserved hypothetical protein	2	0	0	5	1	0	0	0	0	0	0	3	0	2	0	0	0	0	0	0	0	0	0	0	0	0	0	1
exon-XM_002378100.1-1	GENE_exon-XM_002378100.1-1	XM_002378100.1	XM_002378100	protein_coding	MFS transporter, putative	2	0	0	4	0	0	0	0	0	0	0	1	0	2	0	1	0	0	0	0	0	0	0	0	0	0	0	2
exon-XM_002378017.1-1	GENE_exon-XM_002378017.1-1	XM_002378017.1	XM_002378017	protein_coding	DUF221 domain protein, putative	2	2	2	35	0	0	0	0	0	0	0	14	0	1	0	8	2	0	0	0	0	0	0	1	0	0	2	13
exon-XM_002377976.1-1	GENE_exon-XM_002377976.1-1	XM_002377976.1	XM_002377976	protein_coding	hypothetical protein	2	0	1	123	0	0	0	0	0	0	0	82	0	2	0	0	1	0	0	0	0	0	0	0	0	0	0	41
exon-XM_002377934.1-1	GENE_exon-XM_002377934.1-1	XM_002377934.1	XM_002377934	protein_coding	conserved hypothetical protein	2	41	90	153	0	0	0	0	1	0	0	44	0	0	0	0	89	0	0	0	0	0	0	2	0	0	41	109
exon-XM_002377879.1-1	GENE_exon-XM_002377879.1-1	XM_002377879.1	XM_002377879	protein_coding	conserved hypothetical protein	2	2	0	20	0	0	0	0	0	0	0	16	0	1	0	1	0	0	0	0	0	0	0	1	0	0	2	3
exon-XM_002377811.1-1	GENE_exon-XM_002377811.1-1	XM_002377811.1	XM_002377811	protein_coding	conserved hypothetical protein	2	4	5	83	0	0	0	0	0	0	0	55	0	1	0	9	5	0	0	0	0	1	0	0	0	0	4	19
exon-XM_002377809.1-1	GENE_exon-XM_002377809.1-1	XM_002377809.1	XM_002377809	protein_coding	transcriptional regulator, putative	2	2	3	110	0	0	0	0	0	0	0	64	0	2	0	0	3	0	0	0	0	0	0	0	0	0	2	46
exon-XM_002377701.1-1	GENE_exon-XM_002377701.1-1	XM_002377701.1	XM_002377701	protein_coding	gamma-gliadin precursor, putative	2	20	17	134	0	0	0	0	0	0	3	64	0	0	0	0	14	0	0	0	1	0	0	1	1	0	20	70
exon-XM_002377666.1-1	GENE_exon-XM_002377666.1-1	XM_002377666.1	XM_002377666	protein_coding	hypothetical protein	2	16	15	203	0	0	0	0	0	0	0	98	0	0	0	11	15	0	1	0	6	0	0	0	1	0	14	97
exon-XM_002377514.1-1	GENE_exon-XM_002377514.1-1	XM_002377514.1	XM_002377514	protein_coding	monooxygenase, putative	2	8	17	174	0	0	0	0	0	0	0	112	0	2	0	7	17	0	0	0	3	0	0	0	0	0	6	57
exon-XM_002377503.1-1	GENE_exon-XM_002377503.1-1	XM_002377503.1	XM_002377503	protein_coding	kinesin light chain, putative	2	90	148	403	0	0	0	0	0	0	0	292	0	0	0	36	148	0	0	0	6	0	0	2	0	1	86	78
exon-XM_002377428.1-1	GENE_exon-XM_002377428.1-1	XM_002377428.1	XM_002377428	protein_coding	hypothetical protein	2	22	12	191	0	2	13	0	0	0	0	145	0	1	0	0	12	0	0	0	0	0	0	1	0	0	20	33
exon-XM_002377376.1-1	GENE_exon-XM_002377376.1-1	XM_002377376.1	XM_002377376	protein_coding	glutamyl-tRNA(gln) amidotransferase subunit A, putative	2	3	2	117	0	0	0	0	0	0	0	45	0	0	0	2	2	0	0	1	0	0	0	1	0	0	3	71
exon-XM_002377316.1-1	GENE_exon-XM_002377316.1-1	XM_002377316.1	XM_002377316	protein_coding	conserved hypothetical protein	2	7	12	113	0	0	0	0	0	0	0	57	0	1	0	4	12	0	0	0	1	0	0	0	1	0	7	52
exon-XM_002377250.1-1	GENE_exon-XM_002377250.1-1	XM_002377250.1	XM_002377250	protein_coding	dynamin GTPase, putative	2	25	27	227	0	0	0	0	0	0	0	101	0	1	0	3	27	0	0	0	1	0	0	0	1	0	25	123
exon-XM_002376831.1-1	GENE_exon-XM_002376831.1-1	XM_002376831.1	XM_002376831	protein_coding	zinc-containing alcohol dehydrogenase, putative	2	0	1	79	0	0	0	0	0	0	0	42	0	2	0	0	1	0	0	0	0	0	0	1	0	0	0	37
exon-XM_002376654.1-1	GENE_exon-XM_002376654.1-1	XM_002376654.1	XM_002376654	protein_coding	amidohydrolase, putative	2	10	4	133	0	0	0	0	0	0	0	90	0	0	0	3	4	0	0	0	0	0	0	2	0	0	10	40
exon-XM_002376653.1-1	GENE_exon-XM_002376653.1-1	XM_002376653.1	XM_002376653	protein_coding	conserved hypothetical protein	2	6	9	130	0	0	0	0	0	0	0	58	0	0	0	0	9	0	0	0	0	0	0	2	0	0	6	72
exon-XM_002376637.1-1	GENE_exon-XM_002376637.1-1	XM_002376637.1	XM_002376637	protein_coding	conserved hypothetical protein	2	1	4	144	0	0	0	0	0	0	0	21	0	1	0	0	4	0	0	0	1	0	0	0	1	0	1	123
exon-XM_002376597.1-1	GENE_exon-XM_002376597.1-1	XM_002376597.1	XM_002376597	protein_coding	hypothetical protein	2	6	6	128	0	0	0	1	0	1	0	48	0	0	0	0	5	0	0	0	0	0	0	2	0	0	6	80
exon-XM_002376587.1-1	GENE_exon-XM_002376587.1-1	XM_002376587.1	XM_002376587	protein_coding	hypothetical protein	2	7	30	160	0	0	0	0	0	0	0	59	0	0	0	7	30	0	0	1	0	0	0	1	0	0	7	95
exon-XM_002376419.1-1	GENE_exon-XM_002376419.1-1	XM_002376419.1	XM_002376419	protein_coding	hypothetical protein	2	19	17	84	0	0	0	0	0	0	0	42	0	1	0	7	17	0	0	0	0	0	0	1	0	0	19	35
exon-XM_002376347.1-1	GENE_exon-XM_002376347.1-1	XM_002376347.1	XM_002376347	protein_coding	hypothetical protein	2	3	5	119	0	0	0	0	0	0	0	47	0	0	0	3	5	0	0	1	0	0	0	1	0	0	3	70
exon-XM_002376346.1-1	GENE_exon-XM_002376346.1-1	XM_002376346.1	XM_002376346	protein_coding	extracellular carboxylesterase, putative	2	12	21	107	0	0	0	0	0	0	0	50	0	1	0	1	21	0	0	0	0	0	0	1	0	0	12	56
exon-XM_002376305.1-1	GENE_exon-XM_002376305.1-1	XM_002376305.1	XM_002376305	protein_coding	2-hydroxyhepta-2,4-diene-1,7-dioate isomerase, putative	2	13	6	65	0	0	0	0	0	0	0	15	0	2	0	7	6	0	0	0	0	0	0	0	0	0	13	43
exon-XM_002376256.1-1	GENE_exon-XM_002376256.1-1	XM_002376256.1	XM_002376256	protein_coding	PKS-like enzyme, putative	2	29	52	157	0	0	0	0	0	0	0	64	0	1	0	13	52	0	1	0	2	0	0	0	0	0	27	83
exon-XM_002376106.1-1	GENE_exon-XM_002376106.1-1	XM_002376106.1	XM_002376106	protein_coding	hypothetical protein	2	0	1	73	0	0	0	0	0	0	0	47	0	2	0	2	1	0	0	0	1	0	0	0	0	0	0	24
exon-XM_002375919.1-1	GENE_exon-XM_002375919.1-1	XM_002375919.1	XM_002375919	protein_coding	hypothetical protein	2	1	1	149	0	0	0	0	0	0	0	128	0	2	0	1	1	0	0	0	0	1	0	0	0	0	1	20
exon-XM_002375841.1-1	GENE_exon-XM_002375841.1-1	XM_002375841.1	XM_002375841	protein_coding	pyrroline-5-carboxylate dehydrogenase, putative	2	9	16	88	0	0	0	0	0	0	0	59	0	2	0	2	16	0	0	0	1	0	0	0	0	0	8	28
exon-XM_002375721.1-1	GENE_exon-XM_002375721.1-1	XM_002375721.1	XM_002375721	protein_coding	conserved hypothetical protein	2	5	3	47	0	0	0	0	0	0	0	32	0	1	0	0	3	0	0	0	0	0	0	1	0	0	5	15
exon-XM_002375672.1-1	GENE_exon-XM_002375672.1-1	XM_002375672.1	XM_002375672	protein_coding	O-methyltransferase, putative	2	0	1	7	0	0	0	0	0	1	0	3	0	2	0	0	0	0	0	0	0	0	0	0	0	0	0	4
exon-XM_002375636.1-1	GENE_exon-XM_002375636.1-1	XM_002375636.1	XM_002375636	protein_coding	epoxide hydrolase, putative	2	1	2	105	0	0	1	0	0	0	0	7	0	2	0	2	2	0	0	0	0	0	0	0	0	0	1	95
exon-XM_002375624.1-1	GENE_exon-XM_002375624.1-1	XM_002375624.1	XM_002375624	protein_coding	conserved hypothetical protein	2	0	4	159	0	0	0	0	0	0	0	81	0	2	0	0	4	0	0	0	0	0	0	0	0	0	0	78
exon-XM_002375467.1-1	GENE_exon-XM_002375467.1-1	XM_002375467.1	XM_002375467	protein_coding	conserved hypothetical protein	2	5	7	75	0	0	0	0	0	0	0	37	0	2	0	2	7	0	0	0	2	0	0	0	0	0	4	37
exon-XM_002375338.1-1	GENE_exon-XM_002375338.1-1	XM_002375338.1	XM_002375338	protein_coding	conserved hypothetical protein	2	39	33	183	0	0	0	0	0	0	0	68	0	0	0	31	33	0	0	0	10	1	0	0	1	0	33	90
exon-XM_002375268.1-1	GENE_exon-XM_002375268.1-1	XM_002375268.1	XM_002375268	protein_coding	hypothetical protein	2	3	1	38	0	0	0	0	0	0	0	20	0	2	0	0	1	0	0	0	0	0	0	0	0	0	3	18
exon-XM_002375071.1-1	GENE_exon-XM_002375071.1-1	XM_002375071.1	XM_002375071	protein_coding	cytochrome P450 monooxygenase, putative	2	0	0	11	0	0	0	0	0	0	0	4	0	1	0	0	0	0	0	0	0	1	0	0	0	0	0	7
exon-XM_002374870.1-1	GENE_exon-XM_002374870.1-1	XM_002374870.1	XM_002374870	protein_coding	short chain dehydrogenase, putative	2	1	0	10	0	0	0	0	0	0	0	5	0	2	0	2	0	0	0	0	0	0	0	0	0	0	1	3
exon-XM_002374805.1-1	GENE_exon-XM_002374805.1-1	XM_002374805.1	XM_002374805	protein_coding	transcription initiation factor TFIID, 31kD subunit, putative	2	2	0	24	0	0	0	0	0	0	0	22	0	2	0	0	0	0	0	0	0	0	0	0	0	0	2	2
exon-XM_002374666.1-1	GENE_exon-XM_002374666.1-1	XM_002374666.1	XM_002374666	protein_coding	dynactin Arp1 p62 subunit RO2, putative	2	0	0	10	0	0	0	0	0	0	0	10	0	2	0	0	0	0	0	0	1	0	0	0	0	0	0	0
exon-XM_002374663.1-1	GENE_exon-XM_002374663.1-1	XM_002374663.1	XM_002374663	protein_coding	hypothetical protein	2	0	0	20	0	0	0	0	0	0	0	6	0	1	0	5	0	0	1	0	0	0	0	0	0	0	0	10
exon-XM_002374005.1-1	GENE_exon-XM_002374005.1-1	XM_002374005.1	XM_002374005	protein_coding	hypothetical protein	2	3	8	111	0	0	0	0	0	0	0	76	0	0	0	0	8	0	0	0	0	0	0	2	0	0	3	35
exon-XM_002373886.1-1	GENE_exon-XM_002373886.1-1	XM_002373886.1	XM_002373886	protein_coding	kinesin light chain, putative	2	124	99	420	0	0	0	0	0	0	0	166	0	1	0	15	99	0	0	0	1	0	0	1	0	0	123	240
exon-XM_002373883.1-1	GENE_exon-XM_002373883.1-1	XM_002373883.1	XM_002373883	protein_coding	conserved hypothetical protein	2	7	17	327	0	0	0	0	0	0	0	178	0	0	0	11	17	0	1	0	3	0	0	1	0	0	5	141
exon-XM_002373864.1-1	GENE_exon-XM_002373864.1-1	XM_002373864.1	XM_002373864	protein_coding	hypothetical protein	2	15	22	226	0	0	0	0	0	0	0	131	0	0	0	24	22	0	1	0	0	0	0	1	0	0	15	72
exon-XM_002373783.1-1	GENE_exon-XM_002373783.1-1	XM_002373783.1	XM_002373783	protein_coding	hypothetical protein	2	4	1	109	0	0	0	0	0	0	0	51	0	0	0	3	1	0	0	0	1	0	0	1	1	0	4	55
exon-XM_002373525.1-1	GENE_exon-XM_002373525.1-1	XM_002373525.1	XM_002373525	protein_coding	conserved hypothetical protein	2	8	8	73	0	0	0	1	0	0	0	41	0	1	0	0	7	0	0	0	1	0	0	1	0	1	7	32
exon-XM_002373120.1-1	GENE_exon-XM_002373120.1-1	XM_002373120.1	XM_002373120	protein_coding	conserved hypothetical protein	2	7	8	69	0	0	0	0	0	0	0	35	0	0	0	3	8	0	0	0	2	1	0	1	0	0	7	31
exon-XM_002373016.1-1	GENE_exon-XM_002373016.1-1	XM_002373016.1	XM_002373016	protein_coding	extracellular SCP domain protein Pry1, putative	2	0	0	17	0	0	0	0	0	0	0	7	0	2	0	0	0	0	0	0	0	0	0	0	0	0	0	10
exon-XM_002372711.1-1	GENE_exon-XM_002372711.1-1	XM_002372711.1	XM_002372711	protein_coding	conserved hypothetical protein	2	4	18	102	0	0	0	0	0	0	0	28	0	0	0	3	18	0	0	0	2	0	0	2	0	0	4	71
exon-XM_002372681.1-1	GENE_exon-XM_002372681.1-1	XM_002372681.1	XM_002372681	protein_coding	cytochrome P450 monooxygenase, putative	2	14	15	187	0	0	0	0	0	0	0	102	0	1	0	12	15	0	0	0	1	0	0	1	0	0	13	74
exon-XM_002372641.1-1	GENE_exon-XM_002372641.1-1	XM_002372641.1	XM_002372641	protein_coding	conserved hypothetical protein	2	10	26	125	0	0	0	0	0	0	0	96	0	1	0	0	26	0	0	0	0	0	0	1	0	0	10	29
exon-XM_002372611.1-1	GENE_exon-XM_002372611.1-1	XM_002372611.1	XM_002372611	protein_coding	conserved hypothetical protein	2	3	4	83	0	0	0	0	0	0	0	42	0	2	0	3	4	0	0	0	2	0	0	0	0	0	2	39
exon-XM_002372423.1-1	GENE_exon-XM_002372423.1-1	XM_002372423.1	XM_002372423	protein_coding	conserved hypothetical protein	2	67	52	117	0	0	0	0	0	0	0	2	0	0	0	9	52	0	0	1	2	0	0	1	0	0	66	108
exon-XM_002372397.1-1	GENE_exon-XM_002372397.1-1	XM_002372397.1	XM_002372397	protein_coding	conserved hypothetical protein	2	2	3	91	0	0	0	0	0	0	0	22	0	0	0	2	3	0	1	0	1	0	0	1	0	0	2	68
exon-XM_002372327.1-1	GENE_exon-XM_002372327.1-1	XM_002372327.1	XM_002372327	protein_coding	short chain type dehydrogenase, putative	2	26	42	703	0	0	0	0	0	0	0	318	0	0	0	81	42	0	0	0	0	1	0	1	0	0	26	304
exon-XM_002372308.1-1	GENE_exon-XM_002372308.1-1	XM_002372308.1	XM_002372308	protein_coding	hypothetical protein	2	1	1	125	0	0	0	0	0	0	0	60	0	0	0	3	1	0	0	0	1	1	0	1	0	0	1	62
exon-XM_002372214.1-1	GENE_exon-XM_002372214.1-1	XM_002372214.1	XM_002372214	protein_coding	prp4, putative	2	6	2	88	0	0	0	0	0	0	0	33	0	1	0	4	2	0	0	0	0	0	0	1	0	0	6	51
exon-XM_002372190.1-1	GENE_exon-XM_002372190.1-1	XM_002372190.1	XM_002372190	protein_coding	cytochrome P450 oxidoreductase OrdA-like, putative	2	6	5	135	0	0	0	0	0	0	0	86	0	1	0	0	5	0	0	0	0	1	0	0	0	0	6	49
exon-XM_002372120.1-1	GENE_exon-XM_002372120.1-1	XM_002372120.1	XM_002372120	protein_coding	hypothetical protein	2	5	6	140	0	0	0	0	0	0	0	83	0	0	0	3	6	0	0	1	0	0	0	1	0	0	5	55
exon-XM_002385581.1-1	GENE_exon-XM_002385581.1-1	XM_002385581.1	XM_002385581	protein_coding	conserved hypothetical protein	1	1	1	0	0	0	0	0	0	0	0	0	0	1	0	0	1	0	0	0	0	0	0	0	0	0	1	0
exon-XM_002385573.1-1	GENE_exon-XM_002385573.1-1	XM_002385573.1	XM_002385573	protein_coding	hypothetical protein	1	0	1	44	0	0	0	0	0	0	0	40	0	1	0	0	1	0	0	0	0	0	0	0	0	0	0	4
exon-XM_002385481.1-1	GENE_exon-XM_002385481.1-1	XM_002385481.1	XM_002385481	protein_coding	conserved hypothetical protein	1	2	4	100	0	0	0	0	0	0	0	75	0	0	0	0	4	0	0	0	0	1	0	0	0	0	2	25
exon-XM_002385480.1-1	GENE_exon-XM_002385480.1-1	XM_002385480.1	XM_002385480	protein_coding	conserved hypothetical protein	1	2	4	104	0	0	0	0	0	0	0	31	0	0	0	12	4	0	1	0	0	0	0	0	0	0	2	62
exon-XM_002385479.1-1	GENE_exon-XM_002385479.1-1	XM_002385479.1	XM_002385479	protein_coding	hypothetical protein	1	3	7	106	0	0	0	0	0	0	0	59	0	1	0	5	7	0	0	0	0	0	0	0	0	0	3	42
exon-XM_002385478.1-1	GENE_exon-XM_002385478.1-1	XM_002385478.1	XM_002385478	protein_coding	ankyrin, putative	1	4	5	169	0	0	0	0	0	0	0	76	0	0	0	1	5	0	0	0	0	0	0	1	0	0	4	92
exon-XM_002385475.1-1	GENE_exon-XM_002385475.1-1	XM_002385475.1	XM_002385475	protein_coding	oligopeptide transporter, putative	1	5	13	156	0	0	0	0	0	0	0	58	0	1	0	0	13	0	0	0	0	0	0	0	0	0	5	98
exon-XM_002385470.1-1	GENE_exon-XM_002385470.1-1	XM_002385470.1	XM_002385470	protein_coding	short chain type dehydrogenase, putative	1	0	1	157	0	0	0	0	0	0	0	9	0	1	0	0	1	0	0	0	0	0	0	0	0	0	0	148
exon-XM_002385464.1-1	GENE_exon-XM_002385464.1-1	XM_002385464.1	XM_002385464	protein_coding	hypothetical protein	1	2	10	107	0	0	0	0	0	0	0	42	0	1	0	4	10	0	0	0	2	0	0	0	0	0	1	62
exon-XM_002385462.1-1	GENE_exon-XM_002385462.1-1	XM_002385462.1	XM_002385462	protein_coding	hypothetical protein	1	2	11	110	0	0	0	0	0	0	0	65	0	0	0	4	11	0	0	0	0	0	0	1	0	0	2	41
exon-XM_002385455.1-1	GENE_exon-XM_002385455.1-1	XM_002385455.1	XM_002385455	protein_coding	conserved hypothetical protein	1	0	1	64	0	0	0	0	0	0	0	18	0	0	0	1	1	0	0	0	1	0	0	0	1	0	0	45
exon-XM_002385448.1-1	GENE_exon-XM_002385448.1-1	XM_002385448.1	XM_002385448	protein_coding	WD-repeat protein, putative	1	9	16	54	0	0	0	0	0	0	0	7	0	1	0	0	16	0	0	0	0	0	0	0	0	0	9	47
exon-XM_002385445.1-1	GENE_exon-XM_002385445.1-1	XM_002385445.1	XM_002385445	protein_coding	pyrroline-5-carboxylate dehydrogenase, putative	1	1	1	94	0	0	0	0	0	0	0	88	0	0	0	0	1	0	0	0	0	0	0	1	0	0	1	6
exon-XM_002385339.1-1	GENE_exon-XM_002385339.1-1	XM_002385339.1	XM_002385339	protein_coding	conserved hypothetical protein	1	12	8	132	0	0	0	0	0	0	0	68	0	0	0	0	8	0	0	0	0	0	0	1	0	0	12	64
exon-XM_002385330.1-1	GENE_exon-XM_002385330.1-1	XM_002385330.1	XM_002385330	protein_coding	electron transport oxidoreductase, putative	1	9	12	132	0	0	0	1	0	0	0	43	0	0	0	0	11	0	0	0	0	0	0	1	0	0	9	89
exon-XM_002385325.1-1	GENE_exon-XM_002385325.1-1	XM_002385325.1	XM_002385325	protein_coding	hypothetical protein	1	3	1	109	0	0	0	0	0	0	0	74	0	0	0	1	1	0	0	1	0	0	0	0	0	0	3	35
exon-XM_002385311.1-1	GENE_exon-XM_002385311.1-1	XM_002385311.1	XM_002385311	protein_coding	RNA-dependent RNA polymerase, putative	1	13	15	111	0	0	0	0	0	0	0	68	0	0	0	5	15	0	0	0	1	0	0	1	0	0	12	39
exon-XM_002385308.1-1	GENE_exon-XM_002385308.1-1	XM_002385308.1	XM_002385308	protein_coding	conserved hypothetical protein	1	1	1	136	0	0	0	0	0	0	0	86	0	1	0	2	1	0	0	0	2	0	0	0	0	0	0	49
exon-XM_002385307.1-1	GENE_exon-XM_002385307.1-1	XM_002385307.1	XM_002385307	protein_coding	conserved hypothetical protein	1	4	13	137	0	0	0	0	0	0	0	54	0	0	0	0	13	0	0	0	0	0	0	1	0	0	4	83
exon-XM_002385303.1-1	GENE_exon-XM_002385303.1-1	XM_002385303.1	XM_002385303	protein_coding	glucose-methanol-choline (gmc) oxidoreductase, putative	1	7	7	133	0	0	0	0	0	0	0	92	0	0	0	3	7	0	0	0	1	0	0	1	0	0	6	39
exon-XM_002385294.1-1	GENE_exon-XM_002385294.1-1	XM_002385294.1	XM_002385294	protein_coding	fatty acid desaturase, putative	1	8	6	91	0	0	0	0	0	0	0	25	0	1	0	34	6	0	0	0	0	0	0	0	0	0	8	32
exon-XM_002385253.1-1	GENE_exon-XM_002385253.1-1	XM_002385253.1	XM_002385253	protein_coding	conserved hypothetical protein	1	1	1	109	0	0	0	0	0	0	0	81	0	0	0	0	1	0	0	0	1	0	0	0	1	0	1	28
exon-XM_002385240.1-1	GENE_exon-XM_002385240.1-1	XM_002385240.1	XM_002385240	protein_coding	quinone oxidoreductase, putative	1	5	5	71	0	0	0	0	0	0	0	30	0	1	0	2	5	0	0	0	0	0	0	0	0	0	5	39
exon-XM_002385239.1-1	GENE_exon-XM_002385239.1-1	XM_002385239.1	XM_002385239	protein_coding	hypothetical protein	1	2	0	77	0	0	0	0	0	0	0	34	0	1	0	0	0	0	0	0	0	0	0	0	0	0	2	43
exon-XM_002385235.1-1	GENE_exon-XM_002385235.1-1	XM_002385235.1	XM_002385235	protein_coding	2,4-dihydroxyhept-2-ene-1,7-dioic acid aldolase	1	4	4	84	0	0	0	0	0	0	0	29	0	0	0	0	4	0	0	0	0	0	0	1	0	0	4	55
exon-XM_002385226.1-1	GENE_exon-XM_002385226.1-1	XM_002385226.1	XM_002385226	protein_coding	conserved hypothetical protein	1	30	31	176	0	0	0	0	0	0	0	117	0	1	0	0	31	0	0	0	0	0	0	0	0	0	30	59
exon-XM_002385225.1-1	GENE_exon-XM_002385225.1-1	XM_002385225.1	XM_002385225	protein_coding	conserved hypothetical protein	1	41	15	186	0	0	0	0	0	0	0	23	0	0	0	6	15	0	0	0	3	0	0	0	1	0	39	159
exon-XM_002385219.1-1	GENE_exon-XM_002385219.1-1	XM_002385219.1	XM_002385219	protein_coding	srpk, putative	1	5	9	165	0	0	0	0	0	0	0	58	0	0	0	1	9	0	0	0	0	0	0	1	0	0	5	106
exon-XM_002385208.1-1	GENE_exon-XM_002385208.1-1	XM_002385208.1	XM_002385208	protein_coding	conserved hypothetical protein	1	14	42	284	0	0	0	0	1	0	0	146	0	0	0	2	41	0	0	0	0	0	0	1	0	0	14	136
exon-XM_002385204.1-1	GENE_exon-XM_002385204.1-1	XM_002385204.1	XM_002385204	protein_coding	polyketide synthase, putative	1	46	42	201	0	0	0	0	0	0	0	92	0	0	0	4	42	0	0	0	1	0	0	0	1	0	46	105
exon-XM_002385203.1-1	GENE_exon-XM_002385203.1-1	XM_002385203.1	XM_002385203	protein_coding	1-aminocyclopropane-1-carboxylate oxidase, putative	1	8	8	166	0	0	0	0	0	0	0	71	0	1	0	5	8	0	0	0	0	0	0	0	0	0	8	90
exon-XM_002385202.1-1	GENE_exon-XM_002385202.1-1	XM_002385202.1	XM_002385202	protein_coding	ABC multidrug transporter, putative	1	25	20	125	0	0	0	0	2	0	0	104	0	0	0	3	19	0	0	0	2	0	0	1	0	0	23	20
exon-XM_002385198.1-1	GENE_exon-XM_002385198.1-1	XM_002385198.1	XM_002385198	protein_coding	hypothetical protein	1	2	10	492	0	0	0	0	0	0	0	105	0	0	0	159	10	0	0	0	1	0	0	1	0	0	1	229
exon-XM_002385184.1-1	GENE_exon-XM_002385184.1-1	XM_002385184.1	XM_002385184	protein_coding	conserved hypothetical protein	1	4	18	131	0	0	0	0	0	0	0	65	0	0	0	4	18	0	0	0	0	0	0	1	0	0	4	62
exon-XM_002385166.1-1	GENE_exon-XM_002385166.1-1	XM_002385166.1	XM_002385166	protein_coding	hypothetical protein	1	3	7	290	0	0	0	0	0	0	0	234	0	0	0	18	7	0	1	0	1	0	0	0	0	0	2	40
exon-XM_002385161.1-1	GENE_exon-XM_002385161.1-1	XM_002385161.1	XM_002385161	protein_coding	conserved hypothetical protein	1	20	15	194	0	0	0	0	0	0	0	73	0	0	0	1	15	0	0	0	0	0	0	1	0	0	20	120
exon-XM_002385158.1-1	GENE_exon-XM_002385158.1-1	XM_002385158.1	XM_002385158	protein_coding	conserved hypothetical protein	1	3	13	181	0	0	0	0	0	0	0	90	0	0	0	0	13	0	0	0	2	0	0	0	1	0	3	91
exon-XM_002385148.1-1	GENE_exon-XM_002385148.1-1	XM_002385148.1	XM_002385148	protein_coding	cytochrome B5, putative	1	4	10	432	0	0	0	0	1	0	0	270	0	1	0	2	9	0	0	0	0	0	0	0	0	0	4	160
exon-XM_002385135.1-1	GENE_exon-XM_002385135.1-1	XM_002385135.1	XM_002385135	protein_coding	conserved hypothetical protein	1	2	4	93	0	0	0	0	0	0	0	53	0	1	0	4	4	0	0	0	0	0	0	0	0	0	2	36
exon-XM_002385129.1-1	GENE_exon-XM_002385129.1-1	XM_002385129.1	XM_002385129	protein_coding	serine protein kinase, putative	1	14	5	188	0	0	0	0	0	0	0	79	0	0	0	4	5	0	1	0	1	0	0	0	0	0	13	107
exon-XM_002385126.1-1	GENE_exon-XM_002385126.1-1	XM_002385126.1	XM_002385126	protein_coding	conserved hypothetical protein	1	2	5	159	1	0	0	0	0	0	0	95	0	0	0	5	5	0	1	0	0	0	0	0	0	0	2	59
exon-XM_002385120.1-1	GENE_exon-XM_002385120.1-1	XM_002385120.1	XM_002385120	protein_coding	conserved hypothetical protein	1	0	3	139	0	0	0	0	0	0	0	30	0	0	0	3	3	0	0	0	0	0	0	1	0	0	0	106
exon-XM_002385118.1-1	GENE_exon-XM_002385118.1-1	XM_002385118.1	XM_002385118	protein_coding	PKS-like enzyme, putative	1	0	3	164	0	0	0	0	0	0	0	127	0	0	0	6	3	0	1	0	0	0	0	0	0	0	0	32
exon-XM_002385114.1-1	GENE_exon-XM_002385114.1-1	XM_002385114.1	XM_002385114	protein_coding	pax transcription activation domain interacting protein, putative	1	6	6	46	0	0	0	0	0	0	0	7	0	1	0	9	6	0	0	0	3	0	0	0	0	0	5	31
exon-XM_002385066.1-1	GENE_exon-XM_002385066.1-1	XM_002385066.1	XM_002385066	protein_coding	ankyrin repeat-containing protein, putative	1	16	9	144	0	0	0	0	0	0	0	51	0	0	0	4	9	0	0	0	0	0	0	1	0	0	16	89
exon-XM_002385065.1-1	GENE_exon-XM_002385065.1-1	XM_002385065.1	XM_002385065	protein_coding	hypothetical protein	1	2	1	153	0	0	0	0	0	0	0	60	0	1	0	0	1	0	0	0	0	0	0	0	0	0	2	93
exon-XM_002385049.1-1	GENE_exon-XM_002385049.1-1	XM_002385049.1	XM_002385049	protein_coding	conserved hypothetical protein	1	1	8	212	0	0	0	0	0	0	0	136	0	0	0	10	8	0	0	0	1	0	0	1	0	0	1	66
exon-XM_002385048.1-1	GENE_exon-XM_002385048.1-1	XM_002385048.1	XM_002385048	protein_coding	sugar transporter, putative	1	2	6	212	0	0	0	0	0	0	0	90	0	1	0	1	6	0	0	0	0	0	0	0	0	0	2	121
exon-XM_002385022.1-1	GENE_exon-XM_002385022.1-1	XM_002385022.1	XM_002385022	protein_coding	conserved hypothetical protein	1	5	3	36	0	2	8	0	0	0	0	5	0	0	0	0	3	0	0	0	0	0	0	1	0	0	3	23
exon-XM_002385013.1-1	GENE_exon-XM_002385013.1-1	XM_002385013.1	XM_002385013	protein_coding	hypothetical protein	1	3	6	84	0	0	0	0	0	0	0	35	0	1	1	0	6	0	0	0	0	0	0	0	0	0	2	49
exon-XM_002385012.1-1	GENE_exon-XM_002385012.1-1	XM_002385012.1	XM_002385012	protein_coding	shikimate 5-dehydrogenase, putative	1	3	2	68	0	0	0	0	0	0	0	10	0	1	0	0	2	0	0	0	0	0	0	0	0	0	3	58
exon-XM_002385001.1-1	GENE_exon-XM_002385001.1-1	XM_002385001.1	XM_002385001	protein_coding	conserved hypothetical protein	1	1	1	38	0	0	0	0	0	0	0	23	0	0	0	1	1	0	0	0	1	0	0	0	1	0	0	15
exon-XM_002384987.1-1	GENE_exon-XM_002384987.1-1	XM_002384987.1	XM_002384987	protein_coding	hypothetical protein	1	3	0	84	0	0	0	0	0	0	0	51	0	0	0	2	0	0	0	0	0	0	0	1	0	0	3	31
exon-XM_002384976.1-1	GENE_exon-XM_002384976.1-1	XM_002384976.1	XM_002384976	protein_coding	conserved hypothetical protein	1	2	1	142	0	0	0	0	0	0	0	97	0	1	0	0	1	0	0	0	0	0	0	0	0	0	2	45
exon-XM_002384970.1-1	GENE_exon-XM_002384970.1-1	XM_002384970.1	XM_002384970	protein_coding	conserved hypothetical protein	1	1	1	73	0	0	0	0	0	0	0	50	0	0	0	0	1	0	0	0	0	0	0	1	0	0	1	23
exon-XM_002384969.1-1	GENE_exon-XM_002384969.1-1	XM_002384969.1	XM_002384969	protein_coding	conserved hypothetical protein	1	16	4	136	6	0	0	0	0	0	0	78	0	0	0	16	4	0	1	0	5	0	0	0	0	0	12	41
exon-XM_002384967.1-1	GENE_exon-XM_002384967.1-1	XM_002384967.1	XM_002384967	protein_coding	GNAT family N-acetyltransferase, putative	1	7	1	101	1	0	0	0	0	0	0	29	0	1	0	0	1	0	0	0	1	0	0	0	0	0	6	71
exon-XM_002384944.1-1	GENE_exon-XM_002384944.1-1	XM_002384944.1	XM_002384944	protein_coding	zeaxanthin epoxidase, putative	1	0	4	137	0	0	0	0	0	0	0	125	0	0	0	5	4	0	1	0	0	0	0	0	0	0	0	8
exon-XM_002384943.1-1	GENE_exon-XM_002384943.1-1	XM_002384943.1	XM_002384943	protein_coding	conserved hypothetical protein	1	17	6	163	0	0	0	0	0	0	0	120	0	0	0	0	6	0	0	0	1	0	0	0	1	0	17	43
exon-XM_002384880.1-1	GENE_exon-XM_002384880.1-1	XM_002384880.1	XM_002384880	protein_coding	conserved hypothetical protein	1	1	0	41	0	0	0	0	0	0	0	26	0	0	0	0	0	0	0	0	0	1	0	0	0	0	1	15
exon-XM_002384854.1-1	GENE_exon-XM_002384854.1-1	XM_002384854.1	XM_002384854	protein_coding	amino acid transporter, putative	1	2	0	70	1	0	1	0	0	0	0	48	0	1	0	2	0	0	0	0	1	0	0	0	0	0	1	19
exon-XM_002384844.1-1	GENE_exon-XM_002384844.1-1	XM_002384844.1	XM_002384844	protein_coding	ABC multidrug transporter, putative	1	12	3	66	0	0	0	0	0	0	0	25	0	1	0	1	3	0	0	0	1	0	0	0	0	0	11	41
exon-XM_002384841.1-1	GENE_exon-XM_002384841.1-1	XM_002384841.1	XM_002384841	protein_coding	conserved hypothetical protein	1	3	2	61	0	0	0	0	0	0	0	19	0	1	0	2	2	0	0	0	1	0	0	0	0	0	2	41
exon-XM_002384818.1-1	GENE_exon-XM_002384818.1-1	XM_002384818.1	XM_002384818	protein_coding	NRPS-like enzyme, putative	1	4	2	31	0	0	0	0	0	0	0	18	0	0	0	2	2	0	1	0	1	0	0	0	0	0	3	13
exon-XM_002384762.1-1	GENE_exon-XM_002384762.1-1	XM_002384762.1	XM_002384762	protein_coding	hypothetical protein	1	3	11	125	0	0	0	0	1	0	0	79	0	0	0	0	10	0	0	0	0	0	0	1	0	0	3	46
exon-XM_002384757.1-1	GENE_exon-XM_002384757.1-1	XM_002384757.1	XM_002384757	protein_coding	hypothetical protein	1	1	11	151	0	0	0	0	0	0	0	75	0	0	0	9	11	0	1	0	1	0	0	0	0	0	0	69
exon-XM_002384747.1-1	GENE_exon-XM_002384747.1-1	XM_002384747.1	XM_002384747	protein_coding	conserved hypothetical protein	1	6	12	75	0	0	0	0	0	0	0	31	0	1	0	0	12	0	0	0	0	0	0	0	0	0	6	44
exon-XM_002384746.1-1	GENE_exon-XM_002384746.1-1	XM_002384746.1	XM_002384746	protein_coding	ATP-binding cassette transporter, putative	1	6	9	105	15	1	2	0	0	0	0	34	0	0	0	5	9	0	1	0	1	0	0	0	0	0	4	51
exon-XM_002384731.1-1	GENE_exon-XM_002384731.1-1	XM_002384731.1	XM_002384731	protein_coding	carbonic anhydrase, putative	1	6	2	98	0	0	0	0	0	0	0	80	0	1	0	1	2	0	0	0	0	0	0	0	0	0	6	17
exon-XM_002384730.1-1	GENE_exon-XM_002384730.1-1	XM_002384730.1	XM_002384730	protein_coding	hypothetical protein	1	1	2	100	0	0	0	0	0	0	0	27	0	0	0	1	2	0	0	0	0	1	0	0	0	0	1	72
exon-XM_002384718.1-1	GENE_exon-XM_002384718.1-1	XM_002384718.1	XM_002384718	protein_coding	alpha/beta hydrolase, putative	1	0	0	20	0	0	0	0	0	0	0	6	0	1	0	0	0	0	0	0	0	0	0	0	0	0	0	14
exon-XM_002384699.1-1	GENE_exon-XM_002384699.1-1	XM_002384699.1	XM_002384699	protein_coding	hypothetical protein	1	2	3	38	0	0	0	0	0	0	0	10	0	0	0	0	3	0	0	0	0	0	0	1	0	0	2	28
exon-XM_002384685.1-1	GENE_exon-XM_002384685.1-1	XM_002384685.1	XM_002384685	protein_coding	67 kDa myosin-cross-reactive antigen family protein	1	0	0	8	0	0	0	0	0	0	0	2	0	1	0	0	0	0	0	0	0	0	0	0	0	0	0	6
exon-XM_002384669.1-1	GENE_exon-XM_002384669.1-1	XM_002384669.1	XM_002384669	protein_coding	hypothetical protein	1	1	1	65	0	0	0	0	0	0	1	43	0	1	0	0	0	0	0	0	0	0	0	0	0	0	1	22
exon-XM_002384658.1-1	GENE_exon-XM_002384658.1-1	XM_002384658.1	XM_002384658	protein_coding	hypothetical protein	1	0	2	109	0	0	0	0	0	0	0	52	0	0	0	0	2	0	0	0	1	0	0	0	1	0	0	57
exon-XM_002384657.1-1	GENE_exon-XM_002384657.1-1	XM_002384657.1	XM_002384657	protein_coding	conserved hypothetical protein	1	7	13	119	0	0	0	0	0	0	0	71	0	0	0	6	13	0	0	1	1	0	0	0	0	0	6	44
exon-XM_002384621.1-1	GENE_exon-XM_002384621.1-1	XM_002384621.1	XM_002384621	protein_coding	pentatricopeptide repeat protein	1	1	1	8	0	0	0	0	0	0	0	5	0	1	0	0	1	0	0	0	0	0	0	0	0	0	1	3
exon-XM_002384591.1-1	GENE_exon-XM_002384591.1-1	XM_002384591.1	XM_002384591	protein_coding	DNA replication licensing factor Mcm6, putative	1	0	0	53	0	0	0	0	0	0	0	46	0	1	0	0	0	0	0	0	0	0	0	0	0	0	0	7
exon-XM_002384518.1-1	GENE_exon-XM_002384518.1-1	XM_002384518.1	XM_002384518	protein_coding	conserved hypothetical protein	1	13	2	84	0	0	0	0	0	0	0	59	0	1	0	0	2	0	0	0	1	0	0	0	0	0	13	25
exon-XM_002384457.1-1	GENE_exon-XM_002384457.1-1	XM_002384457.1	XM_002384457	protein_coding	hypothetical protein	1	0	0	30	0	0	0	0	0	0	0	21	0	1	0	0	0	0	0	0	0	0	0	1	0	0	0	9
exon-XM_002384423.1-1	GENE_exon-XM_002384423.1-1	XM_002384423.1	XM_002384423	protein_coding	hypothetical protein	1	4	0	111	0	0	0	0	0	0	0	103	0	1	0	1	0	0	0	0	0	0	0	0	0	0	4	7
exon-XM_002384413.1-1	GENE_exon-XM_002384413.1-1	XM_002384413.1	XM_002384413	protein_coding	hypothetical protein	1	0	2	86	0	0	0	0	0	0	0	53	0	1	0	1	2	0	0	0	0	0	0	0	0	0	0	32
exon-XM_002384377.1-1	GENE_exon-XM_002384377.1-1	XM_002384377.1	XM_002384377	protein_coding	conserved hypothetical protein	1	13	11	187	0	0	0	0	0	0	0	89	0	0	0	0	11	0	0	0	0	0	0	1	0	0	13	98
exon-XM_002384363.1-1	GENE_exon-XM_002384363.1-1	XM_002384363.1	XM_002384363	protein_coding	conserved hypothetical protein	1	0	3	61	0	0	0	0	0	0	0	14	0	0	0	0	3	0	0	0	1	1	0	0	0	0	0	47
exon-XM_002384352.1-1	GENE_exon-XM_002384352.1-1	XM_002384352.1	XM_002384352	protein_coding	alpha-N-acetylglucosaminidase, putative	1	2	5	167	0	0	0	0	0	0	0	102	0	0	0	0	5	0	0	0	0	0	0	1	0	0	2	65
exon-XM_002384275.1-1	GENE_exon-XM_002384275.1-1	XM_002384275.1	XM_002384275	protein_coding	sugar transporter, putative	1	1	2	37	0	0	0	0	0	0	0	24	0	1	0	0	2	0	0	0	0	0	0	0	0	0	1	13
exon-XM_002384247.1-1	GENE_exon-XM_002384247.1-1	XM_002384247.1	XM_002384247	protein_coding	isochorismatase family hydrolase, putative	1	7	7	71	3	0	0	0	0	0	0	19	0	1	0	0	7	0	0	0	0	0	0	0	0	0	7	49
exon-XM_002384244.1-1	GENE_exon-XM_002384244.1-1	XM_002384244.1	XM_002384244	protein_coding	conserved hypothetical protein	1	1	1	63	0	0	0	0	0	0	1	25	0	0	0	0	0	0	0	0	0	0	0	1	0	0	1	38
exon-XM_002384242.1-1	GENE_exon-XM_002384242.1-1	XM_002384242.1	XM_002384242	protein_coding	fumarylacetoacetate hydrolase family protein	1	4	0	36	0	0	0	0	0	0	0	16	0	1	0	1	0	0	0	0	2	0	0	0	0	0	3	20
exon-XM_002384241.1-1	GENE_exon-XM_002384241.1-1	XM_002384241.1	XM_002384241	protein_coding	hypothetical protein	1	0	1	151	0	0	0	0	0	0	0	135	0	0	0	0	1	0	0	0	1	0	0	0	1	0	0	16
exon-XM_002384163.1-1	GENE_exon-XM_002384163.1-1	XM_002384163.1	XM_002384163	protein_coding	glutaryl-CoA dehydrogenase, putative	1	0	0	11	0	0	0	0	0	0	0	4	0	1	0	6	0	0	0	0	0	0	0	0	0	0	0	1
exon-XM_002384145.1-1	GENE_exon-XM_002384145.1-1	XM_002384145.1	XM_002384145	protein_coding	hypothetical protein	1	0	0	16	0	0	0	0	0	0	0	6	0	0	0	1	0	0	0	1	0	0	0	0	0	0	0	10
exon-XM_002384129.1-1	GENE_exon-XM_002384129.1-1	XM_002384129.1	XM_002384129	protein_coding	Coenzyme Q (ubiquinone) biosynthesis protein Coq4, putative	1	0	0	27	0	0	0	0	0	0	0	14	0	1	0	1	0	0	0	0	0	0	0	0	0	0	0	12
exon-XM_002384076.1-1	GENE_exon-XM_002384076.1-1	XM_002384076.1	XM_002384076	protein_coding	hypothetical protein	1	0	0	1	0	0	0	0	0	0	0	1	0	1	0	0	0	0	0	0	0	0	0	0	0	0	0	0
exon-XM_002384010.1-1	GENE_exon-XM_002384010.1-1	XM_002384010.1	XM_002384010	protein_coding	hypothetical protein	1	1	1	82	0	0	0	0	0	0	0	38	0	0	0	1	1	0	1	0	1	0	0	0	0	1	0	44
exon-XM_002383999.1-1	GENE_exon-XM_002383999.1-1	XM_002383999.1	XM_002383999	protein_coding	conserved hypothetical protein	1	7	12	153	0	0	0	0	0	1	0	56	0	1	0	0	11	0	0	0	0	0	0	0	0	0	7	97
exon-XM_002383998.1-1	GENE_exon-XM_002383998.1-1	XM_002383998.1	XM_002383998	protein_coding	conserved hypothetical protein	1	3	9	188	0	0	0	0	0	0	0	88	0	0	0	0	9	0	0	0	1	0	0	0	1	0	3	100
exon-XM_002383963.1-1	GENE_exon-XM_002383963.1-1	XM_002383963.1	XM_002383963	protein_coding	UPF0016 domain protein, putative	1	4	1	185	0	0	0	0	0	0	0	47	0	0	0	1	1	0	0	0	0	0	0	1	0	0	4	137
exon-XM_002383944.1-1	GENE_exon-XM_002383944.1-1	XM_002383944.1	XM_002383944	protein_coding	C2H2 zinc finger domain protein, putative	1	4	12	111	3	0	0	0	0	1	0	18	0	0	0	1	11	0	0	0	0	0	0	1	0	0	4	89
exon-XM_002383942.1-1	GENE_exon-XM_002383942.1-1	XM_002383942.1	XM_002383942	protein_coding	protein translocation complex subunit Sss1, putative	1	0	1	37	0	0	0	0	0	0	0	24	0	0	0	0	1	0	0	0	0	0	0	1	0	0	0	13
exon-XM_002383940.1-1	GENE_exon-XM_002383940.1-1	XM_002383940.1	XM_002383940	protein_coding	srpk, putative	1	1	1	38	0	0	0	0	0	0	0	17	0	1	0	0	1	0	0	0	0	0	0	0	0	0	1	21
exon-XM_002383939.1-1	GENE_exon-XM_002383939.1-1	XM_002383939.1	XM_002383939	protein_coding	conserved hypothetical protein	1	1	0	27	0	0	0	0	0	0	0	12	0	0	0	0	0	0	0	0	0	0	0	1	0	0	1	15
exon-XM_002383889.1-1	GENE_exon-XM_002383889.1-1	XM_002383889.1	XM_002383889	protein_coding	hypothetical protein	1	1	2	178	0	0	0	0	0	0	0	58	0	1	0	0	2	0	0	0	0	0	0	0	0	0	1	120
exon-XM_002383886.1-1	GENE_exon-XM_002383886.1-1	XM_002383886.1	XM_002383886	protein_coding	conserved hypothetical protein	1	3	3	172	0	0	0	0	0	0	0	119	0	0	0	0	3	0	0	0	1	0	0	0	1	0	3	53
exon-XM_002383867.1-1	GENE_exon-XM_002383867.1-1	XM_002383867.1	XM_002383867	protein_coding	amino acid transporter, putative	1	5	5	83	0	0	0	0	0	0	0	58	0	0	0	1	5	0	1	0	0	0	0	0	0	0	5	25
exon-XM_002383866.1-1	GENE_exon-XM_002383866.1-1	XM_002383866.1	XM_002383866	protein_coding	conserved hypothetical protein	1	15	9	69	0	0	0	0	0	0	0	28	0	0	0	13	9	0	1	0	4	0	0	0	0	0	12	32
exon-XM_002383837.1-1	GENE_exon-XM_002383837.1-1	XM_002383837.1	XM_002383837	protein_coding	ran GTPase activating protein 1 (RNA1 protein)	1	0	4	15	0	0	0	0	1	0	3	12	0	0	0	0	1	0	0	0	0	0	0	1	0	0	0	3
exon-XM_002383783.1-1	GENE_exon-XM_002383783.1-1	XM_002383783.1	XM_002383783	protein_coding	hypothetical protein	1	0	1	50	0	0	0	0	0	0	0	32	0	1	0	2	1	0	0	0	0	0	0	0	0	0	0	16
exon-XM_002383774.1-1	GENE_exon-XM_002383774.1-1	XM_002383774.1	XM_002383774	protein_coding	zeaxanthin epoxidase, putative	1	1	3	51	0	0	0	0	0	0	0	22	0	1	0	1	3	0	0	0	1	0	0	0	0	0	0	29
exon-XM_002383771.1-1	GENE_exon-XM_002383771.1-1	XM_002383771.1	XM_002383771	protein_coding	hypothetical protein	1	0	1	53	0	0	0	0	0	0	0	25	0	0	0	0	1	0	0	0	0	0	0	1	0	0	0	28
exon-XM_002383749.1-1	GENE_exon-XM_002383749.1-1	XM_002383749.1	XM_002383749	protein_coding	conserved hypothetical protein	1	10	17	92	0	0	0	0	0	0	0	26	0	0	0	2	17	0	0	0	0	0	0	1	0	0	10	64
exon-XM_002383748.1-1	GENE_exon-XM_002383748.1-1	XM_002383748.1	XM_002383748	protein_coding	hypothetical protein	1	1	3	124	0	0	0	0	0	0	0	37	0	1	0	0	3	0	0	0	0	0	0	0	0	0	1	87
exon-XM_002383746.1-1	GENE_exon-XM_002383746.1-1	XM_002383746.1	XM_002383746	protein_coding	conserved hypothetical protein	1	2	4	109	0	0	0	0	0	0	0	45	0	0	0	9	4	0	0	0	2	0	0	1	0	0	1	56
exon-XM_002383715.1-1	GENE_exon-XM_002383715.1-1	XM_002383715.1	XM_002383715	protein_coding	MFS multidrug transporter, putative	1	1	1	78	0	0	0	0	0	0	0	51	0	0	0	2	1	0	1	0	0	0	0	0	0	0	1	26
exon-XM_002383712.1-1	GENE_exon-XM_002383712.1-1	XM_002383712.1	XM_002383712	protein_coding	conserved hypothetical protein	1	0	0	58	0	0	0	0	0	0	0	33	0	0	0	0	0	0	0	0	0	0	0	1	0	0	0	25
exon-XM_002383710.1-1	GENE_exon-XM_002383710.1-1	XM_002383710.1	XM_002383710	protein_coding	conserved hypothetical protein	1	0	3	49	0	0	0	0	0	0	0	21	0	0	0	1	3	0	0	0	0	0	0	1	0	0	0	27
exon-XM_002383692.1-1	GENE_exon-XM_002383692.1-1	XM_002383692.1	XM_002383692	protein_coding	conserved hypothetical protein	1	2	7	110	0	0	0	0	0	0	0	33	0	0	0	0	7	0	0	0	1	0	0	0	1	0	2	77
exon-XM_002383691.1-1	GENE_exon-XM_002383691.1-1	XM_002383691.1	XM_002383691	protein_coding	hypothetical protein	1	1	1	116	0	0	0	0	0	0	0	29	0	0	0	0	1	0	0	0	1	0	0	0	1	0	1	87
exon-XM_002383690.1-1	GENE_exon-XM_002383690.1-1	XM_002383690.1	XM_002383690	protein_coding	hypothetical protein	1	0	0	117	0	0	0	0	0	0	0	26	0	0	0	0	0	0	0	0	1	0	0	0	1	0	0	91
exon-XM_002383654.1-1	GENE_exon-XM_002383654.1-1	XM_002383654.1	XM_002383654	protein_coding	tRNA exportin, putative	1	2	3	52	0	0	0	0	0	0	0	17	0	1	0	2	3	0	0	0	1	0	0	0	1	0	2	33
exon-XM_002383631.1-1	GENE_exon-XM_002383631.1-1	XM_002383631.1	XM_002383631	protein_coding	conserved hypothetical protein	1	2	2	89	0	0	0	0	0	0	0	51	0	1	0	2	2	0	0	0	1	0	0	0	1	0	2	36
exon-XM_002383630.1-1	GENE_exon-XM_002383630.1-1	XM_002383630.1	XM_002383630	protein_coding	conserved hypothetical protein	1	0	1	79	1	0	0	0	0	0	0	19	0	1	0	1	1	0	0	0	0	0	0	0	0	0	0	58
exon-XM_002383619.1-1	GENE_exon-XM_002383619.1-1	XM_002383619.1	XM_002383619	protein_coding	conserved hypothetical protein	1	8	16	69	0	0	0	0	0	0	0	29	0	0	0	0	16	0	0	0	0	0	0	1	0	0	8	40
exon-XM_002383618.1-1	GENE_exon-XM_002383618.1-1	XM_002383618.1	XM_002383618	protein_coding	hypothetical protein	1	1	3	87	0	0	0	0	0	0	0	13	0	1	0	0	3	0	0	0	0	0	0	0	0	0	1	74
exon-XM_002383616.1-1	GENE_exon-XM_002383616.1-1	XM_002383616.1	XM_002383616	protein_coding	conserved hypothetical protein	1	2	3	68	0	0	0	0	0	0	0	17	0	1	0	0	3	0	0	0	0	0	0	0	0	0	2	51
exon-XM_002383557.1-1	GENE_exon-XM_002383557.1-1	XM_002383557.1	XM_002383557	protein_coding	conserved hypothetical protein	1	3	12	127	0	0	0	0	0	0	0	59	0	0	0	7	12	0	0	0	0	0	0	1	0	0	3	61
exon-XM_002383550.1-1	GENE_exon-XM_002383550.1-1	XM_002383550.1	XM_002383550	protein_coding	sugar transporter, putative	1	0	1	166	0	0	0	0	0	0	0	87	0	0	0	0	1	0	0	0	0	1	0	0	0	0	0	79
exon-XM_002383549.1-1	GENE_exon-XM_002383549.1-1	XM_002383549.1	XM_002383549	protein_coding	conserved hypothetical protein	1	22	17	142	0	0	0	0	0	0	0	78	0	0	0	0	17	0	0	0	0	0	0	1	0	0	22	64
exon-XM_002383515.1-1	GENE_exon-XM_002383515.1-1	XM_002383515.1	XM_002383515	protein_coding	conserved hypothetical protein	1	10	9	190	0	0	0	0	0	0	0	123	0	0	0	10	9	0	0	0	2	0	0	0	1	0	9	58
exon-XM_002383509.1-1	GENE_exon-XM_002383509.1-1	XM_002383509.1	XM_002383509	protein_coding	conserved hypothetical protein	1	4	10	82	0	0	0	0	0	0	0	37	0	0	0	0	10	0	0	0	0	0	0	1	0	0	4	45
exon-XM_002383507.1-1	GENE_exon-XM_002383507.1-1	XM_002383507.1	XM_002383507	protein_coding	conserved hypothetical protein	1	1	3	67	0	0	0	0	0	0	0	46	0	1	0	0	3	0	0	0	0	0	0	0	0	0	1	21
exon-XM_002383488.1-1	GENE_exon-XM_002383488.1-1	XM_002383488.1	XM_002383488	protein_coding	conserved hypothetical protein	1	13	7	223	0	0	0	0	0	0	0	164	0	1	0	12	7	0	0	0	3	0	0	0	0	0	10	50
exon-XM_002383481.1-1	GENE_exon-XM_002383481.1-1	XM_002383481.1	XM_002383481	protein_coding	hypothetical protein	1	3	1	270	0	0	0	0	0	0	0	141	0	1	0	27	1	0	0	0	1	0	0	1	0	0	3	102
exon-XM_002383464.1-1	GENE_exon-XM_002383464.1-1	XM_002383464.1	XM_002383464	protein_coding	hypothetical protein	1	1	0	91	0	0	0	0	0	0	0	17	1	0	0	1	0	0	1	0	1	0	0	0	0	0	1	74
exon-XM_002383463.1-1	GENE_exon-XM_002383463.1-1	XM_002383463.1	XM_002383463	protein_coding	hypothetical protein	1	7	17	67	0	0	0	0	0	0	0	37	0	0	0	0	17	0	0	0	0	0	0	1	0	0	7	30
exon-XM_002383462.1-1	GENE_exon-XM_002383462.1-1	XM_002383462.1	XM_002383462	protein_coding	PKS-like enzyme, putative	1	5	18	76	0	0	0	0	0	0	0	22	0	0	0	1	18	0	1	0	1	0	0	0	0	0	5	54
exon-XM_002383455.1-1	GENE_exon-XM_002383455.1-1	XM_002383455.1	XM_002383455	protein_coding	conserved hypothetical protein	1	6	3	94	0	0	0	0	0	0	0	25	0	0	0	1	3	0	0	0	0	1	0	0	0	0	6	68
exon-XM_002383445.1-1	GENE_exon-XM_002383445.1-1	XM_002383445.1	XM_002383445	protein_coding	conserved hypothetical protein	1	6	3	302	0	0	0	0	0	0	0	207	0	1	0	0	3	0	0	0	0	0	0	0	0	0	6	95
exon-XM_002383440.1-1	GENE_exon-XM_002383440.1-1	XM_002383440.1	XM_002383440	protein_coding	conserved hypothetical protein	1	23	33	175	0	1	4	0	0	0	0	83	0	0	0	0	33	0	0	0	0	0	0	1	0	0	22	88
exon-XM_002383434.1-1	GENE_exon-XM_002383434.1-1	XM_002383434.1	XM_002383434	protein_coding	conserved hypothetical protein	1	3	8	166	0	0	0	0	0	0	0	35	0	0	0	5	8	0	0	0	1	0	0	0	1	0	3	126
exon-XM_002383427.1-1	GENE_exon-XM_002383427.1-1	XM_002383427.1	XM_002383427	protein_coding	3-hydroxyacyl-CoA dehyrogenase, putative	1	1	2	163	0	0	0	0	0	0	0	80	0	0	0	0	2	0	0	0	0	1	0	0	0	0	1	83
exon-XM_002383424.1-1	GENE_exon-XM_002383424.1-1	XM_002383424.1	XM_002383424	protein_coding	hypothetical protein	1	0	0	150	0	0	0	0	0	0	0	63	0	1	0	0	0	0	0	0	0	0	0	0	0	0	0	87
exon-XM_002383390.1-1	GENE_exon-XM_002383390.1-1	XM_002383390.1	XM_002383390	protein_coding	peroxiredoxin 5, prdx5, putative	1	8	4	114	0	0	0	0	1	0	0	54	0	0	0	4	3	0	0	0	2	0	0	1	0	0	7	57
exon-XM_002383386.1-1	GENE_exon-XM_002383386.1-1	XM_002383386.1	XM_002383386	protein_coding	conserved hypothetical protein	1	2	4	152	0	0	0	0	0	0	0	105	0	0	0	0	4	0	0	0	0	0	0	1	0	0	2	47
exon-XM_002383383.1-1	GENE_exon-XM_002383383.1-1	XM_002383383.1	XM_002383383	protein_coding	tryptophan permease, putative	1	4	2	97	0	0	0	0	0	0	0	65	0	0	0	0	2	0	0	0	0	0	0	1	0	0	4	32
exon-XM_002383379.1-1	GENE_exon-XM_002383379.1-1	XM_002383379.1	XM_002383379	protein_coding	conserved hypothetical protein	1	3	0	74	0	0	0	0	0	0	0	34	0	0	0	0	0	0	0	0	1	0	0	0	1	0	3	40
exon-XM_002383359.1-1	GENE_exon-XM_002383359.1-1	XM_002383359.1	XM_002383359	protein_coding	conserved hypothetical protein	1	2	6	46	0	0	0	0	0	0	0	33	0	1	0	0	6	0	0	0	0	0	0	0	0	0	2	13
exon-XM_002383270.1-1	GENE_exon-XM_002383270.1-1	XM_002383270.1	XM_002383270	protein_coding	conserved hypothetical protein	1	1	8	78	0	0	0	0	0	0	0	32	0	1	0	0	8	0	0	0	0	0	0	0	0	0	1	46
exon-XM_002383252.1-1	GENE_exon-XM_002383252.1-1	XM_002383252.1	XM_002383252	protein_coding	conserved hypothetical protein	1	0	0	7	0	0	0	0	0	0	0	5	0	1	0	0	0	0	0	0	0	0	0	0	0	0	0	2
exon-XM_002383223.1-1	GENE_exon-XM_002383223.1-1	XM_002383223.1	XM_002383223	protein_coding	conserved hypothetical protein	1	1	1	13	0	0	0	0	1	0	1	1	0	0	0	0	0	0	0	0	0	0	0	1	0	0	1	12
exon-XM_002383214.1-1	GENE_exon-XM_002383214.1-1	XM_002383214.1	XM_002383214	protein_coding	conserved hypothetical protein	1	1	6	74	0	0	0	0	0	0	0	21	0	1	0	1	6	0	0	0	0	0	0	0	0	0	1	52
exon-XM_002383213.1-1	GENE_exon-XM_002383213.1-1	XM_002383213.1	XM_002383213	protein_coding	hypothetical protein	1	5	1	59	0	0	0	0	0	0	0	15	0	0	0	4	1	0	0	0	0	1	0	0	0	0	5	40
exon-XM_002383169.1-1	GENE_exon-XM_002383169.1-1	XM_002383169.1	XM_002383169	protein_coding	uridine nucleosidase Urh1, putative	1	0	0	14	1	0	0	0	0	0	0	9	0	1	0	0	0	0	0	0	0	0	0	0	1	0	0	4
exon-XM_002383157.1-1	GENE_exon-XM_002383157.1-1	XM_002383157.1	XM_002383157	protein_coding	hypothetical protein	1	2	0	15	0	1	1	0	0	0	0	6	0	0	0	3	0	0	0	0	1	1	0	0	0	0	0	6
exon-XM_002383046.1-1	GENE_exon-XM_002383046.1-1	XM_002383046.1	XM_002383046	protein_coding	conserved hypothetical protein	1	2	1	59	0	0	0	0	0	0	0	22	0	1	0	1	1	0	0	0	1	0	0	0	0	1	1	36
exon-XM_002383017.1-1	GENE_exon-XM_002383017.1-1	XM_002383017.1	XM_002383017	protein_coding	conserved hypothetical protein	1	2	2	96	0	0	0	0	0	0	0	59	0	0	0	1	2	0	0	0	1	0	0	0	1	0	1	37
exon-XM_002383000.1-1	GENE_exon-XM_002383000.1-1	XM_002383000.1	XM_002383000	protein_coding	pantothenate transporter, putative	1	4	2	66	0	0	0	0	0	0	0	36	0	1	0	0	2	0	0	0	0	0	0	0	0	0	4	30
exon-XM_002382997.1-1	GENE_exon-XM_002382997.1-1	XM_002382997.1	XM_002382997	protein_coding	sarcosine oxidase, putative	1	8	5	52	0	0	0	0	0	0	0	28	0	0	0	0	5	0	0	0	0	0	0	1	0	0	8	24
exon-XM_002382991.1-1	GENE_exon-XM_002382991.1-1	XM_002382991.1	XM_002382991	protein_coding	amidohydrolase, putative	1	1	1	41	0	0	0	0	0	0	0	29	0	1	0	1	1	0	0	0	1	0	0	0	1	0	1	11
exon-XM_002382949.1-1	GENE_exon-XM_002382949.1-1	XM_002382949.1	XM_002382949	protein_coding	conserved hypothetical protein	1	0	0	9	0	0	0	0	0	0	0	7	0	1	0	0	0	0	0	0	0	0	0	0	0	0	0	2
exon-XM_002382831.1-1	GENE_exon-XM_002382831.1-1	XM_002382831.1	XM_002382831	protein_coding	glucan endo-1,3-alpha-glucosidase agn1 precursor, putative	1	0	1	19	0	0	0	0	0	0	0	7	0	1	0	1	1	0	0	0	0	0	0	0	0	0	0	11
exon-XM_002382792.1-1	GENE_exon-XM_002382792.1-1	XM_002382792.1	XM_002382792	protein_coding	conserved hypothetical protein	1	1	0	14	1	0	0	0	0	0	0	7	0	1	0	1	0	0	0	0	0	0	0	0	0	0	1	5
exon-XM_002382719.1-1	GENE_exon-XM_002382719.1-1	XM_002382719.1	XM_002382719	protein_coding	SNARE domain protein	1	0	0	29	0	0	0	0	0	0	0	13	0	1	0	1	0	0	0	0	0	0	0	0	0	0	0	15
exon-XM_002382713.1-1	GENE_exon-XM_002382713.1-1	XM_002382713.1	XM_002382713	protein_coding	sugar transporter, putative	1	2	1	35	0	0	0	0	0	0	0	18	0	1	0	1	1	0	0	0	0	0	0	0	0	0	2	16
exon-XM_002382697.1-1	GENE_exon-XM_002382697.1-1	XM_002382697.1	XM_002382697	protein_coding	hypothetical protein	1	1	1	134	0	0	0	0	0	0	0	111	0	1	0	2	1	0	0	0	0	0	0	0	0	0	1	21
exon-XM_002382690.1-1	GENE_exon-XM_002382690.1-1	XM_002382690.1	XM_002382690	protein_coding	vacuolar ATP synthase proteolipid subunit, putative	1	45	6	89	0	0	0	0	0	0	0	48	0	1	0	47	6	0	0	0	8	0	0	0	0	0	39	0
exon-XM_002382689.1-1	GENE_exon-XM_002382689.1-1	XM_002382689.1	XM_002382689	protein_coding	ankyrin repeat-containing protein, putative	1	0	9	159	0	0	0	0	0	0	0	31	0	1	0	17	9	0	0	0	1	0	0	0	0	0	0	111
exon-XM_002382661.1-1	GENE_exon-XM_002382661.1-1	XM_002382661.1	XM_002382661	protein_coding	glucokinase regulator family protein, putative	1	19	3	113	0	0	0	0	0	0	0	104	0	0	0	0	3	0	0	0	1	0	0	0	1	0	19	9
exon-XM_002382646.1-1	GENE_exon-XM_002382646.1-1	XM_002382646.1	XM_002382646	protein_coding	cytochrome P450, putative	1	6	4	143	0	0	0	0	0	0	0	54	0	1	0	2	4	0	0	0	0	0	0	0	0	0	6	87
exon-XM_002382639.1-1	GENE_exon-XM_002382639.1-1	XM_002382639.1	XM_002382639	protein_coding	20S cyclosome subunit (Cut9/Cdc16), putative	1	2	0	47	0	0	0	0	0	0	0	24	0	0	0	1	0	0	1	0	0	0	0	0	0	0	2	23
exon-XM_002382635.1-1	GENE_exon-XM_002382635.1-1	XM_002382635.1	XM_002382635	protein_coding	RNA polymerase III transcription factor subunit, putative	1	0	0	14	0	0	0	0	0	0	0	9	0	1	0	0	0	0	0	0	0	0	0	0	0	0	0	5
exon-XM_002382600.1-1	GENE_exon-XM_002382600.1-1	XM_002382600.1	XM_002382600	protein_coding	trypsin Inhibitor like cysteine rich domain containing protein	1	1	1	100	0	0	0	0	0	0	0	31	0	1	0	0	1	0	0	0	0	0	0	0	0	0	1	69
exon-XM_002382599.1-1	GENE_exon-XM_002382599.1-1	XM_002382599.1	XM_002382599	protein_coding	conserved hypothetical protein	1	3	4	93	0	0	0	0	0	0	0	37	0	0	0	0	4	0	0	0	0	0	0	1	0	0	3	56
exon-XM_002382594.1-1	GENE_exon-XM_002382594.1-1	XM_002382594.1	XM_002382594	protein_coding	conserved hypothetical protein	1	2	8	66	0	0	0	0	0	0	0	15	0	1	0	0	8	0	0	0	0	0	0	0	0	0	2	51
exon-XM_002382554.1-1	GENE_exon-XM_002382554.1-1	XM_002382554.1	XM_002382554	protein_coding	conserved hypothetical protein	1	1	7	129	0	0	0	0	0	0	0	53	0	1	0	2	7	0	0	0	1	0	0	0	0	0	0	75
exon-XM_002382546.1-1	GENE_exon-XM_002382546.1-1	XM_002382546.1	XM_002382546	protein_coding	conserved hypothetical protein	1	4	18	369	0	0	0	2	0	4	1	306	0	1	0	25	11	0	0	0	1	0	0	0	0	0	3	39
exon-XM_002382545.1-1	GENE_exon-XM_002382545.1-1	XM_002382545.1	XM_002382545	protein_coding	conserved hypothetical protein	1	4	3	112	0	0	0	0	0	0	0	75	0	1	0	0	3	0	0	0	0	0	0	0	0	0	4	37
exon-XM_002382512.1-1	GENE_exon-XM_002382512.1-1	XM_002382512.1	XM_002382512	protein_coding	hypothetical protein	1	1	0	38	0	0	0	0	0	0	0	15	0	1	0	1	0	0	0	0	1	0	0	0	0	0	0	23
exon-XM_002382499.1-1	GENE_exon-XM_002382499.1-1	XM_002382499.1	XM_002382499	protein_coding	TFIIIC transcription initiation factor complex subunits Tfc3	1	3	4	112	0	0	0	0	0	0	0	92	0	0	0	1	4	0	1	0	1	0	0	0	0	0	3	20
exon-XM_002382493.1-1	GENE_exon-XM_002382493.1-1	XM_002382493.1	XM_002382493	protein_coding	hypothetical protein	1	2	7	135	0	0	0	0	0	0	0	129	0	0	0	0	7	0	0	0	0	0	0	1	0	0	2	6
exon-XM_002382452.1-1	GENE_exon-XM_002382452.1-1	XM_002382452.1	XM_002382452	protein_coding	flavonoid 3-hydroxylase, putative	1	2	3	61	0	0	0	0	0	0	0	45	0	0	0	3	3	0	0	1	0	0	0	0	0	0	2	14
exon-XM_002382441.1-1	GENE_exon-XM_002382441.1-1	XM_002382441.1	XM_002382441	protein_coding	tRNA nucleotidyltransferase	1	2	0	35	0	0	0	0	0	0	0	16	0	1	0	0	0	0	0	0	0	0	0	0	0	0	2	19
exon-XM_002382440.1-1	GENE_exon-XM_002382440.1-1	XM_002382440.1	XM_002382440	protein_coding	conserved hypothetical protein	1	1	2	23	0	0	0	0	0	0	0	18	0	1	0	0	2	0	0	0	0	0	0	0	0	0	1	5
exon-XM_002382385.1-1	GENE_exon-XM_002382385.1-1	XM_002382385.1	XM_002382385	protein_coding	hypothetical protein	1	3	3	94	0	0	0	0	0	0	0	32	0	1	0	11	3	0	0	0	2	0	0	0	0	0	2	52
exon-XM_002382384.1-1	GENE_exon-XM_002382384.1-1	XM_002382384.1	XM_002382384	protein_coding	hypothetical protein	1	1	2	96	0	0	0	0	0	0	0	16	0	1	0	0	2	0	0	0	0	0	0	0	0	0	1	80
exon-XM_002382377.1-1	GENE_exon-XM_002382377.1-1	XM_002382377.1	XM_002382377	protein_coding	conserved hypothetical protein	1	4	1	79	0	0	0	0	0	0	0	30	0	1	0	8	1	0	0	0	2	0	0	0	0	0	2	43
exon-XM_002382367.1-1	GENE_exon-XM_002382367.1-1	XM_002382367.1	XM_002382367	protein_coding	conserved hypothetical protein	1	7	12	151	0	0	0	0	0	0	0	28	0	0	0	0	12	0	0	0	0	1	0	0	0	0	7	123
exon-XM_002382364.1-1	GENE_exon-XM_002382364.1-1	XM_002382364.1	XM_002382364	protein_coding	conserved hypothetical protein	1	0	3	112	0	0	0	0	0	0	0	73	0	0	0	0	3	0	0	0	0	1	0	0	0	0	0	39
exon-XM_002382356.1-1	GENE_exon-XM_002382356.1-1	XM_002382356.1	XM_002382356	protein_coding	aldehyde dehydrogenase, putative	1	0	0	16	0	0	0	0	0	0	0	2	0	0	0	3	0	0	1	0	0	0	0	0	0	0	0	12
exon-XM_002382304.1-1	GENE_exon-XM_002382304.1-1	XM_002382304.1	XM_002382304	protein_coding	feruloyl esterase B precursor, putative	1	1	3	73	0	0	0	0	0	0	0	39	0	1	0	0	3	0	0	0	0	0	0	0	0	0	1	34
exon-XM_002382292.1-1	GENE_exon-XM_002382292.1-1	XM_002382292.1	XM_002382292	protein_coding	2-oxo-hepta-3-ene-1,7-dioic acid hydratase, putative	1	2	4	104	0	0	0	0	0	0	0	50	0	1	0	0	4	0	0	0	0	0	0	0	0	0	2	54
exon-XM_002382290.1-1	GENE_exon-XM_002382290.1-1	XM_002382290.1	XM_002382290	protein_coding	oligopeptide transporter, putative	1	4	5	118	0	0	0	0	0	0	0	82	0	0	0	1	5	0	0	0	0	0	0	1	0	0	4	35
exon-XM_002382286.1-1	GENE_exon-XM_002382286.1-1	XM_002382286.1	XM_002382286	protein_coding	polyamine transporter, putative	1	7	1	136	0	0	0	0	0	0	0	84	0	0	0	7	1	0	0	0	3	0	0	1	0	0	5	47
exon-XM_002382281.1-1	GENE_exon-XM_002382281.1-1	XM_002382281.1	XM_002382281	protein_coding	hypothetical protein	1	2	6	98	0	0	0	0	0	0	0	52	0	0	0	2	6	0	0	0	1	1	0	0	0	0	2	44
exon-XM_002382273.1-1	GENE_exon-XM_002382273.1-1	XM_002382273.1	XM_002382273	protein_coding	hypothetical protein	1	7	13	72	0	0	0	0	0	0	0	49	0	0	0	0	13	0	0	0	1	0	0	0	1	0	7	23
exon-XM_002382265.1-1	GENE_exon-XM_002382265.1-1	XM_002382265.1	XM_002382265	protein_coding	MFS transporter Seo1, putative	1	9	2	36	0	0	0	0	0	0	0	17	0	0	0	4	2	0	0	0	2	0	0	1	0	0	7	17
exon-XM_002382264.1-1	GENE_exon-XM_002382264.1-1	XM_002382264.1	XM_002382264	protein_coding	mitochondrial protein Fmp29, putative	1	1	2	50	0	0	0	0	0	0	0	39	0	0	0	0	2	0	0	0	0	0	0	1	0	0	1	11
exon-XM_002382251.1-1	GENE_exon-XM_002382251.1-1	XM_002382251.1	XM_002382251	protein_coding	feruloyl esterase B precursor, putative	1	4	7	114	0	0	0	0	0	0	0	83	0	1	0	0	7	0	0	0	0	0	0	0	0	0	4	31
exon-XM_002382231.1-1	GENE_exon-XM_002382231.1-1	XM_002382231.1	XM_002382231	protein_coding	6-hydroxy-D-nicotine oxidase, putative	1	0	0	3	0	0	0	0	0	0	0	1	0	1	0	0	0	0	0	0	0	0	0	0	0	0	0	2
exon-XM_002382197.1-1	GENE_exon-XM_002382197.1-1	XM_002382197.1	XM_002382197	protein_coding	nuclear division Rft1 protein, putative	1	0	0	2	0	0	0	0	0	0	0	0	0	0	0	1	0	0	0	1	0	0	0	0	0	0	0	2
exon-XM_002382153.1-1	GENE_exon-XM_002382153.1-1	XM_002382153.1	XM_002382153	protein_coding	hypothetical protein	1	0	0	2	0	0	0	0	0	0	0	1	0	0	0	0	0	0	0	0	0	1	0	0	0	0	0	1
exon-XM_002382064.1-1	GENE_exon-XM_002382064.1-1	XM_002382064.1	XM_002382064	protein_coding	conserved hypothetical protein	1	1	2	25	0	0	0	0	0	0	0	7	0	0	0	1	2	0	0	1	0	0	0	0	0	0	1	18
exon-XM_002381998.1-1	GENE_exon-XM_002381998.1-1	XM_002381998.1	XM_002381998	protein_coding	conserved hypothetical protein	1	6	5	207	0	0	0	0	0	0	0	120	0	0	0	4	5	0	0	0	1	0	0	1	0	0	5	84
exon-XM_002381996.1-1	GENE_exon-XM_002381996.1-1	XM_002381996.1	XM_002381996	protein_coding	fumarylacetoacetate hydrolase, putative	1	2	2	110	0	0	0	0	0	0	0	75	0	1	0	2	2	0	0	0	2	0	0	0	0	0	0	35
exon-XM_002381989.1-1	GENE_exon-XM_002381989.1-1	XM_002381989.1	XM_002381989	protein_coding	conserved hypothetical protein	1	5	11	63	0	0	0	0	0	0	0	22	0	1	0	0	11	0	0	0	0	0	0	0	0	0	5	41
exon-XM_002381983.1-1	GENE_exon-XM_002381983.1-1	XM_002381983.1	XM_002381983	protein_coding	phosphotyrosyl phosphatase activator	1	54	29	84	0	0	0	0	0	0	0	40	0	0	0	2	29	0	0	0	2	0	0	1	0	0	52	44
exon-XM_002381974.1-1	GENE_exon-XM_002381974.1-1	XM_002381974.1	XM_002381974	protein_coding	transcription factor TFIID complex 145 kDa subunit, putative	1	0	0	2	0	0	0	0	0	0	0	0	0	1	0	0	0	0	0	0	0	0	0	0	0	0	0	2
exon-XM_002381961.1-1	GENE_exon-XM_002381961.1-1	XM_002381961.1	XM_002381961	protein_coding	cytochrome P450 alkane hydroxylase, putative	1	7	0	51	0	0	0	0	0	0	0	12	0	1	0	0	0	0	0	0	0	0	0	0	0	0	7	39
exon-XM_002381878.1-1	GENE_exon-XM_002381878.1-1	XM_002381878.1	XM_002381878	protein_coding	cop9 signalosome complex subunit, putative	1	0	0	32	0	0	0	0	0	0	0	27	0	1	0	0	0	0	0	0	1	0	0	0	0	0	0	5
exon-XM_002381870.1-1	GENE_exon-XM_002381870.1-1	XM_002381870.1	XM_002381870	protein_coding	hypothetical protein	1	0	2	57	0	0	0	0	0	0	0	15	0	1	0	8	2	0	0	0	1	0	0	0	1	0	0	34
exon-XM_002381868.1-1	GENE_exon-XM_002381868.1-1	XM_002381868.1	XM_002381868	protein_coding	NB-ARC and TPR domain protein	1	8	8	49	0	0	0	0	0	0	0	30	0	0	0	1	8	0	0	0	0	0	0	1	0	0	8	18
exon-XM_002381858.1-1	GENE_exon-XM_002381858.1-1	XM_002381858.1	XM_002381858	protein_coding	conserved hypothetical protein	1	0	0	79	0	0	0	0	0	0	0	43	0	0	0	12	0	0	0	0	1	0	0	0	1	0	0	24
exon-XM_002381854.1-1	GENE_exon-XM_002381854.1-1	XM_002381854.1	XM_002381854	protein_coding	monooxygenase, putative	1	2	6	39	0	0	0	0	0	0	0	17	0	0	0	0	6	0	0	0	0	1	0	0	0	0	2	22
exon-XM_002381842.1-1	GENE_exon-XM_002381842.1-1	XM_002381842.1	XM_002381842	protein_coding	maltase	1	3	2	65	0	0	0	0	0	0	0	40	0	1	0	0	2	0	0	0	0	0	0	0	0	0	3	25
exon-XM_002381831.1-1	GENE_exon-XM_002381831.1-1	XM_002381831.1	XM_002381831	protein_coding	threonine synthase Thr4, putative	1	3	2	80	0	0	0	0	0	0	0	26	0	0	0	26	2	0	0	0	1	0	0	1	0	0	3	28
exon-XM_002381822.1-1	GENE_exon-XM_002381822.1-1	XM_002381822.1	XM_002381822	protein_coding	hypothetical protein	1	0	1	87	0	0	0	0	0	0	0	46	0	0	0	0	1	0	0	0	0	0	0	1	0	0	0	41
exon-XM_002381811.1-1	GENE_exon-XM_002381811.1-1	XM_002381811.1	XM_002381811	protein_coding	conserved hypothetical protein	1	2	3	108	0	0	0	0	0	0	0	44	0	0	0	0	3	0	0	0	1	0	0	0	1	0	2	64
exon-XM_002381799.1-1	GENE_exon-XM_002381799.1-1	XM_002381799.1	XM_002381799	protein_coding	hypothetical protein	1	4	3	95	0	0	0	0	0	0	0	33	0	0	0	6	3	0	0	0	0	0	0	1	0	0	4	56
exon-XM_002381794.1-1	GENE_exon-XM_002381794.1-1	XM_002381794.1	XM_002381794	protein_coding	hypothetical protein	1	173	103	377	0	0	0	0	0	0	0	28	0	0	0	135	103	0	1	0	3	0	0	0	0	0	172	216
exon-XM_002381766.1-1	GENE_exon-XM_002381766.1-1	XM_002381766.1	XM_002381766	protein_coding	conserved hypothetical protein	1	12	9	160	0	0	0	0	0	0	0	84	0	1	0	5	9	0	0	0	1	0	0	0	0	0	12	71
exon-XM_002381762.1-1	GENE_exon-XM_002381762.1-1	XM_002381762.1	XM_002381762	protein_coding	conserved hypothetical protein	1	0	3	126	0	0	0	0	0	0	0	55	0	1	0	0	3	0	0	0	0	0	0	0	0	0	0	71
exon-XM_002381751.1-1	GENE_exon-XM_002381751.1-1	XM_002381751.1	XM_002381751	protein_coding	short-chain dehydrogenase, putative	1	5	4	111	0	0	0	0	0	0	0	57	0	0	0	8	4	0	0	0	1	0	0	1	0	0	4	47
exon-XM_002381715.1-1	GENE_exon-XM_002381715.1-1	XM_002381715.1	XM_002381715	protein_coding	PKS-like enzyme, putative	1	5	5	54	0	0	0	0	0	0	0	26	0	0	0	0	5	0	0	0	0	0	0	1	0	0	5	28
exon-XM_002381711.1-1	GENE_exon-XM_002381711.1-1	XM_002381711.1	XM_002381711	protein_coding	conserved hypothetical protein	1	55	68	240	0	0	0	0	0	0	0	214	0	0	0	0	68	0	0	0	1	0	0	1	0	1	54	26
exon-XM_002381678.1-1	GENE_exon-XM_002381678.1-1	XM_002381678.1	XM_002381678	protein_coding	conserved hypothetical protein	1	1	1	158	0	0	0	0	0	0	0	82	0	1	0	0	1	0	0	0	0	0	0	0	0	0	1	76
exon-XM_002381671.1-1	GENE_exon-XM_002381671.1-1	XM_002381671.1	XM_002381671	protein_coding	dimethylaniline monooxygenase, putative	1	8	4	65	0	0	0	0	0	0	0	16	0	1	0	12	4	0	0	0	2	0	0	0	0	1	6	38
exon-XM_002381644.1-1	GENE_exon-XM_002381644.1-1	XM_002381644.1	XM_002381644	protein_coding	ariadne RING finger, putative	1	0	2	39	0	0	0	0	0	0	0	11	0	0	0	1	2	0	0	0	1	0	0	0	1	0	0	27
exon-XM_002381640.1-1	GENE_exon-XM_002381640.1-1	XM_002381640.1	XM_002381640	protein_coding	conserved hypothetical protein	1	4	6	113	0	0	0	0	0	0	0	53	0	1	0	2	6	0	0	0	0	0	0	0	0	0	4	58
exon-XM_002381635.1-1	GENE_exon-XM_002381635.1-1	XM_002381635.1	XM_002381635	protein_coding	hypothetical protein	1	0	0	77	0	0	0	0	0	0	0	73	0	0	0	0	0	0	0	0	0	0	0	1	0	0	0	4
exon-XM_002381616.1-1	GENE_exon-XM_002381616.1-1	XM_002381616.1	XM_002381616	protein_coding	Pfs, NACHT and Ankyrin domain protein	1	20	26	185	0	0	0	0	0	0	0	75	0	1	0	14	26	0	0	0	1	0	0	0	0	0	19	97
exon-XM_002381613.1-1	GENE_exon-XM_002381613.1-1	XM_002381613.1	XM_002381613	protein_coding	conserved hypothetical protein	1	4	0	75	0	0	0	0	0	0	0	43	0	1	0	2	0	0	0	0	1	0	0	0	0	0	3	31
exon-XM_002381599.1-1	GENE_exon-XM_002381599.1-1	XM_002381599.1	XM_002381599	protein_coding	conserved hypothetical protein	1	1	3	212	0	0	0	0	0	0	0	74	0	1	0	0	3	0	0	0	0	0	0	0	0	0	1	138
exon-XM_002381598.1-1	GENE_exon-XM_002381598.1-1	XM_002381598.1	XM_002381598	protein_coding	conserved hypothetical protein	1	1	3	218	4	0	0	0	0	0	0	147	0	0	0	6	3	0	0	0	0	0	0	0	1	0	1	61
exon-XM_002381595.1-1	GENE_exon-XM_002381595.1-1	XM_002381595.1	XM_002381595	protein_coding	conserved hypothetical protein	1	1	2	128	0	0	0	0	0	0	0	63	0	0	0	1	2	0	0	0	1	0	0	0	1	0	1	64
exon-XM_002381593.1-1	GENE_exon-XM_002381593.1-1	XM_002381593.1	XM_002381593	protein_coding	conserved hypothetical protein	1	2	7	148	0	0	0	0	0	0	0	86	0	0	1	0	7	0	0	0	0	1	0	0	0	0	1	62
exon-XM_002381584.1-1	GENE_exon-XM_002381584.1-1	XM_002381584.1	XM_002381584	protein_coding	conserved hypothetical protein	1	10	6	82	0	0	0	0	0	0	0	45	0	0	0	1	6	0	0	0	0	0	0	1	0	0	10	36
exon-XM_002381577.1-1	GENE_exon-XM_002381577.1-1	XM_002381577.1	XM_002381577	protein_coding	aminotriazole resistance protein, putative	1	13	13	171	0	0	0	0	0	0	0	55	0	0	0	6	13	0	0	0	0	0	0	1	0	0	13	110
exon-XM_002381576.1-1	GENE_exon-XM_002381576.1-1	XM_002381576.1	XM_002381576	protein_coding	hypothetical protein	1	2	6	214	0	0	0	0	0	0	0	123	0	0	0	5	6	0	0	0	0	0	0	1	0	0	2	86
exon-XM_002381556.1-1	GENE_exon-XM_002381556.1-1	XM_002381556.1	XM_002381556	protein_coding	acyl-protein thioesterase 1,2, putative	1	17	11	115	0	0	0	0	0	0	0	53	0	1	0	0	11	0	0	0	0	0	0	0	0	0	17	62
exon-XM_002381555.1-1	GENE_exon-XM_002381555.1-1	XM_002381555.1	XM_002381555	protein_coding	MFS transporter, putative	1	7	3	140	0	0	0	0	0	0	0	93	0	0	0	7	3	0	0	1	0	0	0	0	0	0	7	41
exon-XM_002381552.1-1	GENE_exon-XM_002381552.1-1	XM_002381552.1	XM_002381552	protein_coding	endo-polygalacturonase, putative	1	4	6	119	0	0	0	0	0	0	0	42	0	1	0	0	6	0	0	0	0	0	0	0	0	0	4	77
exon-XM_002381535.1-1	GENE_exon-XM_002381535.1-1	XM_002381535.1	XM_002381535	protein_coding	hypothetical protein	1	2	5	103	0	0	0	0	0	0	0	26	0	1	0	2	5	0	0	0	1	0	0	0	0	0	2	75
exon-XM_002381514.1-1	GENE_exon-XM_002381514.1-1	XM_002381514.1	XM_002381514	protein_coding	conserved hypothetical protein	1	2	8	64	0	0	0	0	0	0	0	31	0	0	0	1	8	0	0	1	1	0	0	0	0	0	2	33
exon-XM_002381510.1-1	GENE_exon-XM_002381510.1-1	XM_002381510.1	XM_002381510	protein_coding	hypothetical protein	1	2	3	135	0	0	0	0	0	0	0	40	0	0	0	36	3	0	1	0	0	0	0	0	0	0	2	60
exon-XM_002381482.1-1	GENE_exon-XM_002381482.1-1	XM_002381482.1	XM_002381482	protein_coding	C-4 methyl sterol oxidase, putative	1	0	2	161	0	0	0	0	0	0	0	68	0	0	0	0	2	0	0	0	0	0	0	1	0	0	0	93
exon-XM_002381477.1-1	GENE_exon-XM_002381477.1-1	XM_002381477.1	XM_002381477	protein_coding	conserved hypothetical protein	1	6	10	75	0	0	0	0	0	0	0	40	0	1	0	4	10	0	0	0	1	0	0	0	0	0	5	32
exon-XM_002381474.1-1	GENE_exon-XM_002381474.1-1	XM_002381474.1	XM_002381474	protein_coding	endoglucanase-4 precursor, putative	1	3	5	64	0	0	0	0	0	0	0	41	0	1	0	0	5	0	0	0	0	0	0	0	0	0	3	23
exon-XM_002381473.1-1	GENE_exon-XM_002381473.1-1	XM_002381473.1	XM_002381473	protein_coding	multidrug resistance protein 1, 2, putative	1	7	8	84	0	0	0	0	0	0	0	37	0	1	0	2	8	0	0	0	1	1	0	0	0	0	7	45
exon-XM_002381462.1-1	GENE_exon-XM_002381462.1-1	XM_002381462.1	XM_002381462	protein_coding	hypothetical protein	1	1	0	102	0	0	0	0	0	0	0	72	0	0	0	0	0	0	0	0	1	0	0	0	1	0	1	30
exon-XM_002381449.1-1	GENE_exon-XM_002381449.1-1	XM_002381449.1	XM_002381449	protein_coding	NRPS-like enzyme, putative	1	3	6	233	0	0	0	0	0	0	0	207	0	1	0	0	6	0	0	0	0	0	0	0	0	0	3	26
exon-XM_002381438.1-1	GENE_exon-XM_002381438.1-1	XM_002381438.1	XM_002381438	protein_coding	conserved hypothetical protein	1	3	7	60	0	0	0	0	0	0	0	24	0	0	0	0	7	0	0	0	1	0	0	1	0	0	3	36
exon-XM_002381381.1-1	GENE_exon-XM_002381381.1-1	XM_002381381.1	XM_002381381	protein_coding	conserved hypothetical protein	1	3	1	54	0	0	1	0	0	0	0	18	0	0	0	3	1	0	0	1	1	0	0	0	0	0	2	34
exon-XM_002381377.1-1	GENE_exon-XM_002381377.1-1	XM_002381377.1	XM_002381377	protein_coding	conserved hypothetical protein	1	1	5	34	0	0	0	0	0	0	0	8	0	0	0	0	5	0	0	0	0	0	0	1	0	0	1	26
exon-XM_002381355.1-1	GENE_exon-XM_002381355.1-1	XM_002381355.1	XM_002381355	protein_coding	conserved hypothetical protein	1	4	4	266	0	0	0	0	0	0	0	132	0	1	0	0	4	0	0	0	0	0	0	0	0	0	4	134
exon-XM_002381346.1-1	GENE_exon-XM_002381346.1-1	XM_002381346.1	XM_002381346	protein_coding	ankyrin repeat-containing protein, putative	1	61	102	246	24	0	0	0	0	0	0	52	0	0	0	9	102	0	0	0	4	0	0	1	0	1	57	164
exon-XM_002381339.1-1	GENE_exon-XM_002381339.1-1	XM_002381339.1	XM_002381339	protein_coding	conserved hypothetical protein	1	7	7	86	0	0	0	0	0	0	0	71	0	0	0	1	7	0	0	0	2	0	0	0	1	0	6	15
exon-XM_002381322.1-1	GENE_exon-XM_002381322.1-1	XM_002381322.1	XM_002381322	protein_coding	conserved hypothetical protein	1	18	11	213	0	0	0	0	0	0	0	58	0	0	0	13	11	0	0	0	2	0	0	0	1	0	17	143
exon-XM_002381309.1-1	GENE_exon-XM_002381309.1-1	XM_002381309.1	XM_002381309	protein_coding	hypothetical protein	1	1	4	141	0	0	0	0	0	0	0	87	0	0	0	2	4	0	0	0	0	0	0	1	0	0	1	52
exon-XM_002381308.1-1	GENE_exon-XM_002381308.1-1	XM_002381308.1	XM_002381308	protein_coding	hypothetical protein	1	1	0	108	0	0	0	0	0	0	0	90	0	1	0	0	0	0	0	0	0	0	0	0	0	0	1	18
exon-XM_002381292.1-1	GENE_exon-XM_002381292.1-1	XM_002381292.1	XM_002381292	protein_coding	conserved hypothetical protein	1	2	5	45	0	0	0	0	0	0	0	36	0	1	0	0	5	0	0	0	0	0	0	0	0	0	2	9
exon-XM_002381266.1-1	GENE_exon-XM_002381266.1-1	XM_002381266.1	XM_002381266	protein_coding	conserved hypothetical protein	1	26	30	151	0	0	0	0	0	0	0	98	0	0	0	10	30	0	0	0	6	0	0	1	0	0	23	46
exon-XM_002381264.1-1	GENE_exon-XM_002381264.1-1	XM_002381264.1	XM_002381264	protein_coding	glucose-methanol-choline (gmc) oxidoreductase, putative	1	6	1	125	0	0	0	0	0	0	0	61	0	1	0	0	1	0	0	0	0	1	0	0	0	0	6	64
exon-XM_002381259.1-1	GENE_exon-XM_002381259.1-1	XM_002381259.1	XM_002381259	protein_coding	EF-hand superfamily Ca2+-modulated protein	1	7	2	84	0	0	0	0	0	0	0	46	0	1	0	14	2	0	0	0	3	0	0	0	0	0	4	27
exon-XM_002381251.1-1	GENE_exon-XM_002381251.1-1	XM_002381251.1	XM_002381251	protein_coding	ribosome biogenesis protein Ria1, putative	1	6	3	105	0	0	0	0	0	0	0	61	0	0	0	5	3	0	0	0	2	1	0	0	0	0	4	41
exon-XM_002381205.1-1	GENE_exon-XM_002381205.1-1	XM_002381205.1	XM_002381205	protein_coding	IBR finger domain protein	1	47	37	175	0	0	0	0	0	0	0	97	0	0	0	1	37	0	0	0	0	0	0	1	0	0	47	77
exon-XM_002381192.1-1	GENE_exon-XM_002381192.1-1	XM_002381192.1	XM_002381192	protein_coding	Asp-hemolysin precursor, putative	1	2	17	157	0	0	0	0	0	0	0	72	0	0	0	2	17	0	0	0	2	0	0	1	0	0	2	83
exon-XM_002381162.1-1	GENE_exon-XM_002381162.1-1	XM_002381162.1	XM_002381162	protein_coding	AMP dependent ligase/synthetase, putative	1	0	2	32	0	0	0	0	0	0	0	20	0	1	0	0	2	0	0	0	0	0	0	0	0	0	0	12
exon-XM_002381131.1-1	GENE_exon-XM_002381131.1-1	XM_002381131.1	XM_002381131	protein_coding	2-amino-3-carboxymuconate-6-semialdehyde decarboxylase, putative	1	0	1	25	0	0	0	0	0	0	0	12	0	0	0	5	1	0	1	0	0	0	0	0	0	0	0	9
exon-XM_002381120.1-1	GENE_exon-XM_002381120.1-1	XM_002381120.1	XM_002381120	protein_coding	conserved hypothetical protein	1	0	0	33	0	0	0	0	0	0	0	17	0	1	0	0	0	0	0	0	0	0	0	0	0	0	0	16
exon-XM_002381098.1-1	GENE_exon-XM_002381098.1-1	XM_002381098.1	XM_002381098	protein_coding	hypothetical protein	1	2	0	28	0	0	0	0	0	0	0	8	0	1	0	5	0	0	0	0	2	0	0	0	0	0	0	17
exon-XM_002381073.1-1	GENE_exon-XM_002381073.1-1	XM_002381073.1	XM_002381073	protein_coding	DNA repair and transcription protein (Xab2), putative	1	7	5	26	0	0	0	0	0	0	0	13	0	1	0	3	5	0	0	0	1	0	0	0	0	0	6	11
exon-XM_002381067.1-1	GENE_exon-XM_002381067.1-1	XM_002381067.1	XM_002381067	protein_coding	protein kinase, putative	1	9	3	26	0	0	0	0	0	0	0	13	0	0	0	1	3	0	0	0	0	0	0	1	0	0	9	12
exon-XM_002381020.1-1	GENE_exon-XM_002381020.1-1	XM_002381020.1	XM_002381020	protein_coding	conserved hypothetical protein	1	1	1	26	1	0	0	0	0	1	0	14	0	1	0	2	0	0	0	0	0	0	0	0	0	0	1	9
exon-XM_002381007.1-1	GENE_exon-XM_002381007.1-1	XM_002381007.1	XM_002381007	protein_coding	C6 transcription factor (Leu3), putative	1	3	0	28	0	0	0	0	0	0	0	17	0	1	0	2	0	0	0	0	0	0	0	0	0	0	3	9
exon-XM_002380994.1-1	GENE_exon-XM_002380994.1-1	XM_002380994.1	XM_002380994	protein_coding	conserved hypothetical protein	1	0	0	36	0	0	0	0	0	0	0	13	0	1	0	0	0	0	0	0	0	0	0	0	0	0	0	23
exon-XM_002380939.1-1	GENE_exon-XM_002380939.1-1	XM_002380939.1	XM_002380939	protein_coding	nascent polypeptide-associated complex (NAC) subunit, putative	1	1	2	46	0	0	0	1	0	0	0	36	0	1	0	1	1	0	0	0	1	0	0	0	0	0	1	9
exon-XM_002380916.1-1	GENE_exon-XM_002380916.1-1	XM_002380916.1	XM_002380916	protein_coding	cystathionine gamma-synthase, putative	1	1	0	16	0	0	1	0	0	0	0	13	0	1	0	0	0	0	0	0	0	0	0	0	0	0	1	2
exon-XM_002380859.1-1	GENE_exon-XM_002380859.1-1	XM_002380859.1	XM_002380859	protein_coding	conserved hypothetical protein	1	1	0	34	0	0	0	0	0	0	0	12	0	0	0	1	0	0	0	0	1	0	0	0	1	0	1	21
exon-XM_002380854.1-1	GENE_exon-XM_002380854.1-1	XM_002380854.1	XM_002380854	protein_coding	AMID-like mitochondrial oxidoreductase, putative	1	1	0	39	0	0	0	0	0	0	0	33	0	1	0	0	0	0	0	0	0	0	0	0	0	0	1	6
exon-XM_002380840.1-1	GENE_exon-XM_002380840.1-1	XM_002380840.1	XM_002380840	protein_coding	hypothetical protein	1	4	7	433	0	0	0	0	0	0	0	218	0	0	0	0	7	0	0	0	1	0	0	0	1	0	4	215
exon-XM_002380830.1-1	GENE_exon-XM_002380830.1-1	XM_002380830.1	XM_002380830	protein_coding	hypothetical protein	1	3	6	94	0	0	0	0	0	0	0	32	0	0	0	0	6	0	0	0	0	0	0	1	0	0	3	62
exon-XM_002380808.1-1	GENE_exon-XM_002380808.1-1	XM_002380808.1	XM_002380808	protein_coding	hypothetical protein	1	0	1	8	0	0	0	1	0	0	0	7	0	1	0	0	0	0	0	0	0	0	0	0	0	0	0	1
exon-XM_002380802.1-1	GENE_exon-XM_002380802.1-1	XM_002380802.1	XM_002380802	protein_coding	hypothetical protein	1	3	9	129	0	0	0	0	0	0	0	27	0	1	0	7	9	0	0	0	0	0	0	0	0	0	3	95
exon-XM_002380790.1-1	GENE_exon-XM_002380790.1-1	XM_002380790.1	XM_002380790	protein_coding	hypothetical protein	1	9	20	73	0	0	0	0	0	0	0	25	0	0	0	10	20	0	0	1	0	0	0	0	0	0	9	39
exon-XM_002380783.1-1	GENE_exon-XM_002380783.1-1	XM_002380783.1	XM_002380783	protein_coding	hypothetical protein	1	0	1	3	2	0	0	0	0	0	0	0	0	0	0	0	1	0	0	0	0	0	0	0	1	0	0	1
exon-XM_002380765.1-1	GENE_exon-XM_002380765.1-1	XM_002380765.1	XM_002380765	protein_coding	conserved hypothetical protein	1	2	3	130	0	0	0	0	0	0	0	63	0	1	0	3	3	0	0	0	1	0	0	0	1	0	2	64
exon-XM_002380748.1-1	GENE_exon-XM_002380748.1-1	XM_002380748.1	XM_002380748	protein_coding	conserved hypothetical protein	1	0	0	18	0	0	0	0	0	0	0	13	0	0	0	1	0	0	0	0	0	0	0	1	0	0	0	4
exon-XM_002380741.1-1	GENE_exon-XM_002380741.1-1	XM_002380741.1	XM_002380741	protein_coding	conserved hypothetical protein	1	0	0	29	1	0	0	0	0	0	0	20	0	0	0	0	0	0	0	0	0	0	0	0	1	0	0	8
exon-XM_002380733.1-1	GENE_exon-XM_002380733.1-1	XM_002380733.1	XM_002380733	protein_coding	vacuolar calcium ion transporter, putative	1	1	1	35	1	0	0	0	0	0	0	23	0	1	0	1	1	0	0	0	0	0	0	0	0	0	1	10
exon-XM_002380695.1-1	GENE_exon-XM_002380695.1-1	XM_002380695.1	XM_002380695	protein_coding	transcription initiation factor IIF subunit alpha, putative	1	0	0	5	0	0	0	0	0	0	0	1	0	1	0	0	0	0	0	0	0	0	0	0	0	0	0	4
exon-XM_002380686.1-1	GENE_exon-XM_002380686.1-1	XM_002380686.1	XM_002380686	protein_coding	cell cycle control protein TINC, putative	1	0	0	2	0	0	0	0	0	0	0	1	0	1	0	0	0	0	0	0	0	0	0	0	0	0	0	1
exon-XM_002380633.1-1	GENE_exon-XM_002380633.1-1	XM_002380633.1	XM_002380633	protein_coding	alcohol dehydrogenase, putative	1	1	2	20	0	0	0	0	0	0	0	17	0	1	0	0	2	0	0	0	0	0	0	0	0	0	1	3
exon-XM_002380579.1-1	GENE_exon-XM_002380579.1-1	XM_002380579.1	XM_002380579	protein_coding	conserved hypothetical protein	1	6	3	100	0	0	0	0	0	0	0	71	0	0	0	11	3	0	0	1	0	0	0	0	0	0	6	19
exon-XM_002380563.1-1	GENE_exon-XM_002380563.1-1	XM_002380563.1	XM_002380563	protein_coding	hypothetical protein	1	9	5	143	0	0	0	0	0	0	0	42	0	1	0	10	5	0	0	0	1	0	0	0	0	0	8	92
exon-XM_002380558.1-1	GENE_exon-XM_002380558.1-1	XM_002380558.1	XM_002380558	protein_coding	conserved hypothetical protein	1	18	21	61	0	0	0	1	1	0	0	25	0	1	0	11	19	0	0	0	2	0	0	0	0	0	16	27
exon-XM_002380545.1-1	GENE_exon-XM_002380545.1-1	XM_002380545.1	XM_002380545	protein_coding	siderophore iron transporter, putative	1	27	0	330	0	0	0	0	0	0	0	107	0	0	0	4	0	0	0	0	1	0	0	0	1	0	27	219
exon-XM_002380544.1-1	GENE_exon-XM_002380544.1-1	XM_002380544.1	XM_002380544	protein_coding	hypothetical protein	1	1	4	238	0	0	0	0	0	0	0	113	0	0	0	1	4	0	0	1	0	0	0	0	0	0	1	125
exon-XM_002380541.1-1	GENE_exon-XM_002380541.1-1	XM_002380541.1	XM_002380541	protein_coding	hypothetical protein	1	4	4	170	0	0	0	0	0	0	0	81	0	0	0	1	4	0	0	0	2	0	0	0	1	0	3	89
exon-XM_002380540.1-1	GENE_exon-XM_002380540.1-1	XM_002380540.1	XM_002380540	protein_coding	conserved hypothetical protein	1	0	0	134	1	0	0	0	0	0	0	96	0	1	0	3	0	0	0	0	0	0	0	0	0	0	0	34
exon-XM_002380353.1-1	GENE_exon-XM_002380353.1-1	XM_002380353.1	XM_002380353	protein_coding	ubiquitin conjugating enzyme E2, putative	1	0	0	4	0	0	0	0	0	0	0	1	0	1	0	0	0	0	0	0	1	1	0	0	0	0	0	3
exon-XM_002380243.1-1	GENE_exon-XM_002380243.1-1	XM_002380243.1	XM_002380243	protein_coding	hypothetical protein	1	1	11	86	0	0	0	0	0	0	0	47	0	0	0	2	11	0	0	0	0	0	0	1	0	0	1	37
exon-XM_002380232.1-1	GENE_exon-XM_002380232.1-1	XM_002380232.1	XM_002380232	protein_coding	hypothetical protein	1	0	0	57	0	0	0	0	0	0	0	32	0	1	0	0	0	0	0	0	0	0	0	0	0	0	0	25
exon-XM_002380186.1-1	GENE_exon-XM_002380186.1-1	XM_002380186.1	XM_002380186	protein_coding	beta-galactosidase, putative	1	0	2	0	0	0	0	0	0	0	0	0	0	0	0	0	2	0	0	0	0	0	0	1	0	0	0	0
exon-XM_002380177.1-1	GENE_exon-XM_002380177.1-1	XM_002380177.1	XM_002380177	protein_coding	hypothetical protein	1	0	0	0	0	0	0	0	0	0	0	0	0	1	0	0	0	0	0	0	0	0	0	0	0	0	0	0
exon-XM_002380168.1-1	GENE_exon-XM_002380168.1-1	XM_002380168.1	XM_002380168	protein_coding	gibberellin 20-oxidase, putative	1	6	1	57	0	0	0	0	0	0	0	21	0	0	0	1	1	0	0	1	0	0	0	0	0	0	6	36
exon-XM_002380150.1-1	GENE_exon-XM_002380150.1-1	XM_002380150.1	XM_002380150	protein_coding	TMEM1 family protein, putative	1	0	0	4	1	0	0	0	0	0	0	1	0	1	0	0	0	0	0	0	0	0	0	0	0	0	0	2
exon-XM_002380115.1-1	GENE_exon-XM_002380115.1-1	XM_002380115.1	XM_002380115	protein_coding	conserved hypothetical protein	1	3	5	69	0	0	0	0	0	0	0	49	0	1	0	7	5	0	0	0	0	0	0	0	0	0	3	13
exon-XM_002380106.1-1	GENE_exon-XM_002380106.1-1	XM_002380106.1	XM_002380106	protein_coding	hypothetical protein	1	1	0	52	0	0	0	0	0	0	0	47	0	1	0	1	0	0	0	0	0	0	0	0	0	0	1	4
exon-XM_002380074.1-1	GENE_exon-XM_002380074.1-1	XM_002380074.1	XM_002380074	protein_coding	conserved hypothetical protein	1	0	0	11	0	0	0	0	0	0	0	8	0	1	0	0	0	0	0	0	0	1	0	0	0	0	0	3
exon-XM_002380071.1-1	GENE_exon-XM_002380071.1-1	XM_002380071.1	XM_002380071	protein_coding	MFS multidrug transporter, putative	1	4	0	125	0	0	0	0	0	0	0	43	0	1	0	2	0	0	0	0	1	0	0	0	0	0	3	81
exon-XM_002380043.1-1	GENE_exon-XM_002380043.1-1	XM_002380043.1	XM_002380043	protein_coding	norsolorinic acid reductase, putative	1	3	5	154	0	0	0	0	0	0	0	77	0	1	0	0	5	0	0	0	0	0	0	0	0	0	3	77
exon-XM_002380042.1-1	GENE_exon-XM_002380042.1-1	XM_002380042.1	XM_002380042	protein_coding	conserved hypothetical protein	1	2	4	158	0	0	0	0	0	0	0	56	0	1	0	3	4	0	0	0	1	0	0	0	0	0	1	100
exon-XM_002379993.1-1	GENE_exon-XM_002379993.1-1	XM_002379993.1	XM_002379993	protein_coding	cell wall glycosyl hydrolase YteR, putative	1	6	8	123	0	0	0	0	0	0	0	108	0	1	0	3	8	0	0	0	1	0	0	0	0	0	5	13
exon-XM_002379986.1-1	GENE_exon-XM_002379986.1-1	XM_002379986.1	XM_002379986	protein_coding	hypothetical protein	1	24	20	220	0	0	0	0	0	0	0	10	0	0	0	0	20	0	0	0	0	0	0	1	0	0	24	210
exon-XM_002379978.1-1	GENE_exon-XM_002379978.1-1	XM_002379978.1	XM_002379978	protein_coding	O-methyltransferase, putative	1	16	6	264	0	0	0	0	0	0	0	97	0	0	0	8	6	0	1	0	3	0	0	0	0	0	15	161
exon-XM_002379976.1-1	GENE_exon-XM_002379976.1-1	XM_002379976.1	XM_002379976	protein_coding	uracil permease, putative	1	18	7	207	0	0	0	0	0	0	0	33	0	0	0	11	7	0	0	1	1	0	0	0	0	0	17	165
exon-XM_002379975.1-1	GENE_exon-XM_002379975.1-1	XM_002379975.1	XM_002379975	protein_coding	nonribosomal peptide synthase GliP-like, putative	1	19	9	108	0	0	0	0	0	0	0	13	0	1	0	0	9	0	0	0	1	1	0	0	0	0	19	95
exon-XM_002379971.1-1	GENE_exon-XM_002379971.1-1	XM_002379971.1	XM_002379971	protein_coding	O-methyltransferase GliM-like, putative	1	1	1	28	0	0	0	0	0	0	0	17	0	0	0	1	1	0	1	0	0	0	0	0	0	0	1	11
exon-XM_002379945.1-1	GENE_exon-XM_002379945.1-1	XM_002379945.1	XM_002379945	protein_coding	oligopeptide transporter, putative	1	1	2	86	0	0	0	0	0	0	0	19	0	0	0	2	2	0	0	0	0	0	0	1	0	0	1	65
exon-XM_002379943.1-1	GENE_exon-XM_002379943.1-1	XM_002379943.1	XM_002379943	protein_coding	nonribosomal peptide synthase, putative	1	8	11	78	19	0	0	0	0	0	0	41	0	1	0	0	11	0	0	0	0	0	0	0	0	0	8	18
exon-XM_002379938.1-1	GENE_exon-XM_002379938.1-1	XM_002379938.1	XM_002379938	protein_coding	hypothetical protein	1	6	2	170	0	0	0	0	0	0	0	76	0	1	0	39	2	0	0	0	3	0	0	0	0	0	3	58
exon-XM_002379929.1-1	GENE_exon-XM_002379929.1-1	XM_002379929.1	XM_002379929	protein_coding	glucose-methanol-choline (gmc) oxidoreductase, putative	1	4	1	28	0	0	0	0	0	0	0	0	0	0	0	0	1	0	0	0	0	1	0	0	0	0	4	28
exon-XM_002379928.1-1	GENE_exon-XM_002379928.1-1	XM_002379928.1	XM_002379928	protein_coding	choline dehydrogenase, putative	1	1	2	31	0	0	0	0	0	0	0	10	0	0	0	0	2	0	0	0	1	0	0	0	1	0	1	21
exon-XM_002379927.1-1	GENE_exon-XM_002379927.1-1	XM_002379927.1	XM_002379927	protein_coding	gulonolactone oxidase, putative	1	4	15	17	0	0	0	0	0	0	0	3	0	0	0	1	15	0	1	0	0	0	0	0	0	0	4	14
exon-XM_002379914.1-1	GENE_exon-XM_002379914.1-1	XM_002379914.1	XM_002379914	protein_coding	conserved hypothetical protein	1	2	3	221	0	0	0	0	0	0	0	139	0	0	0	8	3	0	0	0	0	0	0	1	0	0	2	74
exon-XM_002379911.1-1	GENE_exon-XM_002379911.1-1	XM_002379911.1	XM_002379911	protein_coding	aflT / aflT / transmembrane protein	1	8	8	127	0	0	0	0	0	0	0	23	0	0	0	3	8	0	0	0	0	0	0	1	0	0	8	101
exon-XM_002379910.1-1	GENE_exon-XM_002379910.1-1	XM_002379910.1	XM_002379910	protein_coding	aflC / pksA / pksL1 / polyketide synthase	1	6	14	68	0	0	0	0	0	0	0	52	0	0	0	1	14	0	0	0	0	0	0	1	0	0	6	15
exon-XM_002379893.1-1	GENE_exon-XM_002379893.1-1	XM_002379893.1	XM_002379893	protein_coding	aflI/ avfA/ cytochrome P450 monooxygenase	1	40	29	462	0	0	0	0	0	0	0	214	0	0	0	9	29	0	0	0	3	0	0	1	0	0	37	242
exon-XM_002379875.1-1	GENE_exon-XM_002379875.1-1	XM_002379875.1	XM_002379875	protein_coding	hypothetical protein	1	0	0	8	0	0	0	0	0	0	0	7	0	0	0	0	0	0	0	0	0	0	0	1	0	0	0	1
exon-XM_002379868.1-1	GENE_exon-XM_002379868.1-1	XM_002379868.1	XM_002379868	protein_coding	NADH oxidase, putative	1	2	2	96	0	0	0	0	0	0	0	41	0	1	0	0	2	0	0	0	1	0	0	0	0	0	2	55
exon-XM_002379843.1-1	GENE_exon-XM_002379843.1-1	XM_002379843.1	XM_002379843	protein_coding	glucose dehydrogenase, putative	1	4	14	161	0	0	0	0	0	0	0	63	0	1	0	4	14	0	0	0	0	0	0	0	0	0	4	94
exon-XM_002379819.1-1	GENE_exon-XM_002379819.1-1	XM_002379819.1	XM_002379819	protein_coding	bypass of stop codon protein, putative	1	3	0	25	7	0	0	0	0	0	0	15	0	1	0	1	0	0	0	0	0	0	0	0	0	1	2	2
exon-XM_002379806.1-1	GENE_exon-XM_002379806.1-1	XM_002379806.1	XM_002379806	protein_coding	conserved hypothetical protein	1	2	0	65	0	0	0	0	0	0	0	12	0	1	0	0	0	0	0	0	0	0	0	0	0	0	2	53
exon-XM_002379790.1-1	GENE_exon-XM_002379790.1-1	XM_002379790.1	XM_002379790	protein_coding	oxidoreductase, putative	1	1	6	102	0	0	0	0	0	0	0	64	0	0	0	1	6	0	0	1	1	0	0	0	0	0	1	38
exon-XM_002379753.1-1	GENE_exon-XM_002379753.1-1	XM_002379753.1	XM_002379753	protein_coding	conserved hypothetical protein	1	0	0	1	0	0	0	0	0	0	0	0	0	1	0	0	0	0	0	0	0	0	0	0	0	0	0	1
exon-XM_002379705.1-1	GENE_exon-XM_002379705.1-1	XM_002379705.1	XM_002379705	protein_coding	efflux pump antibiotic resistance protein, putative	1	0	1	4	0	0	0	0	0	0	0	2	0	1	0	0	1	0	0	0	0	0	0	0	0	0	0	2
exon-XM_002379679.1-1	GENE_exon-XM_002379679.1-1	XM_002379679.1	XM_002379679	protein_coding	allantoate permease, putative	1	3	5	55	0	0	0	0	0	0	0	2	0	0	0	15	5	0	1	0	2	0	0	0	0	0	2	40
exon-XM_002379666.1-1	GENE_exon-XM_002379666.1-1	XM_002379666.1	XM_002379666	protein_coding	conserved hypothetical protein	1	3	5	49	0	0	0	1	0	1	0	28	0	0	0	0	3	0	0	0	0	0	0	1	0	0	3	21
exon-XM_002379663.1-1	GENE_exon-XM_002379663.1-1	XM_002379663.1	XM_002379663	protein_coding	conserved hypothetical protein	1	9	8	59	0	0	0	1	0	0	0	34	0	1	0	1	7	0	0	0	1	0	0	0	0	1	8	24
exon-XM_002379610.1-1	GENE_exon-XM_002379610.1-1	XM_002379610.1	XM_002379610	protein_coding	conserved hypothetical protein	1	0	3	26	0	0	0	0	0	0	0	13	0	0	0	0	3	0	0	0	0	1	0	0	0	0	0	13
exon-XM_002379595.1-1	GENE_exon-XM_002379595.1-1	XM_002379595.1	XM_002379595	protein_coding	conserved hypothetical protein	1	2	1	73	8	0	0	0	0	0	0	25	0	0	0	1	1	0	0	0	0	0	0	0	1	0	2	39
exon-XM_002379591.1-1	GENE_exon-XM_002379591.1-1	XM_002379591.1	XM_002379591	protein_coding	conserved hypothetical protein	1	1	6	54	0	0	0	0	0	0	0	30	0	0	0	0	6	0	0	0	0	0	0	1	0	0	1	24
exon-XM_002379589.1-1	GENE_exon-XM_002379589.1-1	XM_002379589.1	XM_002379589	protein_coding	dimethylaniline monooxygenase, putative	1	2	3	53	0	0	0	0	0	0	0	26	0	0	0	2	3	0	0	0	1	0	0	1	0	0	2	25
exon-XM_002379586.1-1	GENE_exon-XM_002379586.1-1	XM_002379586.1	XM_002379586	protein_coding	conserved hypothetical protein	1	0	0	21	0	0	0	0	0	0	0	5	0	0	0	0	0	0	0	0	1	0	0	0	1	0	0	16
exon-XM_002379557.1-1	GENE_exon-XM_002379557.1-1	XM_002379557.1	XM_002379557	protein_coding	conserved hypothetical protein	1	0	0	19	0	0	0	0	0	0	0	6	0	1	0	0	0	0	0	0	0	1	0	0	0	0	0	13
exon-XM_002379551.1-1	GENE_exon-XM_002379551.1-1	XM_002379551.1	XM_002379551	protein_coding	vesicular-fusion protein sec17	1	1	0	18	0	0	1	0	0	0	0	6	0	0	0	1	0	0	1	0	0	0	0	0	0	0	1	11
exon-XM_002379488.1-1	GENE_exon-XM_002379488.1-1	XM_002379488.1	XM_002379488	protein_coding	hypothetical protein	1	0	0	13	0	0	0	0	0	0	0	8	0	1	0	2	0	0	0	0	0	0	0	0	0	0	0	3
exon-XM_002379437.1-1	GENE_exon-XM_002379437.1-1	XM_002379437.1	XM_002379437	protein_coding	hypothetical protein	1	0	1	20	0	0	0	0	0	0	0	8	0	1	0	3	1	0	0	0	0	0	0	0	0	0	0	9
exon-XM_002379403.1-1	GENE_exon-XM_002379403.1-1	XM_002379403.1	XM_002379403	protein_coding	hypothetical protein	1	0	0	4	0	0	0	0	0	0	0	2	0	1	0	1	0	0	0	0	0	0	0	0	0	0	0	1
exon-XM_002379380.1-1	GENE_exon-XM_002379380.1-1	XM_002379380.1	XM_002379380	protein_coding	UDP-N-acetyl-glucosamine-1-P transferase Alg7, putative	1	0	0	7	0	0	0	0	0	0	0	2	0	1	0	1	0	0	0	0	0	0	0	0	0	0	0	4
exon-XM_002379374.1-1	GENE_exon-XM_002379374.1-1	XM_002379374.1	XM_002379374	protein_coding	hypothetical protein	1	1	1	30	0	1	1	0	0	0	0	13	0	0	0	3	1	0	0	1	1	0	0	0	0	0	0	14
exon-XM_002379328.1-1	GENE_exon-XM_002379328.1-1	XM_002379328.1	XM_002379328	protein_coding	hypothetical protein	1	2	1	61	0	0	0	0	0	0	0	13	0	1	0	0	1	0	0	0	0	0	0	0	0	0	2	48
exon-XM_002379295.1-1	GENE_exon-XM_002379295.1-1	XM_002379295.1	XM_002379295	protein_coding	hypothetical protein	1	0	0	28	0	0	0	0	0	0	0	12	0	1	0	0	0	0	0	0	0	0	0	0	0	0	0	16
exon-XM_002379294.1-1	GENE_exon-XM_002379294.1-1	XM_002379294.1	XM_002379294	protein_coding	hypothetical protein	1	1	0	25	0	0	0	0	0	0	0	8	0	0	0	2	0	0	1	0	0	0	0	0	0	0	1	16
exon-XM_002379287.1-1	GENE_exon-XM_002379287.1-1	XM_002379287.1	XM_002379287	protein_coding	alpha/beta hydrolase, putative	1	2	3	29	0	0	0	0	0	0	0	24	0	1	0	0	3	0	0	0	0	0	0	0	0	0	2	5
exon-XM_002379147.1-1	GENE_exon-XM_002379147.1-1	XM_002379147.1	XM_002379147	protein_coding	aromatic ring-opening dioxygenase LigB subunit, putative	1	6	0	28	0	0	0	0	0	0	0	16	0	1	0	1	0	0	0	0	0	0	0	0	0	0	6	11
exon-XM_002379142.1-1	GENE_exon-XM_002379142.1-1	XM_002379142.1	XM_002379142	protein_coding	hypothetical protein	1	0	0	8	0	0	0	0	0	0	0	4	0	1	0	0	0	0	0	0	0	0	0	0	0	0	0	4
exon-XM_002379068.1-1	GENE_exon-XM_002379068.1-1	XM_002379068.1	XM_002379068	protein_coding	oxidoreductase, putative	1	1	0	91	0	0	0	0	0	0	0	29	0	0	0	2	0	0	1	0	1	0	0	0	0	0	0	62
exon-XM_002379048.1-1	GENE_exon-XM_002379048.1-1	XM_002379048.1	XM_002379048	protein_coding	9-cis-epoxycarotenoid dioxygenase, putative	1	13	14	215	0	0	0	0	0	0	0	68	0	0	0	0	14	0	0	0	0	0	0	1	0	0	13	147
exon-XM_002379039.1-1	GENE_exon-XM_002379039.1-1	XM_002379039.1	XM_002379039	protein_coding	ATP-binding cassette transporter, putative	1	3	2	40	0	0	0	0	0	0	0	11	0	0	0	2	2	0	1	0	0	0	0	0	0	0	3	28
exon-XM_002379002.1-1	GENE_exon-XM_002379002.1-1	XM_002379002.1	XM_002379002	protein_coding	1-aminocyclopropane-1-carboxylate oxidase, putative	1	0	2	44	0	0	0	0	0	1	0	16	0	1	0	2	1	0	0	0	0	0	0	0	0	0	0	26
exon-XM_002378969.1-1	GENE_exon-XM_002378969.1-1	XM_002378969.1	XM_002378969	protein_coding	conserved hypothetical protein	1	11	5	34	0	0	0	0	0	0	0	0	0	1	0	0	5	0	0	0	0	0	0	0	0	0	11	34
exon-XM_002378940.1-1	GENE_exon-XM_002378940.1-1	XM_002378940.1	XM_002378940	protein_coding	mitochondrial outer membrane translocase receptor (TOM70), putative	1	0	0	26	0	0	0	0	0	0	0	17	0	1	0	2	0	0	0	0	0	0	0	0	0	0	0	7
exon-XM_002378906.1-1	GENE_exon-XM_002378906.1-1	XM_002378906.1	XM_002378906	protein_coding	carbonic anhydrase, putative	1	1	5	73	0	0	0	0	0	0	0	11	0	0	0	3	5	0	0	0	0	1	0	0	0	0	1	59
exon-XM_002378882.1-1	GENE_exon-XM_002378882.1-1	XM_002378882.1	XM_002378882	protein_coding	centromere-binding protein 1, cbp-1, putative	1	0	0	35	0	0	0	0	0	0	0	23	0	1	0	2	0	0	0	0	0	0	0	0	0	0	0	10
exon-XM_002378848.1-1	GENE_exon-XM_002378848.1-1	XM_002378848.1	XM_002378848	protein_coding	hypothetical protein	1	0	4	34	0	0	0	0	0	0	2	16	0	0	0	0	3	0	0	0	0	0	0	1	0	0	0	18
exon-XM_002378847.1-1	GENE_exon-XM_002378847.1-1	XM_002378847.1	XM_002378847	protein_coding	hypothetical protein	1	0	1	36	0	0	0	0	0	0	0	23	0	0	0	5	1	0	1	0	0	0	0	0	0	0	0	9
exon-XM_002378828.1-1	GENE_exon-XM_002378828.1-1	XM_002378828.1	XM_002378828	protein_coding	cytochrome P450 oxidoreductase, putative	1	0	0	1	0	0	0	0	0	0	0	1	0	1	0	0	0	0	0	0	0	0	0	0	0	0	0	0
exon-XM_002378785.1-1	GENE_exon-XM_002378785.1-1	XM_002378785.1	XM_002378785	protein_coding	conserved hypothetical protein	1	1	4	122	8	0	0	0	0	0	0	96	0	0	0	0	4	0	0	0	0	0	0	0	1	0	1	18
exon-XM_002378757.1-1	GENE_exon-XM_002378757.1-1	XM_002378757.1	XM_002378757	protein_coding	Rad51 family DNA repair protein, putative	1	0	1	32	0	0	0	0	0	0	0	3	0	1	0	2	1	0	0	0	0	0	0	0	0	0	0	27
exon-XM_002378755.1-1	GENE_exon-XM_002378755.1-1	XM_002378755.1	XM_002378755	protein_coding	conserved hypothetical protein	1	0	0	28	0	0	0	0	0	0	0	14	0	1	0	0	0	0	0	0	0	0	0	0	0	0	0	14
exon-XM_002378749.1-1	GENE_exon-XM_002378749.1-1	XM_002378749.1	XM_002378749	protein_coding	conserved hypothetical protein	1	4	1	136	0	0	0	0	0	0	0	118	0	1	0	0	1	0	0	0	0	0	0	0	0	0	4	18
exon-XM_002378747.1-1	GENE_exon-XM_002378747.1-1	XM_002378747.1	XM_002378747	protein_coding	hypothetical protein	1	3	5	172	0	0	0	0	0	0	0	58	0	1	0	0	5	0	0	0	0	0	0	0	0	0	3	114
exon-XM_002378738.1-1	GENE_exon-XM_002378738.1-1	XM_002378738.1	XM_002378738	protein_coding	hypothetical protein	1	0	2	30	0	0	0	1	0	0	0	22	0	1	0	0	1	0	0	0	0	0	0	0	0	0	0	8
exon-XM_002378723.1-1	GENE_exon-XM_002378723.1-1	XM_002378723.1	XM_002378723	protein_coding	neutral amino acid permease, putative	1	9	5	87	0	0	0	0	0	0	0	42	0	0	0	3	5	0	0	0	0	1	0	0	0	0	9	42
exon-XM_002378720.1-1	GENE_exon-XM_002378720.1-1	XM_002378720.1	XM_002378720	protein_coding	conserved hypothetical protein	1	5	3	100	0	1	8	0	0	0	0	40	0	0	0	0	3	0	0	0	0	0	0	0	1	0	4	52
exon-XM_002378712.1-1	GENE_exon-XM_002378712.1-1	XM_002378712.1	XM_002378712	protein_coding	conserved hypothetical protein	1	10	13	135	0	0	0	0	0	0	0	55	0	1	0	15	13	0	0	0	1	0	0	0	0	0	9	66
exon-XM_002378707.1-1	GENE_exon-XM_002378707.1-1	XM_002378707.1	XM_002378707	protein_coding	integral membrane protein	1	15	3	77	0	0	0	0	0	0	0	35	0	0	0	2	3	0	0	0	0	0	0	1	0	0	15	40
exon-XM_002378691.1-1	GENE_exon-XM_002378691.1-1	XM_002378691.1	XM_002378691	protein_coding	2-nitropropane dioxygenase precursor, putative	1	2	1	48	0	0	0	0	0	0	0	11	0	0	0	1	1	0	0	1	0	0	0	0	0	0	2	37
exon-XM_002378652.1-1	GENE_exon-XM_002378652.1-1	XM_002378652.1	XM_002378652	protein_coding	oxidoreductase, short chain dehydrogenase/reductase family, putative	1	4	7	83	0	0	0	0	0	0	0	13	0	0	0	6	7	0	0	0	1	0	0	1	0	0	3	65
exon-XM_002378646.1-1	GENE_exon-XM_002378646.1-1	XM_002378646.1	XM_002378646	protein_coding	hypothetical protein	1	2	3	105	0	0	0	0	1	0	0	32	0	1	0	3	2	0	0	0	1	0	0	0	1	0	2	70
exon-XM_002378642.1-1	GENE_exon-XM_002378642.1-1	XM_002378642.1	XM_002378642	protein_coding	conserved hypothetical protein	1	4	4	66	0	0	0	0	0	0	0	33	0	1	0	0	4	0	0	0	0	0	0	0	0	0	4	33
exon-XM_002378640.1-1	GENE_exon-XM_002378640.1-1	XM_002378640.1	XM_002378640	protein_coding	benzoate 4-monooxygenase cytochrome P450, putative	1	4	14	84	0	0	0	0	0	0	0	36	0	0	0	2	14	0	0	0	1	0	0	1	0	0	3	47
exon-XM_002378625.1-1	GENE_exon-XM_002378625.1-1	XM_002378625.1	XM_002378625	protein_coding	conserved hypothetical protein	1	4	7	125	3	0	0	0	0	0	0	44	0	0	0	0	7	0	0	0	0	0	0	0	1	0	4	78
exon-XM_002378596.1-1	GENE_exon-XM_002378596.1-1	XM_002378596.1	XM_002378596	protein_coding	conserved hypothetical protein	1	3	4	111	0	0	0	0	0	0	0	33	0	0	0	0	4	0	0	0	1	0	0	0	1	0	3	78
exon-XM_002378584.1-1	GENE_exon-XM_002378584.1-1	XM_002378584.1	XM_002378584	protein_coding	arginase, putative	1	0	0	2	0	0	0	0	0	0	0	1	0	0	0	1	0	0	1	0	0	0	0	0	0	0	0	1
exon-XM_002378567.1-1	GENE_exon-XM_002378567.1-1	XM_002378567.1	XM_002378567	protein_coding	HET and Ankyrin domain protein	1	57	54	70	0	0	0	0	0	0	0	36	0	0	0	0	54	0	0	0	0	0	0	1	0	0	57	34
exon-XM_002378549.1-1	GENE_exon-XM_002378549.1-1	XM_002378549.1	XM_002378549	protein_coding	conserved hypothetical protein	1	0	1	38	0	0	0	0	0	0	0	6	0	0	0	1	1	0	0	1	0	0	0	0	0	0	0	32
exon-XM_002378541.1-1	GENE_exon-XM_002378541.1-1	XM_002378541.1	XM_002378541	protein_coding	conserved hypothetical protein	1	0	0	18	0	0	0	0	0	0	0	12	0	1	0	0	0	0	0	0	0	0	0	0	0	0	0	6
exon-XM_002378533.1-1	GENE_exon-XM_002378533.1-1	XM_002378533.1	XM_002378533	protein_coding	conserved hypothetical protein	1	0	1	44	3	0	0	0	0	0	0	18	0	0	0	0	1	0	0	0	0	0	0	0	1	0	0	23
exon-XM_002378522.1-1	GENE_exon-XM_002378522.1-1	XM_002378522.1	XM_002378522	protein_coding	conserved hypothetical protein	1	1	3	53	0	0	0	0	0	0	0	22	0	1	0	0	3	0	0	0	0	0	0	0	0	0	1	31
exon-XM_002378511.1-1	GENE_exon-XM_002378511.1-1	XM_002378511.1	XM_002378511	protein_coding	hypothetical protein	1	1	2	67	0	0	0	0	0	0	0	41	0	1	0	0	2	0	0	0	0	1	0	0	0	0	1	26
exon-XM_002378494.1-1	GENE_exon-XM_002378494.1-1	XM_002378494.1	XM_002378494	protein_coding	conserved hypothetical protein	1	6	7	69	0	0	0	0	0	0	0	37	0	0	0	5	7	0	0	0	1	0	0	1	0	0	5	28
exon-XM_002378459.1-1	GENE_exon-XM_002378459.1-1	XM_002378459.1	XM_002378459	protein_coding	conserved hypothetical protein	1	6	3	101	0	0	0	0	0	0	0	41	0	1	0	0	3	0	0	0	0	0	0	0	0	0	6	60
exon-XM_002378457.1-1	GENE_exon-XM_002378457.1-1	XM_002378457.1	XM_002378457	protein_coding	neuroligin, putative	1	5	5	116	0	0	0	0	0	0	0	61	0	0	0	0	5	0	0	0	0	1	0	0	0	0	5	55
exon-XM_002378455.1-1	GENE_exon-XM_002378455.1-1	XM_002378455.1	XM_002378455	protein_coding	conserved hypothetical protein	1	0	2	127	0	0	0	0	0	0	0	76	0	1	0	1	2	0	0	0	0	0	0	0	0	0	0	50
exon-XM_002378448.1-1	GENE_exon-XM_002378448.1-1	XM_002378448.1	XM_002378448	protein_coding	hypothetical protein	1	23	31	265	0	0	0	0	0	0	0	143	0	0	0	10	31	0	0	0	5	0	0	1	0	0	19	116
exon-XM_002378421.1-1	GENE_exon-XM_002378421.1-1	XM_002378421.1	XM_002378421	protein_coding	conserved hypothetical protein	1	5	1	33	0	0	0	0	0	0	0	29	0	0	0	0	1	0	0	0	1	0	0	0	1	0	5	4
exon-XM_002378384.1-1	GENE_exon-XM_002378384.1-1	XM_002378384.1	XM_002378384	protein_coding	carboxypeptidase S1, putative	1	0	0	2	0	0	0	0	0	0	0	1	0	0	0	0	0	0	0	0	0	0	0	1	0	0	0	1
exon-XM_002378332.1-1	GENE_exon-XM_002378332.1-1	XM_002378332.1	XM_002378332	protein_coding	hypothetical protein	1	0	0	5	0	0	0	0	0	0	0	2	0	1	0	0	0	0	0	0	0	0	0	0	0	0	0	3
exon-XM_002378168.1-1	GENE_exon-XM_002378168.1-1	XM_002378168.1	XM_002378168	protein_coding	methyltransferase, putative	1	0	0	2	0	0	0	0	0	0	0	0	0	1	0	0	0	0	0	0	0	0	0	0	0	0	0	2
exon-XM_002378118.1-1	GENE_exon-XM_002378118.1-1	XM_002378118.1	XM_002378118	protein_coding	60S ribosomal protein L19	1	0	0	9	0	0	0	0	0	0	0	5	0	1	0	0	0	0	0	0	0	0	0	0	0	0	0	4
exon-XM_002377977.1-1	GENE_exon-XM_002377977.1-1	XM_002377977.1	XM_002377977	protein_coding	carboxylic acid transport protein	1	10	2	124	0	0	0	0	0	0	0	41	0	0	0	4	2	0	0	0	1	0	0	1	0	0	9	80
exon-XM_002377974.1-1	GENE_exon-XM_002377974.1-1	XM_002377974.1	XM_002377974	protein_coding	conserved hypothetical protein	1	9	10	114	0	0	0	0	0	0	0	53	0	0	0	0	10	0	0	0	0	1	0	0	0	0	9	61
exon-XM_002377968.1-1	GENE_exon-XM_002377968.1-1	XM_002377968.1	XM_002377968	protein_coding	nonsense-mediated mRNA decay protein, putative	1	3	10	123	0	0	0	0	0	0	0	56	0	1	0	6	10	0	0	0	0	0	0	0	0	0	3	61
exon-XM_002377960.1-1	GENE_exon-XM_002377960.1-1	XM_002377960.1	XM_002377960	protein_coding	N-alkane-inducible cytochrome P450, putative	1	5	12	60	0	0	0	0	0	0	0	13	0	1	0	2	12	0	0	0	1	0	0	0	0	0	4	46
exon-XM_002377949.1-1	GENE_exon-XM_002377949.1-1	XM_002377949.1	XM_002377949	protein_coding	conserved hypothetical protein	1	0	5	119	0	0	0	0	0	0	0	91	0	1	0	0	5	0	0	0	0	0	0	0	0	0	0	28
exon-XM_002377941.1-1	GENE_exon-XM_002377941.1-1	XM_002377941.1	XM_002377941	protein_coding	hypothetical protein	1	2	1	85	0	0	0	0	0	0	0	39	0	1	0	1	1	0	0	0	0	0	0	0	0	0	2	45
exon-XM_002377936.1-1	GENE_exon-XM_002377936.1-1	XM_002377936.1	XM_002377936	protein_coding	conserved hypothetical protein	1	6	9	261	1	0	0	0	0	0	0	223	0	1	0	0	9	0	0	0	0	0	0	0	0	0	6	37
exon-XM_002377935.1-1	GENE_exon-XM_002377935.1-1	XM_002377935.1	XM_002377935	protein_coding	conserved hypothetical protein	1	7	17	262	3	0	0	0	0	0	0	65	0	0	0	15	17	0	0	0	4	0	0	1	0	0	3	181
exon-XM_002377880.1-1	GENE_exon-XM_002377880.1-1	XM_002377880.1	XM_002377880	protein_coding	nonsense-mediated mRNA decay protein (Nmd5), putative	1	1	0	22	0	0	0	0	0	0	0	19	0	1	0	0	0	0	0	0	0	0	0	0	0	0	1	3
exon-XM_002377825.1-1	GENE_exon-XM_002377825.1-1	XM_002377825.1	XM_002377825	protein_coding	amino acid permease	1	0	0	12	0	0	0	0	0	0	0	8	0	1	0	0	0	0	0	0	1	0	0	0	1	0	0	4
exon-XM_002377812.1-1	GENE_exon-XM_002377812.1-1	XM_002377812.1	XM_002377812	protein_coding	DNA repair protein rad9, putative	1	2	1	80	0	0	0	0	0	0	0	19	0	1	0	1	1	0	0	0	1	0	0	0	1	0	2	60
exon-XM_002377810.1-1	GENE_exon-XM_002377810.1-1	XM_002377810.1	XM_002377810	protein_coding	conserved hypothetical protein	1	3	3	91	0	0	0	0	0	0	0	48	0	0	0	0	3	0	0	0	0	0	0	1	0	0	3	43
exon-XM_002377793.1-1	GENE_exon-XM_002377793.1-1	XM_002377793.1	XM_002377793	protein_coding	DEAD/DEAH box helicase, putative	1	0	1	5	0	0	0	0	0	0	0	4	0	1	0	0	1	0	0	0	0	0	0	0	0	0	0	1
exon-XM_002377773.1-1	GENE_exon-XM_002377773.1-1	XM_002377773.1	XM_002377773	protein_coding	glutamyl-tRNA synthetase, putative	1	5	8	39	0	0	0	0	0	0	0	17	0	1	0	0	8	0	0	0	0	0	0	0	0	0	5	22
exon-XM_002377710.1-1	GENE_exon-XM_002377710.1-1	XM_002377710.1	XM_002377710	protein_coding	conserved hypothetical protein	1	3	8	65	0	0	0	1	0	0	0	15	0	1	0	0	7	0	0	0	0	0	0	0	0	0	3	50
exon-XM_002377707.1-1	GENE_exon-XM_002377707.1-1	XM_002377707.1	XM_002377707	protein_coding	RNA polymerase II transcription elongation factor Rtf1p, putative	1	2	0	23	0	0	0	0	0	0	0	15	0	1	0	2	0	0	0	0	1	0	0	0	0	0	1	7
exon-XM_002377696.1-1	GENE_exon-XM_002377696.1-1	XM_002377696.1	XM_002377696	protein_coding	conserved hypothetical protein	1	1	1	38	0	0	0	0	0	0	0	19	0	1	0	1	1	0	0	0	0	0	0	0	0	0	1	18
exon-XM_002377678.1-1	GENE_exon-XM_002377678.1-1	XM_002377678.1	XM_002377678	protein_coding	short-chain dehydrogenase, putative	1	21	16	156	0	0	0	0	0	0	0	133	0	0	0	0	16	0	0	0	0	0	0	1	0	0	21	23
exon-XM_002377658.1-1	GENE_exon-XM_002377658.1-1	XM_002377658.1	XM_002377658	protein_coding	conserved hypothetical protein	1	10	2	81	0	0	0	0	0	0	0	75	0	1	0	5	2	0	0	0	3	0	0	0	0	0	7	4
exon-XM_002377646.1-1	GENE_exon-XM_002377646.1-1	XM_002377646.1	XM_002377646	protein_coding	hypothetical protein	1	1	4	68	0	0	0	0	0	0	0	32	0	1	0	0	4	0	0	0	0	0	0	0	0	0	1	36
exon-XM_002377634.1-1	GENE_exon-XM_002377634.1-1	XM_002377634.1	XM_002377634	protein_coding	conserved hypothetical protein	1	10	6	96	0	0	0	0	0	0	0	64	0	0	0	3	6	0	0	0	2	0	0	0	1	1	9	29
exon-XM_002377611.1-1	GENE_exon-XM_002377611.1-1	XM_002377611.1	XM_002377611	protein_coding	amidase family protein	1	1	0	16	0	0	0	0	0	0	0	8	0	1	0	0	0	0	0	0	0	0	0	0	0	0	1	8
exon-XM_002377545.1-1	GENE_exon-XM_002377545.1-1	XM_002377545.1	XM_002377545	protein_coding	pre-RNA splicing factor Slt11, putative	1	0	0	7	0	0	0	0	0	0	0	2	0	1	0	0	0	0	0	0	0	0	0	0	0	0	0	5
exon-XM_002377516.1-1	GENE_exon-XM_002377516.1-1	XM_002377516.1	XM_002377516	protein_coding	hypothetical protein	1	1	4	156	0	0	0	0	0	0	0	27	0	0	0	2	4	0	0	0	1	0	0	1	0	0	0	128
exon-XM_002377513.1-1	GENE_exon-XM_002377513.1-1	XM_002377513.1	XM_002377513	protein_coding	alpha methylacyl-CoA racemase, putative	1	15	26	155	0	0	0	0	0	0	0	97	0	0	0	0	26	0	0	0	0	0	0	1	0	0	15	58
exon-XM_002377512.1-1	GENE_exon-XM_002377512.1-1	XM_002377512.1	XM_002377512	protein_coding	conserved hypothetical protein	1	10	9	214	0	0	0	0	0	0	0	124	0	0	0	0	9	0	0	0	1	0	0	0	1	0	10	90
exon-XM_002377498.1-1	GENE_exon-XM_002377498.1-1	XM_002377498.1	XM_002377498	protein_coding	early growth response protein 3, egr-3, putative	1	0	1	94	0	0	0	0	0	0	0	48	0	1	0	0	1	0	0	0	0	0	0	0	0	0	0	46
exon-XM_002377468.1-1	GENE_exon-XM_002377468.1-1	XM_002377468.1	XM_002377468	protein_coding	MFS transporter, putative	1	14	11	62	0	0	0	0	0	0	0	17	0	1	0	0	11	0	0	0	0	0	0	0	0	0	14	45
exon-XM_002377463.1-1	GENE_exon-XM_002377463.1-1	XM_002377463.1	XM_002377463	protein_coding	hypothetical protein	1	4	14	59	0	0	0	0	0	0	0	17	0	1	0	14	14	0	0	0	2	0	0	0	0	0	3	29
exon-XM_002377455.1-1	GENE_exon-XM_002377455.1-1	XM_002377455.1	XM_002377455	protein_coding	hypothetical protein	1	0	0	52	0	0	0	0	0	0	0	16	0	1	0	0	0	0	0	0	0	0	0	0	0	0	0	36
exon-XM_002377434.1-1	GENE_exon-XM_002377434.1-1	XM_002377434.1	XM_002377434	protein_coding	hypothetical protein	1	2	1	78	0	0	0	0	0	0	0	33	0	0	0	0	1	0	0	0	0	0	0	1	0	0	2	45
exon-XM_002377388.1-1	GENE_exon-XM_002377388.1-1	XM_002377388.1	XM_002377388	protein_coding	allantoate permease, putative	1	10	1	117	0	0	0	0	0	0	0	75	0	0	0	1	1	0	0	0	1	1	0	0	0	1	9	41
exon-XM_002377360.1-1	GENE_exon-XM_002377360.1-1	XM_002377360.1	XM_002377360	protein_coding	alcohol dehydrogenase, putative	1	5	2	74	0	0	0	0	0	0	0	17	0	1	0	8	2	0	0	0	3	0	0	0	0	0	2	52
exon-XM_002377359.1-1	GENE_exon-XM_002377359.1-1	XM_002377359.1	XM_002377359	protein_coding	amino acid permease	1	11	4	90	0	0	1	0	0	0	0	40	0	0	1	6	4	0	1	0	1	0	0	0	0	0	10	44
exon-XM_002377335.1-1	GENE_exon-XM_002377335.1-1	XM_002377335.1	XM_002377335	protein_coding	conserved hypothetical protein	1	14	12	87	0	0	0	0	0	0	0	35	0	0	0	0	12	0	0	0	0	0	0	1	0	0	14	52
exon-XM_002377296.1-1	GENE_exon-XM_002377296.1-1	XM_002377296.1	XM_002377296	protein_coding	hypothetical protein	1	0	0	85	0	0	0	0	0	0	0	25	0	1	0	2	0	0	0	0	0	0	0	0	0	0	0	58
exon-XM_002377288.1-1	GENE_exon-XM_002377288.1-1	XM_002377288.1	XM_002377288	protein_coding	hypothetical protein	1	0	2	82	0	0	0	0	0	0	0	19	0	1	0	0	2	0	0	0	0	0	0	1	0	0	0	63
exon-XM_002377282.1-1	GENE_exon-XM_002377282.1-1	XM_002377282.1	XM_002377282	protein_coding	nonribosomal peptide synthase, putative	1	0	3	6	0	0	0	0	0	0	0	3	0	1	0	0	3	0	0	0	0	0	0	0	0	0	0	3
exon-XM_002377278.1-1	GENE_exon-XM_002377278.1-1	XM_002377278.1	XM_002377278	protein_coding	conserved hypothetical protein	1	0	0	2	1	0	0	0	0	0	0	1	0	1	0	0	0	0	0	0	0	0	0	0	0	0	0	0
exon-XM_002377266.1-1	GENE_exon-XM_002377266.1-1	XM_002377266.1	XM_002377266	protein_coding	hypothetical protein	1	5	4	201	0	0	0	0	0	0	0	121	0	0	0	0	4	0	0	0	0	1	0	0	0	0	5	80
exon-XM_002377255.1-1	GENE_exon-XM_002377255.1-1	XM_002377255.1	XM_002377255	protein_coding	hypothetical protein	1	0	0	95	0	0	0	0	0	0	0	57	0	0	0	1	0	0	0	0	0	0	0	1	0	0	0	37
exon-XM_002377248.1-1	GENE_exon-XM_002377248.1-1	XM_002377248.1	XM_002377248	protein_coding	conserved hypothetical protein	1	3	2	222	2	0	0	0	0	0	0	97	0	0	0	2	2	0	0	0	1	0	0	0	1	0	2	122
exon-XM_002377243.1-1	GENE_exon-XM_002377243.1-1	XM_002377243.1	XM_002377243	protein_coding	C6 transcription factor, putative	1	8	6	130	0	0	0	0	0	0	0	95	0	0	0	0	6	0	0	0	0	1	0	0	0	0	8	35
exon-XM_002377240.1-1	GENE_exon-XM_002377240.1-1	XM_002377240.1	XM_002377240	protein_coding	hypothetical protein	1	1	1	86	0	0	0	0	0	0	0	31	0	0	0	1	1	0	0	0	0	0	0	1	0	0	1	54
exon-XM_002377237.1-1	GENE_exon-XM_002377237.1-1	XM_002377237.1	XM_002377237	protein_coding	NADH-ubiquinone oxidoreductase 21 kDa subunit, putative	1	0	0	192	1	0	0	0	0	0	0	188	0	1	0	0	0	0	0	0	0	0	0	0	0	0	0	3
exon-XM_002377167.1-1	GENE_exon-XM_002377167.1-1	XM_002377167.1	XM_002377167	protein_coding	hypothetical protein	1	0	0	27	0	0	0	0	0	0	0	19	0	1	0	0	0	0	0	0	0	0	0	0	0	0	0	8
exon-XM_002377082.1-1	GENE_exon-XM_002377082.1-1	XM_002377082.1	XM_002377082	protein_coding	conserved hypothetical protein	1	7	7	37	0	0	0	0	1	0	3	16	0	0	0	3	4	0	0	0	0	0	0	1	0	0	7	18
exon-XM_002377058.1-1	GENE_exon-XM_002377058.1-1	XM_002377058.1	XM_002377058	protein_coding	G-patch domain protein (Spp2), putative	1	3	4	12	0	0	0	0	0	0	3	7	0	0	0	0	2	0	0	0	0	0	0	1	0	0	3	5
exon-XM_002376990.1-1	GENE_exon-XM_002376990.1-1	XM_002376990.1	XM_002376990	protein_coding	succinate-semialdehyde dehydrogenase Uga2, putative	1	0	0	6	0	0	0	0	0	0	0	5	0	1	0	0	0	0	0	0	0	0	0	0	0	0	0	1
exon-XM_002376899.1-1	GENE_exon-XM_002376899.1-1	XM_002376899.1	XM_002376899	protein_coding	hydrolase, putative	1	2	2	28	0	0	0	0	0	0	0	24	0	0	0	1	2	0	0	0	1	0	0	0	1	0	2	3
exon-XM_002376887.1-1	GENE_exon-XM_002376887.1-1	XM_002376887.1	XM_002376887	protein_coding	DEAD/DEAH box helicase, putative	1	4	0	23	0	0	0	0	0	0	0	15	0	0	0	0	0	0	0	0	0	0	0	1	0	0	4	8
exon-XM_002376881.1-1	GENE_exon-XM_002376881.1-1	XM_002376881.1	XM_002376881	protein_coding	CDK-activating kinase assembly factor MAT1	1	2	0	30	0	0	0	0	0	0	0	16	0	1	0	1	0	0	0	0	0	0	0	0	0	0	2	13
exon-XM_002376880.1-1	GENE_exon-XM_002376880.1-1	XM_002376880.1	XM_002376880	protein_coding	conserved hypothetical protein	1	4	1	24	0	0	0	0	0	0	0	13	0	0	0	0	1	0	0	0	0	1	0	0	0	0	4	11
exon-XM_002376870.1-1	GENE_exon-XM_002376870.1-1	XM_002376870.1	XM_002376870	protein_coding	hypothetical protein	1	0	2	32	0	0	0	0	0	0	0	19	0	0	0	3	2	0	0	0	0	0	0	1	0	0	0	10
exon-XM_002376860.1-1	GENE_exon-XM_002376860.1-1	XM_002376860.1	XM_002376860	protein_coding	conserved hypothetical protein	1	1	3	63	0	0	0	0	0	0	0	23	0	1	0	1	3	0	0	0	1	0	0	0	0	0	1	39
exon-XM_002376816.1-1	GENE_exon-XM_002376816.1-1	XM_002376816.1	XM_002376816	protein_coding	conserved hypothetical protein	1	0	2	52	0	0	0	0	0	0	0	30	0	0	0	1	2	0	0	0	0	0	0	1	0	0	0	21
exon-XM_002376812.1-1	GENE_exon-XM_002376812.1-1	XM_002376812.1	XM_002376812	protein_coding	conserved hypothetical protein	1	14	12	158	0	0	0	0	0	0	0	39	0	0	0	17	12	0	0	0	1	1	0	0	0	0	13	103
exon-XM_002376808.1-1	GENE_exon-XM_002376808.1-1	XM_002376808.1	XM_002376808	protein_coding	dynamin GTPase, putative	1	7	14	117	0	0	0	1	0	0	0	46	0	1	0	2	13	0	0	0	1	0	0	0	0	0	6	70
exon-XM_002376807.1-1	GENE_exon-XM_002376807.1-1	XM_002376807.1	XM_002376807	protein_coding	conserved hypothetical protein	1	4	6	125	0	0	0	0	0	0	0	68	0	1	0	0	6	0	0	0	0	0	0	0	0	0	4	57
exon-XM_002376805.1-1	GENE_exon-XM_002376805.1-1	XM_002376805.1	XM_002376805	protein_coding	conserved hypothetical protein	1	3	7	102	0	0	0	0	0	0	0	45	0	0	0	0	7	0	0	0	1	0	0	0	1	0	3	57
exon-XM_002376775.1-1	GENE_exon-XM_002376775.1-1	XM_002376775.1	XM_002376775	protein_coding	hypothetical protein	1	4	5	51	0	0	0	0	0	0	0	30	0	0	0	0	5	0	0	0	0	1	0	0	0	0	4	21
exon-XM_002376752.1-1	GENE_exon-XM_002376752.1-1	XM_002376752.1	XM_002376752	protein_coding	amino acid permease, putative	1	3	0	32	0	0	0	0	0	0	0	32	0	1	0	1	0	0	0	0	1	0	0	0	0	0	2	0
exon-XM_002376732.1-1	GENE_exon-XM_002376732.1-1	XM_002376732.1	XM_002376732	protein_coding	sugar transporter, putative	1	0	2	27	0	0	0	0	0	0	0	15	0	1	0	1	2	0	0	0	0	0	0	0	0	0	0	11
exon-XM_002376703.1-1	GENE_exon-XM_002376703.1-1	XM_002376703.1	XM_002376703	protein_coding	hypothetical protein	1	1	0	77	0	0	0	0	0	0	0	20	0	0	0	3	0	0	1	0	1	0	0	0	0	0	1	55
exon-XM_002376697.1-1	GENE_exon-XM_002376697.1-1	XM_002376697.1	XM_002376697	protein_coding	cytochrome P450, putative	1	3	6	43	0	0	0	0	0	0	0	9	0	0	0	2	6	0	0	0	0	0	0	1	0	0	3	32
exon-XM_002376688.1-1	GENE_exon-XM_002376688.1-1	XM_002376688.1	XM_002376688	protein_coding	acid phosphatase, putative	1	6	6	224	0	0	0	0	0	0	0	60	0	0	0	21	6	0	0	1	4	0	0	0	0	0	3	147
exon-XM_002376667.1-1	GENE_exon-XM_002376667.1-1	XM_002376667.1	XM_002376667	protein_coding	tyrosinase, putative	1	6	4	107	0	0	0	0	0	0	0	33	0	1	0	0	4	0	0	0	0	0	0	0	0	0	6	74
exon-XM_002376639.1-1	GENE_exon-XM_002376639.1-1	XM_002376639.1	XM_002376639	protein_coding	conserved hypothetical protein	1	5	3	145	0	0	0	0	0	0	0	112	0	0	0	1	3	0	0	0	1	0	0	0	1	0	5	32
exon-XM_002376631.1-1	GENE_exon-XM_002376631.1-1	XM_002376631.1	XM_002376631	protein_coding	hypothetical protein	1	5	1	62	0	0	0	0	0	0	0	29	0	0	0	0	1	0	0	0	1	0	0	0	1	0	5	33
exon-XM_002376605.1-1	GENE_exon-XM_002376605.1-1	XM_002376605.1	XM_002376605	protein_coding	conserved hypothetical protein	1	8	1	87	0	0	0	0	0	0	0	19	0	0	0	8	1	0	1	0	3	0	0	0	0	0	5	64
exon-XM_002376601.1-1	GENE_exon-XM_002376601.1-1	XM_002376601.1	XM_002376601	protein_coding	L-kynurenine/alpha-aminoadipate aminotransferase, putative	1	33	31	97	0	0	0	0	0	0	0	97	0	0	0	0	31	0	0	0	0	0	0	1	0	0	33	0
exon-XM_002376596.1-1	GENE_exon-XM_002376596.1-1	XM_002376596.1	XM_002376596	protein_coding	succinyl-CoA synthetase beta subunit, putative	1	4	3	178	0	0	0	0	0	0	0	94	0	1	0	18	3	0	0	0	1	0	0	0	0	0	3	67
exon-XM_002376582.1-1	GENE_exon-XM_002376582.1-1	XM_002376582.1	XM_002376582	protein_coding	hypothetical protein	1	0	2	61	0	0	0	0	2	0	0	23	0	0	0	0	1	0	0	0	0	0	0	1	0	0	0	38
exon-XM_002376539.1-1	GENE_exon-XM_002376539.1-1	XM_002376539.1	XM_002376539	protein_coding	conserved hypothetical protein	1	13	27	119	0	0	0	0	0	0	0	27	0	0	0	0	27	0	0	0	0	0	0	1	0	0	13	92
exon-XM_002376536.1-1	GENE_exon-XM_002376536.1-1	XM_002376536.1	XM_002376536	protein_coding	MFS transporter, putative	1	30	5	81	0	0	0	0	0	0	0	33	0	0	0	26	5	0	0	1	7	0	0	0	0	0	23	30
exon-XM_002376522.1-1	GENE_exon-XM_002376522.1-1	XM_002376522.1	XM_002376522	protein_coding	conserved hypothetical protein	1	6	9	202	0	0	0	0	0	0	0	78	0	0	0	2	9	0	0	0	0	0	0	1	0	0	6	122
exon-XM_002376519.1-1	GENE_exon-XM_002376519.1-1	XM_002376519.1	XM_002376519	protein_coding	yapsin, putative	1	4	8	119	0	0	0	0	0	0	0	90	0	0	0	4	8	0	0	0	1	0	0	1	0	0	4	25
exon-XM_002376487.1-1	GENE_exon-XM_002376487.1-1	XM_002376487.1	XM_002376487	protein_coding	cullin binding protein CanA, putative	1	0	0	13	0	0	0	0	0	0	0	6	0	1	0	0	0	0	0	0	0	0	0	0	0	0	0	7
exon-XM_002376483.1-1	GENE_exon-XM_002376483.1-1	XM_002376483.1	XM_002376483	protein_coding	conserved hypothetical protein	1	1	0	27	0	0	0	0	0	0	0	5	0	0	0	1	0	0	0	0	0	0	0	1	0	0	1	21
exon-XM_002376473.1-1	GENE_exon-XM_002376473.1-1	XM_002376473.1	XM_002376473	protein_coding	DNA repair helicase rad5,16, putative	1	2	5	26	0	0	0	0	0	0	0	17	0	0	0	0	5	0	0	0	0	1	0	0	0	0	2	9
exon-XM_002376396.1-1	GENE_exon-XM_002376396.1-1	XM_002376396.1	XM_002376396	protein_coding	beta-hexosaminidase, putative	1	4	3	73	0	0	0	0	0	0	0	47	0	0	0	1	3	0	0	0	2	0	0	0	1	0	3	26
exon-XM_002376395.1-1	GENE_exon-XM_002376395.1-1	XM_002376395.1	XM_002376395	protein_coding	conserved hypothetical protein	1	0	1	65	0	0	0	0	0	0	0	12	0	1	0	9	1	0	0	0	0	0	0	0	0	0	0	44
exon-XM_002376388.1-1	GENE_exon-XM_002376388.1-1	XM_002376388.1	XM_002376388	protein_coding	branched-chain amino acid aminotransferase, putative	1	1	1	91	0	0	0	0	0	0	0	58	0	1	0	0	1	0	0	0	0	0	0	0	0	0	1	33
exon-XM_002376385.1-1	GENE_exon-XM_002376385.1-1	XM_002376385.1	XM_002376385	protein_coding	MFS multidrug transporter, putative	1	7	5	78	0	0	0	0	0	0	0	42	0	0	0	2	5	0	0	0	2	0	0	0	1	0	6	35
exon-XM_002376356.1-1	GENE_exon-XM_002376356.1-1	XM_002376356.1	XM_002376356	protein_coding	hypothetical protein	1	3	0	154	0	0	0	0	0	0	0	106	0	0	0	0	0	0	0	0	0	0	0	1	0	0	3	48
exon-XM_002376349.1-1	GENE_exon-XM_002376349.1-1	XM_002376349.1	XM_002376349	protein_coding	hypothetical protein	1	0	1	105	0	0	0	0	0	0	0	51	0	1	0	0	1	0	0	0	0	0	0	0	0	0	0	54
exon-XM_002376309.1-1	GENE_exon-XM_002376309.1-1	XM_002376309.1	XM_002376309	protein_coding	C6 finger domain protein, putative	1	3	7	54	0	0	0	1	0	0	0	19	0	1	0	0	6	0	0	0	0	0	0	0	0	0	3	35
exon-XM_002376284.1-1	GENE_exon-XM_002376284.1-1	XM_002376284.1	XM_002376284	protein_coding	conserved hypothetical protein	1	17	2	110	0	0	0	0	0	0	0	70	0	0	0	4	2	0	0	0	1	1	0	0	0	0	16	37
exon-XM_002376283.1-1	GENE_exon-XM_002376283.1-1	XM_002376283.1	XM_002376283	protein_coding	conserved hypothetical protein	1	13	10	243	0	0	0	0	0	0	0	64	0	1	0	57	10	0	0	0	2	0	0	0	0	0	11	124
exon-XM_002376281.1-1	GENE_exon-XM_002376281.1-1	XM_002376281.1	XM_002376281	protein_coding	hypothetical protein	1	3	7	244	0	0	0	0	0	0	0	108	0	0	0	1	7	0	0	0	0	0	0	1	0	0	3	135
exon-XM_002376280.1-1	GENE_exon-XM_002376280.1-1	XM_002376280.1	XM_002376280	protein_coding	conserved hypothetical protein	1	6	7	308	0	0	0	0	0	0	0	141	0	0	0	4	7	0	0	0	1	0	0	1	0	0	6	163
exon-XM_002376260.1-1	GENE_exon-XM_002376260.1-1	XM_002376260.1	XM_002376260	protein_coding	hypothetical protein	1	15	35	266	0	0	0	0	0	0	0	109	0	0	0	36	35	0	0	0	3	0	0	0	1	0	13	123
exon-XM_002376259.1-1	GENE_exon-XM_002376259.1-1	XM_002376259.1	XM_002376259	protein_coding	hypothetical protein	1	9	14	263	0	0	0	0	0	0	0	63	0	0	0	0	14	0	0	0	0	1	0	0	0	0	9	200
exon-XM_002376213.1-1	GENE_exon-XM_002376213.1-1	XM_002376213.1	XM_002376213	protein_coding	glutamate synthase Glt1, putative	1	0	0	5	0	0	0	0	0	0	0	1	0	1	0	1	0	0	0	0	0	0	0	0	0	0	0	3
exon-XM_002376172.1-1	GENE_exon-XM_002376172.1-1	XM_002376172.1	XM_002376172	protein_coding	C6 transcription factor RosA	1	3	3	17	0	0	0	0	0	0	0	8	0	1	0	0	3	0	0	0	0	0	0	0	0	0	3	9
exon-XM_002376147.1-1	GENE_exon-XM_002376147.1-1	XM_002376147.1	XM_002376147	protein_coding	conserved hypothetical protein	1	0	0	3	0	0	0	0	0	0	0	3	0	1	0	0	0	0	0	0	0	0	0	0	0	0	0	0
exon-XM_002376123.1-1	GENE_exon-XM_002376123.1-1	XM_002376123.1	XM_002376123	protein_coding	hypothetical protein	1	2	5	56	0	0	0	0	0	0	0	4	0	0	0	14	5	0	1	0	2	0	0	0	0	0	2	39
exon-XM_002376121.1-1	GENE_exon-XM_002376121.1-1	XM_002376121.1	XM_002376121	protein_coding	bypass of stop codon protein, putative	1	0	4	69	0	0	0	0	0	0	0	42	0	0	0	0	4	0	0	0	1	0	0	0	1	0	0	27
exon-XM_002376084.1-1	GENE_exon-XM_002376084.1-1	XM_002376084.1	XM_002376084	protein_coding	hypothetical protein	1	0	0	20	0	0	0	0	0	0	0	7	0	1	0	0	0	0	0	0	0	0	0	0	0	0	0	13
exon-XM_002376023.1-1	GENE_exon-XM_002376023.1-1	XM_002376023.1	XM_002376023	protein_coding	conserved hypothetical protein	1	0	0	38	0	0	0	0	0	0	0	35	0	1	0	0	0	0	0	0	0	0	0	0	0	0	0	3
exon-XM_002375933.1-1	GENE_exon-XM_002375933.1-1	XM_002375933.1	XM_002375933	protein_coding	glucose dehydrogenase, putative	1	5	12	85	0	0	0	0	0	0	0	57	0	0	0	9	12	0	0	0	2	0	0	0	1	0	4	20
exon-XM_002375924.1-1	GENE_exon-XM_002375924.1-1	XM_002375924.1	XM_002375924	protein_coding	hypothetical protein	1	0	0	43	0	0	0	0	0	0	0	28	0	0	0	1	0	0	1	0	0	0	0	0	0	0	0	15
exon-XM_002375854.1-1	GENE_exon-XM_002375854.1-1	XM_002375854.1	XM_002375854	protein_coding	phosphatidylinositol glycan, putative	1	4	11	148	0	0	0	0	0	0	0	115	0	1	0	2	11	0	0	0	0	0	0	0	0	0	4	31
exon-XM_002375852.1-1	GENE_exon-XM_002375852.1-1	XM_002375852.1	XM_002375852	protein_coding	epoxide hydrolase, putative	1	1	0	70	0	0	0	0	0	0	0	31	0	1	0	1	0	0	0	0	0	0	0	0	0	0	1	38
exon-XM_002375845.1-1	GENE_exon-XM_002375845.1-1	XM_002375845.1	XM_002375845	protein_coding	conserved hypothetical protein	1	2	1	81	0	0	0	0	0	0	0	27	0	1	0	0	1	0	0	0	0	0	0	0	0	0	2	54
exon-XM_002375844.1-1	GENE_exon-XM_002375844.1-1	XM_002375844.1	XM_002375844	protein_coding	translation initiation inhibitor, putative	1	4	3	96	0	0	0	0	0	0	0	66	0	1	0	1	3	0	0	0	1	0	0	0	0	0	3	30
exon-XM_002375840.1-1	GENE_exon-XM_002375840.1-1	XM_002375840.1	XM_002375840	protein_coding	conserved hypothetical protein	1	3	0	88	0	0	0	0	0	0	0	24	0	0	0	5	0	0	0	0	1	0	0	0	1	0	3	59
exon-XM_002375836.1-1	GENE_exon-XM_002375836.1-1	XM_002375836.1	XM_002375836	protein_coding	monooxygenase, putative	1	7	9	68	0	0	0	1	0	0	0	25	0	0	0	3	8	0	1	0	2	0	0	0	0	0	6	42
exon-XM_002375817.1-1	GENE_exon-XM_002375817.1-1	XM_002375817.1	XM_002375817	protein_coding	anthranilate synthase multifunctional protein TrpC, putative	1	13	8	37	0	0	0	0	0	0	0	14	0	1	0	14	8	0	0	0	1	0	0	0	0	0	12	10
exon-XM_002375813.1-1	GENE_exon-XM_002375813.1-1	XM_002375813.1	XM_002375813	protein_coding	G-protein complex alpha subunit GpaA/FadA	1	0	0	15	0	0	0	0	0	0	0	12	0	1	0	0	0	0	0	0	0	0	0	0	0	0	0	3
exon-XM_002375806.1-1	GENE_exon-XM_002375806.1-1	XM_002375806.1	XM_002375806	protein_coding	hypothetical protein	1	0	1	10	0	0	0	0	0	0	0	4	0	0	0	1	1	0	0	0	0	0	0	1	0	0	0	5
exon-XM_002375800.1-1	GENE_exon-XM_002375800.1-1	XM_002375800.1	XM_002375800	protein_coding	cytochrome P450 pisatin demethylase, putative	1	0	4	12	0	0	0	0	0	0	0	6	0	1	0	0	4	0	0	0	0	0	0	0	0	0	0	6
exon-XM_002375773.1-1	GENE_exon-XM_002375773.1-1	XM_002375773.1	XM_002375773	protein_coding	hypothetical protein	1	1	3	15	0	0	0	0	0	0	0	9	0	0	0	0	3	0	0	0	0	0	0	1	0	0	1	6
exon-XM_002375714.1-1	GENE_exon-XM_002375714.1-1	XM_002375714.1	XM_002375714	protein_coding	conserved hypothetical protein	1	5	4	40	0	0	0	0	0	0	0	25	0	1	0	1	4	0	0	0	0	0	0	0	0	0	5	14
exon-XM_002375707.1-1	GENE_exon-XM_002375707.1-1	XM_002375707.1	XM_002375707	protein_coding	F-box domain protein	1	2	0	38	0	0	0	0	0	0	0	19	0	1	0	1	0	0	0	0	0	0	0	0	0	0	2	18
exon-XM_002375706.1-1	GENE_exon-XM_002375706.1-1	XM_002375706.1	XM_002375706	protein_coding	conserved hypothetical protein	1	0	0	29	0	0	0	0	0	0	0	20	0	1	0	0	0	0	0	0	0	0	0	0	0	0	0	9
exon-XM_002375703.1-1	GENE_exon-XM_002375703.1-1	XM_002375703.1	XM_002375703	protein_coding	catecholamine-O-methyltransferase, putative	1	1	0	37	0	0	0	0	0	0	0	29	0	1	0	0	0	0	0	0	0	0	0	0	0	0	1	8
exon-XM_002375663.1-1	GENE_exon-XM_002375663.1-1	XM_002375663.1	XM_002375663	protein_coding	Mechanosensitive ion channel family	1	6	1	79	0	0	0	0	0	0	0	30	0	0	0	0	1	0	0	0	1	0	0	0	1	0	6	49
exon-XM_002375626.1-1	GENE_exon-XM_002375626.1-1	XM_002375626.1	XM_002375626	protein_coding	conserved hypothetical protein	1	0	2	162	0	0	0	0	0	0	0	85	0	1	0	0	2	0	0	0	0	0	0	0	0	0	0	77
exon-XM_002375622.1-1	GENE_exon-XM_002375622.1-1	XM_002375622.1	XM_002375622	protein_coding	sugar transporter, putative	1	5	4	140	0	0	0	0	0	0	0	78	0	0	0	8	4	0	0	0	0	1	0	0	0	0	5	54
exon-XM_002375591.1-1	GENE_exon-XM_002375591.1-1	XM_002375591.1	XM_002375591	protein_coding	O-methyltransferase family protein	1	4	1	112	0	0	0	0	0	0	0	61	0	1	0	4	1	0	0	0	0	0	0	0	0	0	4	47
exon-XM_002375589.1-1	GENE_exon-XM_002375589.1-1	XM_002375589.1	XM_002375589	protein_coding	glucose-methanol-choline (gmc) oxidoreductase, putative	1	6	2	172	0	0	0	0	0	0	0	60	0	1	0	0	2	0	0	0	0	0	0	0	0	0	6	112
exon-XM_002375579.1-1	GENE_exon-XM_002375579.1-1	XM_002375579.1	XM_002375579	protein_coding	DUF895 domain membrane protein	1	7	22	182	0	0	0	0	0	0	0	66	0	1	0	5	22	0	0	0	0	0	0	0	0	0	7	111
exon-XM_002375578.1-1	GENE_exon-XM_002375578.1-1	XM_002375578.1	XM_002375578	protein_coding	hypothetical protein	1	2	3	202	0	0	0	0	0	0	0	99	0	0	0	2	3	0	1	0	0	0	0	0	0	0	2	102
exon-XM_002375573.1-1	GENE_exon-XM_002375573.1-1	XM_002375573.1	XM_002375573	protein_coding	6-hydroxy-D-nicotine oxidase, putative	1	3	9	155	0	0	0	0	0	0	0	98	0	1	0	0	9	0	0	0	0	0	0	0	0	0	3	57
exon-XM_002375515.1-1	GENE_exon-XM_002375515.1-1	XM_002375515.1	XM_002375515	protein_coding	N-methyltransferase, putative	1	3	2	39	0	0	0	0	0	0	0	24	0	0	0	3	2	0	0	0	3	0	0	0	1	1	1	13
exon-XM_002375491.1-1	GENE_exon-XM_002375491.1-1	XM_002375491.1	XM_002375491	protein_coding	2-dehydropantoate 2-reductase family protein, putative	1	0	1	8	0	0	0	0	0	0	0	2	0	0	0	0	1	0	0	0	0	0	0	1	0	0	0	6
exon-XM_002375486.1-1	GENE_exon-XM_002375486.1-1	XM_002375486.1	XM_002375486	protein_coding	conserved hypothetical protein	1	1	1	20	0	0	0	0	0	0	0	8	0	1	0	1	1	0	0	0	0	0	0	0	0	0	1	11
exon-XM_002375475.1-1	GENE_exon-XM_002375475.1-1	XM_002375475.1	XM_002375475	protein_coding	mannan polymerase II complex ANP1 subunit Anp1, putative	1	3	3	35	1	0	0	0	0	0	0	8	0	0	0	1	3	0	0	0	1	0	0	1	0	0	2	26
exon-XM_002375435.1-1	GENE_exon-XM_002375435.1-1	XM_002375435.1	XM_002375435	protein_coding	hypothetical protein	1	0	4	24	0	0	0	0	0	0	0	4	0	1	0	0	4	0	0	0	0	0	0	0	0	0	0	20
exon-XM_002375424.1-1	GENE_exon-XM_002375424.1-1	XM_002375424.1	XM_002375424	protein_coding	conserved hypothetical protein	1	5	13	27	0	0	0	0	0	0	0	12	0	0	0	2	13	0	1	0	0	0	0	0	0	0	5	14
exon-XM_002375419.1-1	GENE_exon-XM_002375419.1-1	XM_002375419.1	XM_002375419	protein_coding	conserved hypothetical protein	1	0	0	46	0	0	0	0	0	0	0	10	0	1	0	0	0	0	0	0	0	0	0	0	0	0	0	36
exon-XM_002375406.1-1	GENE_exon-XM_002375406.1-1	XM_002375406.1	XM_002375406	protein_coding	C6 transcription factor, putative	1	14	4	88	0	0	0	0	0	0	0	25	0	1	0	7	4	0	0	0	1	0	0	0	0	1	13	56
exon-XM_002375385.1-1	GENE_exon-XM_002375385.1-1	XM_002375385.1	XM_002375385	protein_coding	pectin lyase precursor, putative	1	11	13	198	0	0	0	0	0	0	0	161	0	1	0	7	13	0	0	0	1	0	0	0	0	0	10	31
exon-XM_002375378.1-1	GENE_exon-XM_002375378.1-1	XM_002375378.1	XM_002375378	protein_coding	aspartate aminotransferase, putative	1	1	0	47	0	0	0	0	0	0	0	25	0	0	0	1	0	0	0	0	0	0	0	1	0	0	1	21
exon-XM_002375331.1-1	GENE_exon-XM_002375331.1-1	XM_002375331.1	XM_002375331	protein_coding	cytochrome P450, putative	1	5	1	123	0	0	0	0	0	0	0	39	0	0	0	7	1	0	0	0	1	1	0	0	0	0	4	78
exon-XM_002375326.1-1	GENE_exon-XM_002375326.1-1	XM_002375326.1	XM_002375326	protein_coding	flavin-containing amine oxidasedehydrogenase, putative	1	1	3	50	0	0	0	0	0	0	0	28	0	0	0	0	3	0	0	0	2	0	0	0	1	0	1	22
exon-XM_002375325.1-1	GENE_exon-XM_002375325.1-1	XM_002375325.1	XM_002375325	protein_coding	hypothetical protein	1	1	2	36	0	0	0	0	0	0	0	6	0	0	0	2	2	0	0	1	1	0	0	0	0	0	0	30
exon-XM_002375324.1-1	GENE_exon-XM_002375324.1-1	XM_002375324.1	XM_002375324	protein_coding	hypothetical protein	1	0	1	39	0	0	0	0	0	0	0	7	0	0	0	0	1	0	0	0	2	0	0	1	0	0	0	32
exon-XM_002375310.1-1	GENE_exon-XM_002375310.1-1	XM_002375310.1	XM_002375310	protein_coding	conserved hypothetical protein	1	26	8	78	0	0	0	0	0	0	0	23	0	1	0	0	8	0	0	0	0	0	0	0	0	0	26	55
exon-XM_002375290.1-1	GENE_exon-XM_002375290.1-1	XM_002375290.1	XM_002375290	protein_coding	efflux pump antibiotic resistance protein, putative	1	0	2	8	0	0	0	0	0	0	0	3	0	1	0	0	2	0	0	0	0	0	0	0	0	0	0	5
exon-XM_002375275.1-1	GENE_exon-XM_002375275.1-1	XM_002375275.1	XM_002375275	protein_coding	endoglycoceramidase, putative	1	18	17	171	0	0	0	0	0	0	0	61	0	0	0	6	17	0	0	0	0	1	0	0	0	0	18	104
exon-XM_002375271.1-1	GENE_exon-XM_002375271.1-1	XM_002375271.1	XM_002375271	protein_coding	conserved hypothetical protein	1	3	8	98	0	0	0	0	0	0	0	35	0	0	0	2	8	0	1	0	1	0	0	0	0	0	3	62
exon-XM_002375265.1-1	GENE_exon-XM_002375265.1-1	XM_002375265.1	XM_002375265	protein_coding	hypothetical protein	1	1	3	102	0	0	0	0	0	0	0	77	0	0	0	0	3	0	0	0	0	0	0	1	0	0	1	25
exon-XM_002375227.1-1	GENE_exon-XM_002375227.1-1	XM_002375227.1	XM_002375227	protein_coding	beta-galactosidase, putative	1	3	4	38	0	0	0	0	0	0	0	21	0	0	0	0	4	0	0	0	0	0	0	1	0	0	3	17
exon-XM_002375217.1-1	GENE_exon-XM_002375217.1-1	XM_002375217.1	XM_002375217	protein_coding	14-3-3 protein sigma, gamma, zeta, beta/alpha, putative	1	1	0	39	1	0	0	0	0	0	0	10	0	1	0	4	0	0	0	0	1	0	0	0	0	0	0	25
exon-XM_002375170.1-1	GENE_exon-XM_002375170.1-1	XM_002375170.1	XM_002375170	protein_coding	GINS DNA replication complex subunit Sld5, putative	1	2	0	11	4	0	0	0	0	0	0	0	0	0	0	0	0	0	0	0	0	0	0	0	1	0	2	7
exon-XM_002375163.1-1	GENE_exon-XM_002375163.1-1	XM_002375163.1	XM_002375163	protein_coding	hypothetical protein	1	1	0	30	0	0	0	0	0	0	0	17	0	1	0	0	0	0	0	0	0	0	0	0	0	0	1	13
exon-XM_002375160.1-1	GENE_exon-XM_002375160.1-1	XM_002375160.1	XM_002375160	protein_coding	ankyrin repeat-containing protein, putative	1	3	1	26	0	0	0	0	0	0	0	11	0	1	0	0	1	0	0	0	0	0	0	0	0	0	3	15
exon-XM_002375158.1-1	GENE_exon-XM_002375158.1-1	XM_002375158.1	XM_002375158	protein_coding	conserved hypothetical protein	1	0	0	27	0	0	0	0	0	0	0	12	0	0	0	0	0	0	0	0	1	0	0	0	1	0	0	15
exon-XM_002375123.1-1	GENE_exon-XM_002375123.1-1	XM_002375123.1	XM_002375123	protein_coding	conserved hypothetical protein	1	0	3	57	0	0	0	0	0	0	0	42	0	1	0	0	3	0	0	0	0	0	0	0	0	0	0	15
exon-XM_002375122.1-1	GENE_exon-XM_002375122.1-1	XM_002375122.1	XM_002375122	protein_coding	conserved hypothetical protein	1	2	2	57	0	0	0	0	0	0	0	26	0	0	0	0	2	0	0	0	1	0	0	0	1	0	2	31
exon-XM_002375099.1-1	GENE_exon-XM_002375099.1-1	XM_002375099.1	XM_002375099	protein_coding	conserved hypothetical protein	1	2	0	41	0	0	0	0	0	0	0	26	0	0	0	1	0	0	0	0	0	0	0	1	0	0	2	14
exon-XM_002375084.1-1	GENE_exon-XM_002375084.1-1	XM_002375084.1	XM_002375084	protein_coding	conserved hypothetical protein	1	1	0	33	0	0	0	0	0	0	0	25	0	1	0	2	0	0	0	0	1	0	0	0	0	0	0	7
exon-XM_002375068.1-1	GENE_exon-XM_002375068.1-1	XM_002375068.1	XM_002375068	protein_coding	conserved hypothetical protein	1	0	0	16	0	0	0	0	0	0	0	6	0	0	0	3	0	0	0	0	0	1	0	0	0	0	0	7
exon-XM_002375059.1-1	GENE_exon-XM_002375059.1-1	XM_002375059.1	XM_002375059	protein_coding	integral membrane protein	1	2	7	39	0	0	0	0	0	0	0	21	0	0	0	2	7	0	1	0	0	0	0	0	0	0	2	17
exon-XM_002375006.1-1	GENE_exon-XM_002375006.1-1	XM_002375006.1	XM_002375006	protein_coding	WD repeat protein	1	2	1	11	0	0	0	0	0	0	0	8	0	1	0	0	1	0	0	0	0	0	0	0	0	0	2	3
exon-XM_002374968.1-1	GENE_exon-XM_002374968.1-1	XM_002374968.1	XM_002374968	protein_coding	GTP binding protein, putative	1	0	0	11	0	0	0	0	0	0	0	3	0	1	0	0	0	0	0	0	0	0	0	0	0	0	0	8
exon-XM_002374945.1-1	GENE_exon-XM_002374945.1-1	XM_002374945.1	XM_002374945	protein_coding	conserved hypothetical protein	1	0	5	65	0	0	0	0	0	0	0	25	0	1	0	3	5	0	0	0	0	0	0	0	0	0	0	37
exon-XM_002374841.1-1	GENE_exon-XM_002374841.1-1	XM_002374841.1	XM_002374841	protein_coding	conserved hypothetical protein	1	1	0	30	0	0	0	0	0	0	0	15	0	0	0	0	0	0	0	0	1	0	0	0	1	0	1	15
exon-XM_002374801.1-1	GENE_exon-XM_002374801.1-1	XM_002374801.1	XM_002374801	protein_coding	conserved hypothetical protein	1	3	3	15	0	0	0	0	0	0	0	4	0	1	0	0	3	0	0	0	0	1	0	0	0	0	3	11
exon-XM_002374792.1-1	GENE_exon-XM_002374792.1-1	XM_002374792.1	XM_002374792	protein_coding	conserved hypothetical protein	1	0	0	25	1	0	0	0	0	0	0	12	0	1	0	0	0	0	0	0	0	0	0	0	0	0	0	12
exon-XM_002374789.1-1	GENE_exon-XM_002374789.1-1	XM_002374789.1	XM_002374789	protein_coding	beta-glucosidase, putative	1	1	0	23	0	0	0	0	0	0	0	14	0	0	0	1	0	0	0	0	1	0	0	0	1	0	1	8
exon-XM_002374762.1-1	GENE_exon-XM_002374762.1-1	XM_002374762.1	XM_002374762	protein_coding	conserved hypothetical protein	1	3	1	28	0	0	0	0	0	0	0	22	0	1	0	1	1	0	0	0	1	0	0	0	0	0	2	6
exon-XM_002374646.1-1	GENE_exon-XM_002374646.1-1	XM_002374646.1	XM_002374646	protein_coding	conserved hypothetical protein	1	0	0	25	0	0	0	0	0	0	0	8	0	0	0	0	0	0	0	0	0	0	0	1	0	0	0	17
exon-XM_002374463.1-1	GENE_exon-XM_002374463.1-1	XM_002374463.1	XM_002374463	protein_coding	capsular associated protein, putative	1	2	2	22	0	0	0	0	0	0	0	16	0	0	0	0	2	0	0	0	0	0	0	1	0	0	2	6
exon-XM_002374406.1-1	GENE_exon-XM_002374406.1-1	XM_002374406.1	XM_002374406	protein_coding	DNA repair protein, putative	1	8	9	36	0	0	0	0	0	0	0	24	0	0	0	4	9	0	0	0	2	0	0	1	0	0	7	9
exon-XM_002374297.1-1	GENE_exon-XM_002374297.1-1	XM_002374297.1	XM_002374297	protein_coding	symbiotic chitinase, putative	1	14	6	47	0	0	0	0	0	0	0	28	0	0	0	8	6	0	0	1	2	0	0	0	0	0	13	13
exon-XM_002374271.1-1	GENE_exon-XM_002374271.1-1	XM_002374271.1	XM_002374271	protein_coding	sugar transporter, putative	1	0	0	4	0	0	0	0	0	0	0	1	0	1	0	0	0	0	0	0	0	0	0	0	0	0	0	3
exon-XM_002374266.1-1	GENE_exon-XM_002374266.1-1	XM_002374266.1	XM_002374266	protein_coding	iron-sulfur cluster assembly associated protein Nar1, putative	1	0	0	29	0	0	0	0	0	0	0	26	0	1	0	0	0	0	0	0	0	0	0	0	0	0	0	3
exon-XM_002374265.1-1	GENE_exon-XM_002374265.1-1	XM_002374265.1	XM_002374265	protein_coding	conserved hypothetical protein	1	0	1	10	0	0	0	0	0	0	0	1	0	0	0	0	1	0	0	0	1	0	0	0	1	0	0	9
exon-XM_002374227.1-1	GENE_exon-XM_002374227.1-1	XM_002374227.1	XM_002374227	protein_coding	iron superoxide dismutase A, putative	1	1	3	33	0	0	0	0	0	1	0	12	0	1	0	0	2	0	0	0	0	0	0	0	0	0	1	21
exon-XM_002374175.1-1	GENE_exon-XM_002374175.1-1	XM_002374175.1	XM_002374175	protein_coding	conserved hypothetical protein	1	0	0	8	0	0	0	0	0	0	0	3	0	1	0	0	0	0	0	0	0	0	0	0	0	0	0	5
exon-XM_002374147.1-1	GENE_exon-XM_002374147.1-1	XM_002374147.1	XM_002374147	protein_coding	steroid alpha reductase family protein	1	0	0	9	0	0	0	0	0	0	0	6	0	1	0	0	0	0	0	0	0	0	0	0	0	0	0	3
exon-XM_002374069.1-1	GENE_exon-XM_002374069.1-1	XM_002374069.1	XM_002374069	protein_coding	DUF618 domain protein	1	0	0	3	0	0	0	0	0	0	0	1	0	1	0	0	0	0	0	0	0	0	0	0	0	0	0	2
exon-XM_002374049.1-1	GENE_exon-XM_002374049.1-1	XM_002374049.1	XM_002374049	protein_coding	conserved hypothetical protein	1	1	0	41	0	0	0	0	0	0	0	29	0	1	0	0	0	0	0	0	0	0	0	0	0	0	1	12
exon-XM_002374041.1-1	GENE_exon-XM_002374041.1-1	XM_002374041.1	XM_002374041	protein_coding	aminotriazole resistance protein, putative	1	0	6	46	0	0	0	0	0	0	0	30	0	0	0	1	6	0	0	0	0	0	0	1	0	0	0	15
exon-XM_002374034.1-1	GENE_exon-XM_002374034.1-1	XM_002374034.1	XM_002374034	protein_coding	hypothetical protein	1	0	0	66	0	0	0	0	0	0	0	18	0	1	0	1	0	0	0	0	0	0	0	0	0	0	0	47
exon-XM_002374019.1-1	GENE_exon-XM_002374019.1-1	XM_002374019.1	XM_002374019	protein_coding	conserved hypothetical protein	1	1	0	142	1	0	0	0	0	0	0	42	0	0	0	7	0	0	0	0	0	0	0	0	1	0	1	92
exon-XM_002373998.1-1	GENE_exon-XM_002373998.1-1	XM_002373998.1	XM_002373998	protein_coding	hypothetical protein	1	0	3	109	0	0	0	0	0	0	0	36	0	0	0	2	3	0	0	0	0	0	0	1	0	0	0	71
exon-XM_002373992.1-1	GENE_exon-XM_002373992.1-1	XM_002373992.1	XM_002373992	protein_coding	UPF0047 domain protein	1	15	3	283	0	0	0	0	0	0	0	149	0	0	0	0	3	0	0	0	0	0	0	1	0	0	15	134
exon-XM_002373969.1-1	GENE_exon-XM_002373969.1-1	XM_002373969.1	XM_002373969	protein_coding	conserved hypothetical protein	1	0	6	66	0	0	0	0	0	0	0	20	0	1	0	0	6	0	0	0	0	0	0	0	0	0	0	46
exon-XM_002373968.1-1	GENE_exon-XM_002373968.1-1	XM_002373968.1	XM_002373968	protein_coding	hypothetical protein	1	1	5	63	0	0	0	0	0	0	0	9	0	1	0	0	5	0	0	0	0	0	0	0	0	0	1	54
exon-XM_002373950.1-1	GENE_exon-XM_002373950.1-1	XM_002373950.1	XM_002373950	protein_coding	conserved hypothetical protein	1	1	0	120	0	0	0	0	0	0	0	2	0	0	0	0	0	0	0	0	0	0	0	1	0	0	1	118
exon-XM_002373948.1-1	GENE_exon-XM_002373948.1-1	XM_002373948.1	XM_002373948	protein_coding	hypothetical protein	1	16	15	315	0	0	0	0	0	0	0	60	0	1	0	42	15	0	0	0	1	0	0	0	0	0	15	214
exon-XM_002373947.1-1	GENE_exon-XM_002373947.1-1	XM_002373947.1	XM_002373947	protein_coding	symbiotic chitinase, putative	1	40	20	309	0	0	0	0	0	0	0	154	0	1	0	30	20	0	0	0	5	1	0	0	0	1	37	127
exon-XM_002373904.1-1	GENE_exon-XM_002373904.1-1	XM_002373904.1	XM_002373904	protein_coding	conserved hypothetical protein	1	7	13	119	0	0	0	0	0	0	0	41	0	0	0	0	13	0	0	0	0	0	0	1	0	0	7	78
exon-XM_002373898.1-1	GENE_exon-XM_002373898.1-1	XM_002373898.1	XM_002373898	protein_coding	cell wall glycosyl hydrolase Dfg5, putative	1	8	2	59	0	0	0	0	0	0	1	35	0	0	0	3	2	0	0	0	0	0	0	1	0	0	8	21
exon-XM_002373889.1-1	GENE_exon-XM_002373889.1-1	XM_002373889.1	XM_002373889	protein_coding	conserved hypothetical protein	1	39	19	402	0	0	0	0	0	0	0	89	0	0	0	10	19	0	0	0	4	0	0	0	1	0	36	306
exon-XM_002373882.1-1	GENE_exon-XM_002373882.1-1	XM_002373882.1	XM_002373882	protein_coding	conserved hypothetical protein	1	37	26	227	0	0	0	0	0	0	0	80	0	0	0	0	26	0	0	0	0	0	0	1	0	0	37	147
exon-XM_002373871.1-1	GENE_exon-XM_002373871.1-1	XM_002373871.1	XM_002373871	protein_coding	amino-acid permease, putative	1	3	0	73	0	0	0	0	0	0	0	50	0	1	0	0	0	0	0	0	0	0	0	0	0	0	3	23
exon-XM_002373867.1-1	GENE_exon-XM_002373867.1-1	XM_002373867.1	XM_002373867	protein_coding	C6 transcription factor, putative	1	3	4	102	0	0	0	0	0	0	0	20	0	1	0	1	4	0	0	0	0	0	0	0	0	0	3	81
exon-XM_002373860.1-1	GENE_exon-XM_002373860.1-1	XM_002373860.1	XM_002373860	protein_coding	hypothetical protein	1	3	6	145	0	0	0	0	0	0	0	90	0	0	0	1	6	0	0	0	0	0	0	1	0	0	3	54
exon-XM_002373857.1-1	GENE_exon-XM_002373857.1-1	XM_002373857.1	XM_002373857	protein_coding	conserved hypothetical protein	1	6	8	107	0	0	0	0	0	0	0	82	0	0	0	2	8	0	0	0	0	0	0	1	0	0	6	23
exon-XM_002373841.1-1	GENE_exon-XM_002373841.1-1	XM_002373841.1	XM_002373841	protein_coding	cytochrome B5, putative	1	14	3	200	0	0	0	0	0	0	0	161	0	0	0	3	3	0	0	1	2	0	0	0	0	0	12	39
exon-XM_002373838.1-1	GENE_exon-XM_002373838.1-1	XM_002373838.1	XM_002373838	protein_coding	conserved hypothetical protein	1	11	18	296	2	1	1	1	0	0	0	217	0	0	0	3	17	0	0	0	2	0	0	1	0	0	8	74
exon-XM_002373836.1-1	GENE_exon-XM_002373836.1-1	XM_002373836.1	XM_002373836	protein_coding	hypothetical protein	1	15	20	284	0	0	0	0	0	0	0	79	0	1	0	8	20	0	0	0	1	0	0	0	0	0	15	197
exon-XM_002373834.1-1	GENE_exon-XM_002373834.1-1	XM_002373834.1	XM_002373834	protein_coding	conserved hypothetical protein	1	2	1	190	0	0	0	0	0	0	0	168	0	0	0	2	1	0	0	0	0	0	0	1	0	0	2	20
exon-XM_002373832.1-1	GENE_exon-XM_002373832.1-1	XM_002373832.1	XM_002373832	protein_coding	sexual differentiation process protein isp4, putative	1	7	2	62	0	0	0	0	0	0	0	23	0	1	0	4	2	0	0	0	0	0	0	0	0	0	7	35
exon-XM_002373815.1-1	GENE_exon-XM_002373815.1-1	XM_002373815.1	XM_002373815	protein_coding	conserved hypothetical protein	1	9	1	69	1	0	2	0	0	0	0	39	0	1	0	0	1	0	0	0	0	0	0	0	0	0	9	27
exon-XM_002373801.1-1	GENE_exon-XM_002373801.1-1	XM_002373801.1	XM_002373801	protein_coding	conserved hypothetical protein	1	2	3	142	0	0	0	0	0	0	0	70	0	0	0	0	3	0	0	0	0	1	0	0	0	0	2	72
exon-XM_002373798.1-1	GENE_exon-XM_002373798.1-1	XM_002373798.1	XM_002373798	protein_coding	hypothetical protein	1	1	2	96	0	0	0	0	0	0	0	15	0	0	0	2	2	0	0	0	0	0	0	1	0	0	1	79
exon-XM_002373793.1-1	GENE_exon-XM_002373793.1-1	XM_002373793.1	XM_002373793	protein_coding	general amidase GmdB	1	16	11	219	0	0	0	0	0	0	0	149	0	0	0	3	11	0	0	0	0	1	0	0	0	0	16	67
exon-XM_002373786.1-1	GENE_exon-XM_002373786.1-1	XM_002373786.1	XM_002373786	protein_coding	ankyrin repeat-rich membrane-spanning protein, putative	1	3	12	155	0	0	0	0	0	0	0	46	0	1	0	3	12	0	0	0	1	0	0	0	0	0	2	107
exon-XM_002373782.1-1	GENE_exon-XM_002373782.1-1	XM_002373782.1	XM_002373782	protein_coding	quercetin 2,3-dioxygenase family protein	1	4	0	95	0	0	0	0	0	0	0	47	0	0	0	0	0	0	0	0	0	1	0	0	0	0	4	48
exon-XM_002373777.1-1	GENE_exon-XM_002373777.1-1	XM_002373777.1	XM_002373777	protein_coding	integral membrane protein	1	5	0	69	0	0	0	0	0	0	0	27	0	0	0	12	0	0	0	1	2	0	0	0	0	0	3	33
exon-XM_002373776.1-1	GENE_exon-XM_002373776.1-1	XM_002373776.1	XM_002373776	protein_coding	hypothetical protein	1	0	0	64	1	0	0	0	0	0	0	33	0	1	0	0	0	0	0	0	0	0	0	0	0	0	0	30
exon-XM_002373774.1-1	GENE_exon-XM_002373774.1-1	XM_002373774.1	XM_002373774	protein_coding	C6 transcription factor, putative	1	11	2	67	0	0	0	0	0	0	0	37	0	1	0	0	2	0	0	0	0	0	0	0	0	0	11	30
exon-XM_002373765.1-1	GENE_exon-XM_002373765.1-1	XM_002373765.1	XM_002373765	protein_coding	conserved hypothetical protein	1	4	5	85	0	0	0	0	0	0	0	52	0	1	0	0	5	0	0	0	0	0	0	0	0	0	4	33
exon-XM_002373720.1-1	GENE_exon-XM_002373720.1-1	XM_002373720.1	XM_002373720	protein_coding	SNF7 family protein	1	0	0	19	0	0	0	0	0	0	0	19	0	1	0	0	0	0	0	0	0	0	0	0	0	0	0	0
exon-XM_002373694.1-1	GENE_exon-XM_002373694.1-1	XM_002373694.1	XM_002373694	protein_coding	cell cycle control protein cwf18, putative	1	0	0	8	0	0	0	0	0	0	0	1	0	1	0	0	0	0	0	0	0	0	0	0	0	0	0	7
exon-XM_002373642.1-1	GENE_exon-XM_002373642.1-1	XM_002373642.1	XM_002373642	protein_coding	hypothetical protein	1	0	0	33	0	0	0	0	0	0	0	15	0	1	0	2	0	0	0	0	0	0	0	0	0	0	0	16
exon-XM_002373622.1-1	GENE_exon-XM_002373622.1-1	XM_002373622.1	XM_002373622	protein_coding	ATP-dependent DNA helicase, putative	1	0	0	23	0	0	0	0	0	0	0	14	0	0	0	3	0	0	0	1	0	0	0	0	0	0	0	7
exon-XM_002373594.1-1	GENE_exon-XM_002373594.1-1	XM_002373594.1	XM_002373594	protein_coding	UDP-glucose 4-epimerase, putative	1	1	0	27	0	0	0	0	0	0	0	11	0	1	0	0	0	0	0	0	0	0	0	0	0	0	1	16
exon-XM_002373487.1-1	GENE_exon-XM_002373487.1-1	XM_002373487.1	XM_002373487	protein_coding	conserved hypothetical protein	1	4	1	148	0	0	0	0	0	0	0	88	0	0	0	0	1	0	0	0	1	0	0	0	1	0	4	60
exon-XM_002373458.1-1	GENE_exon-XM_002373458.1-1	XM_002373458.1	XM_002373458	protein_coding	conserved hypothetical protein	1	3	2	66	0	0	0	0	0	0	0	17	0	1	0	3	2	0	0	0	0	0	0	0	0	0	3	46
exon-XM_002373453.1-1	GENE_exon-XM_002373453.1-1	XM_002373453.1	XM_002373453	protein_coding	conserved hypothetical protein	1	0	3	26	0	0	0	0	0	0	0	15	0	0	0	0	3	0	0	0	0	0	0	1	0	0	0	11
exon-XM_002373445.1-1	GENE_exon-XM_002373445.1-1	XM_002373445.1	XM_002373445	protein_coding	conserved hypothetical protein	1	0	2	55	0	0	0	0	0	0	0	22	0	0	0	12	2	0	1	0	0	0	0	0	0	0	0	22
exon-XM_002373430.1-1	GENE_exon-XM_002373430.1-1	XM_002373430.1	XM_002373430	protein_coding	lipase/esterase, putative	1	11	1	87	0	0	0	0	0	0	0	35	0	0	0	2	1	0	0	1	0	0	0	0	0	0	11	51
exon-XM_002373429.1-1	GENE_exon-XM_002373429.1-1	XM_002373429.1	XM_002373429	protein_coding	conserved hypothetical protein	1	1	3	86	0	0	0	0	0	0	0	53	0	1	0	0	3	0	0	0	0	0	0	0	0	0	1	33
exon-XM_002373397.1-1	GENE_exon-XM_002373397.1-1	XM_002373397.1	XM_002373397	protein_coding	hypothetical protein	1	1	0	70	1	0	0	0	0	0	0	57	0	0	0	1	0	0	0	0	1	1	0	0	0	0	0	12
exon-XM_002373311.1-1	GENE_exon-XM_002373311.1-1	XM_002373311.1	XM_002373311	protein_coding	Hsp70 family protein	1	0	0	9	0	0	0	0	0	0	0	5	0	1	0	0	0	0	0	0	1	0	0	0	1	0	0	4
exon-XM_002373214.1-1	GENE_exon-XM_002373214.1-1	XM_002373214.1	XM_002373214	protein_coding	Auxin Efflux Carrier superfamily	1	0	0	7	0	0	0	0	0	0	0	5	0	0	0	0	0	0	0	0	0	1	0	0	0	0	0	2
exon-XM_002373169.1-1	GENE_exon-XM_002373169.1-1	XM_002373169.1	XM_002373169	protein_coding	DSBA family oxidoreductase, putative	1	1	0	70	0	0	0	0	0	0	0	42	0	0	0	8	0	0	1	0	2	0	0	0	0	0	0	22
exon-XM_002373154.1-1	GENE_exon-XM_002373154.1-1	XM_002373154.1	XM_002373154	protein_coding	hypothetical protein	1	0	0	28	0	0	0	0	0	0	0	5	0	1	0	0	0	0	0	0	0	0	0	0	0	0	0	23
exon-XM_002373131.1-1	GENE_exon-XM_002373131.1-1	XM_002373131.1	XM_002373131	protein_coding	protein kinase (Lkh1), putative	1	1	0	49	0	0	0	0	0	0	0	23	0	1	0	2	0	0	0	0	0	0	0	0	0	0	1	24
exon-XM_002373126.1-1	GENE_exon-XM_002373126.1-1	XM_002373126.1	XM_002373126	protein_coding	C6 transcription factor, putative	1	6	1	48	0	1	3	0	0	0	0	22	0	0	0	4	1	0	0	1	0	0	0	0	0	0	5	20
exon-XM_002373121.1-1	GENE_exon-XM_002373121.1-1	XM_002373121.1	XM_002373121	protein_coding	AMP dependent CoA ligase, putative	1	3	6	90	0	0	0	0	0	0	0	48	0	0	0	2	6	0	0	0	0	0	0	1	0	0	3	40
exon-XM_002373119.1-1	GENE_exon-XM_002373119.1-1	XM_002373119.1	XM_002373119	protein_coding	bicyclomycin resistance protein, putative	1	1	3	128	0	0	0	0	0	0	0	72	0	0	0	1	3	0	0	1	0	0	0	0	0	0	1	56
exon-XM_002373116.1-1	GENE_exon-XM_002373116.1-1	XM_002373116.1	XM_002373116	protein_coding	hypothetical protein	1	0	2	101	0	0	0	0	0	0	0	85	0	0	0	3	2	0	0	0	0	0	0	1	0	0	0	13
exon-XM_002373080.1-1	GENE_exon-XM_002373080.1-1	XM_002373080.1	XM_002373080	protein_coding	conserved hypothetical protein	1	7	12	139	0	0	0	0	1	0	0	83	0	1	0	16	11	0	0	0	1	0	0	0	0	0	6	41
exon-XM_002373063.1-1	GENE_exon-XM_002373063.1-1	XM_002373063.1	XM_002373063	protein_coding	conserved hypothetical protein	1	3	3	105	0	0	0	0	0	0	0	48	0	0	0	12	3	0	0	0	0	0	0	1	0	0	3	45
exon-XM_002373059.1-1	GENE_exon-XM_002373059.1-1	XM_002373059.1	XM_002373059	protein_coding	PKS-like enzyme, putative	1	6	14	70	2	0	0	0	0	0	0	8	0	0	0	0	14	0	0	0	0	0	0	1	0	0	6	60
exon-XM_002373020.1-1	GENE_exon-XM_002373020.1-1	XM_002373020.1	XM_002373020	protein_coding	DNA mismatch repair protein Msh4, putative	1	2	5	25	0	0	0	0	4	0	0	12	0	0	0	0	1	0	0	0	0	0	0	1	0	0	2	13
exon-XM_002373002.1-1	GENE_exon-XM_002373002.1-1	XM_002373002.1	XM_002373002	protein_coding	F-box domain protein	1	1	1	86	2	0	0	0	0	0	0	30	0	0	0	0	1	0	0	0	0	0	0	1	0	0	1	54
exon-XM_002372998.1-1	GENE_exon-XM_002372998.1-1	XM_002372998.1	XM_002372998	protein_coding	conserved hypothetical protein	1	5	6	93	0	0	0	0	0	0	0	24	0	0	0	1	6	0	0	0	0	0	0	1	0	0	5	68
exon-XM_002372944.1-1	GENE_exon-XM_002372944.1-1	XM_002372944.1	XM_002372944	protein_coding	hypothetical protein	1	0	0	23	0	0	0	0	0	0	0	13	0	1	0	0	0	0	0	0	0	0	0	0	0	0	0	10
exon-XM_002372894.1-1	GENE_exon-XM_002372894.1-1	XM_002372894.1	XM_002372894	protein_coding	hypothetical protein	1	1	0	21	0	0	0	0	0	0	0	16	0	1	0	1	0	0	0	0	1	0	0	0	0	0	0	5
exon-XM_002372875.1-1	GENE_exon-XM_002372875.1-1	XM_002372875.1	XM_002372875	protein_coding	hypothetical protein	1	0	2	35	0	0	0	0	0	0	0	11	0	1	0	0	2	0	0	0	0	0	0	0	0	0	0	24
exon-XM_002372869.1-1	GENE_exon-XM_002372869.1-1	XM_002372869.1	XM_002372869	protein_coding	beta-mannosidase, putative	1	4	0	20	0	0	0	0	0	0	0	6	0	1	0	1	0	0	0	0	0	0	0	0	0	0	4	13
exon-XM_002372844.1-1	GENE_exon-XM_002372844.1-1	XM_002372844.1	XM_002372844	protein_coding	vesicular fusion ATPase, putative	1	2	2	39	0	0	0	0	0	0	0	22	0	1	0	1	2	0	0	0	1	0	0	0	0	0	1	17
exon-XM_002372815.1-1	GENE_exon-XM_002372815.1-1	XM_002372815.1	XM_002372815	protein_coding	hypothetical protein	1	3	2	53	0	0	0	0	0	0	0	43	0	0	0	0	2	0	0	0	0	0	0	1	0	0	3	10
exon-XM_002372813.1-1	GENE_exon-XM_002372813.1-1	XM_002372813.1	XM_002372813	protein_coding	hypothetical protein	1	0	0	60	0	0	0	0	0	0	0	18	0	0	0	0	0	0	0	0	1	0	0	0	1	0	0	42
exon-XM_002372805.1-1	GENE_exon-XM_002372805.1-1	XM_002372805.1	XM_002372805	protein_coding	aldehyde dehydrogenase (AldH12), putative	1	11	9	91	0	0	0	0	0	0	0	39	0	0	0	2	9	0	0	0	2	0	0	1	0	0	9	52
exon-XM_002372797.1-1	GENE_exon-XM_002372797.1-1	XM_002372797.1	XM_002372797	protein_coding	ankyrin repeat-containing protein, putative	1	0	2	64	0	0	0	0	0	0	0	26	0	1	0	0	2	0	0	0	0	0	0	0	0	0	0	38
exon-XM_002372777.1-1	GENE_exon-XM_002372777.1-1	XM_002372777.1	XM_002372777	protein_coding	hypothetical protein	1	0	0	30	0	0	0	0	0	0	0	16	0	1	0	1	0	0	0	0	0	0	0	0	0	0	0	13
exon-XM_002372775.1-1	GENE_exon-XM_002372775.1-1	XM_002372775.1	XM_002372775	protein_coding	choline transporter Hnm1, putative	1	1	2	31	0	0	0	0	0	0	0	17	0	0	0	4	2	0	1	0	1	0	0	0	0	0	0	12
exon-XM_002372659.1-1	GENE_exon-XM_002372659.1-1	XM_002372659.1	XM_002372659	protein_coding	choline dehydrogenase, putative	1	1	2	42	0	0	0	0	0	0	0	21	0	1	0	2	2	0	0	0	0	0	0	0	0	0	1	19
exon-XM_002372656.1-1	GENE_exon-XM_002372656.1-1	XM_002372656.1	XM_002372656	protein_coding	conserved hypothetical protein	1	0	0	38	0	0	0	0	0	0	0	22	0	1	0	0	0	0	0	0	0	0	0	0	0	0	0	16
exon-XM_002372646.1-1	GENE_exon-XM_002372646.1-1	XM_002372646.1	XM_002372646	protein_coding	conserved hypothetical protein	1	0	1	43	0	0	0	0	0	0	0	19	0	0	0	0	1	0	0	0	0	1	0	0	0	0	0	24
exon-XM_002372640.1-1	GENE_exon-XM_002372640.1-1	XM_002372640.1	XM_002372640	protein_coding	hypothetical protein	1	1	3	163	0	0	0	0	0	0	0	97	0	1	0	0	3	0	0	0	0	0	0	0	0	0	1	66
exon-XM_002372634.1-1	GENE_exon-XM_002372634.1-1	XM_002372634.1	XM_002372634	protein_coding	ribonuclease p/mrp subunit, putative	1	6	5	124	0	0	0	0	0	0	0	92	0	0	0	0	5	0	0	0	0	0	0	1	0	0	6	32
exon-XM_002372632.1-1	GENE_exon-XM_002372632.1-1	XM_002372632.1	XM_002372632	protein_coding	choline transport protein, putative	1	13	1	102	0	0	0	0	0	0	0	52	0	0	0	9	1	0	0	0	4	0	0	1	0	1	9	44
exon-XM_002372629.1-1	GENE_exon-XM_002372629.1-1	XM_002372629.1	XM_002372629	protein_coding	conserved hypothetical protein	1	3	4	77	0	0	0	0	0	0	0	31	0	0	0	0	4	0	0	0	0	0	0	1	0	0	3	46
exon-XM_002372614.1-1	GENE_exon-XM_002372614.1-1	XM_002372614.1	XM_002372614	protein_coding	sugar transporter, putative	1	10	13	94	0	0	0	0	0	0	0	41	0	1	0	0	13	0	0	0	0	0	0	0	0	0	10	53
exon-XM_002372598.1-1	GENE_exon-XM_002372598.1-1	XM_002372598.1	XM_002372598	protein_coding	NADPH flavin oxidoreductase, putative	1	1	0	61	0	0	0	0	0	0	0	4	0	1	0	1	0	0	0	0	1	0	0	0	0	0	0	57
exon-XM_002372512.1-1	GENE_exon-XM_002372512.1-1	XM_002372512.1	XM_002372512	protein_coding	conserved hypothetical protein	1	3	4	244	0	0	0	0	0	0	0	54	0	1	0	67	4	0	0	0	0	0	0	0	0	0	3	123
exon-XM_002372504.1-1	GENE_exon-XM_002372504.1-1	XM_002372504.1	XM_002372504	protein_coding	kelch repeat protein	1	3	4	73	0	0	0	0	0	0	0	26	0	0	0	0	4	0	0	0	1	0	0	0	1	0	3	47
exon-XM_002372499.1-1	GENE_exon-XM_002372499.1-1	XM_002372499.1	XM_002372499	protein_coding	conserved hypothetical protein	1	5	4	98	0	0	0	0	0	0	0	89	0	0	0	0	4	0	0	0	0	0	0	1	0	0	5	9
exon-XM_002372487.1-1	GENE_exon-XM_002372487.1-1	XM_002372487.1	XM_002372487	protein_coding	conserved hypothetical protein	1	5	13	48	0	0	0	1	0	0	0	10	0	0	0	0	12	0	0	0	0	0	0	1	0	0	5	38
exon-XM_002372467.1-1	GENE_exon-XM_002372467.1-1	XM_002372467.1	XM_002372467	protein_coding	methionine permease, putative	1	0	0	1	1	0	0	0	0	0	0	0	0	1	0	0	0	0	0	0	0	0	0	0	0	0	0	0
exon-XM_002372444.1-1	GENE_exon-XM_002372444.1-1	XM_002372444.1	XM_002372444	protein_coding	conserved hypothetical protein	1	1	4	47	0	0	0	0	0	0	0	17	0	0	0	1	4	0	0	0	0	0	0	1	0	0	1	29
exon-XM_002372429.1-1	GENE_exon-XM_002372429.1-1	XM_002372429.1	XM_002372429	protein_coding	hypothetical protein	1	6	10	76	0	0	0	0	0	0	0	56	0	0	0	0	10	0	0	0	1	0	0	1	0	0	6	20
exon-XM_002372415.1-1	GENE_exon-XM_002372415.1-1	XM_002372415.1	XM_002372415	protein_coding	3-methyl-2-oxobutanoate hydroxymethyltransferase, putative	1	10	7	71	0	0	0	0	0	0	0	27	0	0	0	2	7	0	0	0	1	0	0	0	1	0	10	42
exon-XM_002372414.1-1	GENE_exon-XM_002372414.1-1	XM_002372414.1	XM_002372414	protein_coding	hypothetical protein	1	5	6	70	0	0	0	0	0	0	0	59	0	1	0	3	6	0	0	0	0	0	0	0	0	0	5	8
exon-XM_002372380.1-1	GENE_exon-XM_002372380.1-1	XM_002372380.1	XM_002372380	protein_coding	conserved hypothetical protein	1	23	12	43	0	0	0	0	0	0	0	14	0	0	0	0	12	0	0	0	0	0	0	1	0	0	23	29
exon-XM_002372378.1-1	GENE_exon-XM_002372378.1-1	XM_002372378.1	XM_002372378	protein_coding	conserved hypothetical protein	1	0	0	59	0	0	0	0	0	0	0	42	0	0	0	2	0	0	0	1	0	0	0	0	0	0	0	16
exon-XM_002372352.1-1	GENE_exon-XM_002372352.1-1	XM_002372352.1	XM_002372352	protein_coding	alkyl/aryl-sulfatase BDS1, putative	1	1	7	61	0	0	0	0	0	0	0	43	0	1	0	0	7	0	0	0	0	0	0	0	0	0	1	18
exon-XM_002372334.1-1	GENE_exon-XM_002372334.1-1	XM_002372334.1	XM_002372334	protein_coding	short-chain dehydrogenases/reductase, putative	1	5	7	112	0	0	0	0	0	0	0	76	0	0	0	1	7	0	0	1	0	0	0	0	0	0	5	36
exon-XM_002372330.1-1	GENE_exon-XM_002372330.1-1	XM_002372330.1	XM_002372330	protein_coding	conserved hypothetical protein	1	7	7	297	3	0	0	0	0	0	0	234	0	1	0	0	7	0	0	0	0	0	0	0	0	0	7	60
exon-XM_002372325.1-1	GENE_exon-XM_002372325.1-1	XM_002372325.1	XM_002372325	protein_coding	conserved hypothetical protein	1	12	38	576	0	0	0	0	0	0	0	259	0	1	1	0	38	0	0	0	0	0	0	0	0	0	11	317
exon-XM_002372322.1-1	GENE_exon-XM_002372322.1-1	XM_002372322.1	XM_002372322	protein_coding	aldo-keto reductase, putative	1	6	4	183	0	0	0	0	0	0	0	153	0	0	0	7	4	0	1	0	1	0	0	0	0	0	5	25
exon-XM_002372316.1-1	GENE_exon-XM_002372316.1-1	XM_002372316.1	XM_002372316	protein_coding	hypothetical protein	1	5	9	100	0	0	0	0	0	0	0	37	0	1	0	5	9	0	0	0	1	0	0	0	0	0	4	59
exon-XM_002372215.1-1	GENE_exon-XM_002372215.1-1	XM_002372215.1	XM_002372215	protein_coding	conserved hypothetical protein	1	6	5	82	0	0	0	0	0	0	0	68	0	0	0	0	5	0	0	0	0	0	0	1	0	0	6	14
exon-XM_002372203.1-1	GENE_exon-XM_002372203.1-1	XM_002372203.1	XM_002372203	protein_coding	hexokinase, putative	1	2	1	55	0	0	0	0	0	0	0	22	0	0	0	2	1	0	0	1	0	0	0	0	0	0	2	32
exon-XM_002372195.1-1	GENE_exon-XM_002372195.1-1	XM_002372195.1	XM_002372195	protein_coding	MFS monosaccharide transporter, putative	1	1	0	26	0	0	0	0	0	0	0	12	0	1	0	0	0	0	0	0	0	0	0	0	0	0	1	14
exon-XM_002372175.1-1	GENE_exon-XM_002372175.1-1	XM_002372175.1	XM_002372175	protein_coding	bicyclomycin resistance protein, putative	1	10	7	90	0	0	0	0	0	0	0	35	0	0	0	8	7	0	0	0	1	0	0	1	0	0	9	48
exon-XM_002372173.1-1	GENE_exon-XM_002372173.1-1	XM_002372173.1	XM_002372173	protein_coding	glutamate carboxypeptidase, putative	1	9	5	54	0	0	0	0	0	0	0	10	0	0	0	4	5	0	0	1	2	0	0	0	0	0	7	43
exon-XM_002372167.1-1	GENE_exon-XM_002372167.1-1	XM_002372167.1	XM_002372167	protein_coding	conserved hypothetical protein	1	5	1	84	0	0	0	0	0	0	0	47	0	0	0	3	1	0	1	0	1	0	0	0	0	0	4	36
exon-XM_002372166.1-1	GENE_exon-XM_002372166.1-1	XM_002372166.1	XM_002372166	protein_coding	mitochondrial solute carrier, putative	1	1	2	102	0	0	0	0	0	0	0	48	0	0	0	0	2	0	0	0	0	0	0	1	0	0	1	54
exon-XM_002372164.1-1	GENE_exon-XM_002372164.1-1	XM_002372164.1	XM_002372164	protein_coding	conserved hypothetical protein	1	8	6	110	0	0	0	0	0	0	0	48	0	0	0	5	6	0	0	0	2	0	0	0	1	0	7	58
exon-XM_002372154.1-1	GENE_exon-XM_002372154.1-1	XM_002372154.1	XM_002372154	protein_coding	pyrroline-5-carboxylate dehydrogenase, putative	1	12	4	71	0	0	0	0	0	0	0	41	0	1	0	2	4	0	0	0	0	0	0	0	0	0	12	28
exon-XM_002372137.1-1	GENE_exon-XM_002372137.1-1	XM_002372137.1	XM_002372137	protein_coding	uracil permease, putative	1	3	0	52	0	0	0	0	0	0	0	5	0	1	0	1	0	0	0	0	0	0	0	0	0	0	3	46
exon-XM_002372126.1-1	GENE_exon-XM_002372126.1-1	XM_002372126.1	XM_002372126	protein_coding	hypothetical protein	1	0	2	87	0	0	0	0	0	0	0	39	0	1	0	1	2	0	0	0	0	0	0	0	0	0	0	47
exon-XM_002372122.1-1	GENE_exon-XM_002372122.1-1	XM_002372122.1	XM_002372122	protein_coding	conserved hypothetical protein	1	14	4	108	0	0	0	0	0	0	0	74	0	1	0	0	4	0	0	0	0	0	0	0	0	0	14	34
exon-XM_002372118.1-1	GENE_exon-XM_002372118.1-1	XM_002372118.1	XM_002372118	protein_coding	conserved hypothetical protein	1	1	8	204	0	0	0	0	1	0	0	167	0	0	0	1	7	0	0	0	0	0	0	1	0	0	1	36
exon-XM_002372117.1-1	GENE_exon-XM_002372117.1-1	XM_002372117.1	XM_002372117	protein_coding	conserved hypothetical protein	1	5	10	214	0	0	0	0	0	0	0	163	0	0	0	0	10	0	0	0	0	0	0	1	0	0	5	51
exon-XM_002372111.1-1	GENE_exon-XM_002372111.1-1	XM_002372111.1	XM_002372111	protein_coding	alcohol dehydrogenase, putative	1	3	1	92	0	0	0	0	0	0	0	58	0	1	0	0	1	0	0	0	0	0	0	0	0	0	3	34
exon-XM_002372109.1-1	GENE_exon-XM_002372109.1-1	XM_002372109.1	XM_002372109	protein_coding	sugar transporter, putative	1	1	0	72	0	0	0	0	0	0	0	31	0	0	0	11	0	0	1	0	0	0	0	0	0	0	1	31
exon-XM_002372103.1-1	GENE_exon-XM_002372103.1-1	XM_002372103.1	XM_002372103	protein_coding	conserved hypothetical protein	1	6	1	64	0	0	0	0	0	0	0	25	0	1	0	1	1	0	0	0	0	0	0	0	0	0	6	38
exon-XM_024489249.1-1	GENE_exon-XM_024489249.1-1	XM_024489249.1	XM_024489249	protein_coding	#N/A	0	1	2	20	0	0	0	0	0	0	0	0	0	0	0	0	2	0	0	0	0	0	0	0	0	0	1	20
exon-XM_002385575.1-1	GENE_exon-XM_002385575.1-1	XM_002385575.1	XM_002385575	protein_coding	STF2-like protein	0	0	0	45	0	0	0	0	0	0	0	12	0	0	0	0	0	0	0	0	0	0	0	0	0	0	0	33
exon-XM_002385574.1-1	GENE_exon-XM_002385574.1-1	XM_002385574.1	XM_002385574	protein_coding	nuclear pore complex subunit Nup133, putative	0	0	0	46	0	0	0	0	0	0	0	33	0	0	0	0	0	0	0	0	0	0	0	0	0	0	0	13
exon-XM_002385572.1-1	GENE_exon-XM_002385572.1-1	XM_002385572.1	XM_002385572	protein_coding	malonyl CoA-acyl carrier protein transacylase, putative	0	0	0	16	0	0	0	0	0	0	0	4	0	0	0	0	0	0	0	0	0	0	0	0	0	0	0	12
exon-XM_002385571.1-1	GENE_exon-XM_002385571.1-1	XM_002385571.1	XM_002385571	protein_coding	conserved hypothetical protein	0	0	0	18	0	0	0	0	0	0	0	13	0	0	0	0	0	0	0	0	0	0	0	0	0	0	0	5
exon-XM_002385570.1-1	GENE_exon-XM_002385570.1-1	XM_002385570.1	XM_002385570	protein_coding	NADH-ubiquinone oxidoreductase subunit B, putative	0	0	0	10	0	0	0	0	0	0	0	5	0	0	0	0	0	0	0	0	0	0	0	0	0	0	0	5
exon-XM_002385569.1-1	GENE_exon-XM_002385569.1-1	XM_002385569.1	XM_002385569	protein_coding	oxidoreductase, short-chain dehydrogenase/reductase family	0	1	0	8	0	0	1	0	0	0	0	4	0	0	0	0	0	0	0	0	0	0	0	0	0	0	1	3
exon-XM_002385568.1-1	GENE_exon-XM_002385568.1-1	XM_002385568.1	XM_002385568	protein_coding	hypothetical protein	0	0	0	6	0	0	0	0	0	0	0	3	0	0	0	0	0	0	0	0	0	0	0	0	0	0	0	3
exon-XM_002385567.1-1	GENE_exon-XM_002385567.1-1	XM_002385567.1	XM_002385567	protein_coding	U3 small nucleolar ribonucleoprotein protein Mpp10	0	0	0	80	0	0	0	0	0	0	0	75	0	0	0	0	0	0	0	0	0	0	0	0	0	0	0	5
exon-XM_002385566.1-1	GENE_exon-XM_002385566.1-1	XM_002385566.1	XM_002385566	protein_coding	conserved hypothetical protein	0	0	0	80	0	0	0	0	0	0	0	5	0	0	0	0	0	0	0	0	0	0	0	0	0	0	0	75
exon-XM_002385565.1-1	GENE_exon-XM_002385565.1-1	XM_002385565.1	XM_002385565	protein_coding	C-4 methyl sterol oxidase, putative	0	0	0	5	0	0	0	0	0	0	0	1	0	0	0	0	0	0	0	0	0	0	0	0	0	0	0	4
exon-XM_002385564.1-1	GENE_exon-XM_002385564.1-1	XM_002385564.1	XM_002385564	protein_coding	Rab GTPase SrgA, putative	0	0	0	6	0	0	0	0	0	0	0	1	0	0	0	2	0	0	0	0	0	0	0	0	0	0	0	3
exon-XM_002385563.1-1	GENE_exon-XM_002385563.1-1	XM_002385563.1	XM_002385563	protein_coding	AAA family ATPase, putative	0	0	0	6	0	0	0	0	0	0	0	3	0	0	0	0	0	0	0	0	0	0	0	0	0	0	0	3
exon-XM_002385562.1-1	GENE_exon-XM_002385562.1-1	XM_002385562.1	XM_002385562	protein_coding	hypothetical protein	0	0	0	4	0	0	0	0	0	0	0	3	0	0	0	0	0	0	0	0	0	0	0	0	0	0	0	1
exon-XM_002385561.1-1	GENE_exon-XM_002385561.1-1	XM_002385561.1	XM_002385561	protein_coding	hypothetical protein	0	0	0	3	0	0	0	0	0	0	0	2	0	0	0	0	0	0	0	0	0	0	0	0	0	0	0	1
exon-XM_002385560.1-1	GENE_exon-XM_002385560.1-1	XM_002385560.1	XM_002385560	protein_coding	inositol kinase kinase (UvsB), putative	0	0	0	5	0	0	0	0	0	0	0	3	0	0	0	0	0	0	0	0	0	0	0	0	0	0	0	2
exon-XM_002385559.1-1	GENE_exon-XM_002385559.1-1	XM_002385559.1	XM_002385559	protein_coding	hypothetical protein	0	0	0	4	0	0	0	0	0	0	0	2	0	0	0	0	0	0	0	0	0	0	0	0	0	0	0	2
exon-XM_002385558.1-1	GENE_exon-XM_002385558.1-1	XM_002385558.1	XM_002385558	protein_coding	hypothetical protein	0	0	0	4	0	0	0	0	0	0	0	2	0	0	0	0	0	0	0	0	0	0	0	0	0	0	0	2
exon-XM_002385557.1-1	GENE_exon-XM_002385557.1-1	XM_002385557.1	XM_002385557	protein_coding	cytosine deaminase, putative	0	0	0	4	0	0	0	0	0	0	0	2	0	0	0	0	0	0	0	0	0	0	0	0	0	0	0	2
exon-XM_002385556.1-1	GENE_exon-XM_002385556.1-1	XM_002385556.1	XM_002385556	protein_coding	NADH-ubiquinone oxidoreductase 21 kDa subunit, putative	0	0	0	3	0	0	0	0	0	0	0	0	0	0	0	0	0	0	0	0	0	0	0	0	0	0	0	3
exon-XM_002385555.1-1	GENE_exon-XM_002385555.1-1	XM_002385555.1	XM_002385555	protein_coding	hypothetical protein	0	0	0	3	0	0	0	0	0	0	0	1	0	0	0	0	0	0	0	0	0	0	0	0	0	0	0	2
exon-XM_002385554.1-1	GENE_exon-XM_002385554.1-1	XM_002385554.1	XM_002385554	protein_coding	Ran exchange factor Prp20/Pim1, putative	0	0	0	4	0	0	0	0	0	0	0	2	0	0	0	0	0	0	0	0	0	0	0	0	0	0	0	2
exon-XM_002385553.1-1	GENE_exon-XM_002385553.1-1	XM_002385553.1	XM_002385553	protein_coding	riboflavin-specific deaminase	0	0	1	3	0	0	0	0	0	0	0	1	0	0	0	0	1	0	0	0	0	0	0	0	0	0	0	2
exon-XM_002385552.1-1	GENE_exon-XM_002385552.1-1	XM_002385552.1	XM_002385552	protein_coding	nuclear pore protein (Nic96), putative	0	1	0	6	0	0	0	0	0	0	0	2	0	0	0	0	0	0	0	0	0	0	0	0	0	0	1	4
exon-XM_002385551.1-1	GENE_exon-XM_002385551.1-1	XM_002385551.1	XM_002385551	protein_coding	cytochrome c oxidase-assembly factor cox16, mitochondrial precursor	0	0	0	5	0	0	0	0	0	0	0	3	0	0	0	1	0	0	0	0	0	0	0	0	0	0	0	1
exon-XM_002385550.1-1	GENE_exon-XM_002385550.1-1	XM_002385550.1	XM_002385550	protein_coding	protein tyrosine phosphatase (Pyp1), putative	0	1	0	9	0	0	0	0	0	0	0	5	0	0	0	0	0	0	0	0	0	0	0	0	0	0	1	4
exon-XM_002385549.1-1	GENE_exon-XM_002385549.1-1	XM_002385549.1	XM_002385549	protein_coding	conserved hypothetical protein	0	1	0	6	0	0	0	0	0	0	0	3	0	0	0	1	0	0	0	0	0	0	0	0	0	0	1	2
exon-XM_002385548.1-1	GENE_exon-XM_002385548.1-1	XM_002385548.1	XM_002385548	protein_coding	FGGY-family carbohydrate kinase, putative	0	0	0	7	0	0	0	0	0	0	0	2	0	0	0	0	0	0	0	0	0	0	0	0	0	0	0	5
exon-XM_002385547.1-1	GENE_exon-XM_002385547.1-1	XM_002385547.1	XM_002385547	protein_coding	calcium permease family membrane transporter	0	0	1	6	0	0	0	0	0	0	0	5	0	0	0	0	1	0	0	0	0	0	0	0	0	0	0	1
exon-XM_002385546.1-1	GENE_exon-XM_002385546.1-1	XM_002385546.1	XM_002385546	protein_coding	proteasome regulatory particle subunit Rpt6, putative	0	0	0	3	0	0	0	0	0	0	0	1	0	0	0	0	0	0	0	0	0	0	0	0	0	0	0	2
exon-XM_002385545.1-1	GENE_exon-XM_002385545.1-1	XM_002385545.1	XM_002385545	protein_coding	hypothetical protein	0	0	0	5	0	0	0	0	0	0	0	4	0	0	0	0	0	0	0	0	0	0	0	0	0	0	0	1
exon-XM_002385544.1-1	GENE_exon-XM_002385544.1-1	XM_002385544.1	XM_002385544	protein_coding	ubiquitin fusion degradation protein (Ufd1), putative	0	0	0	5	0	0	0	0	0	0	0	5	0	0	0	0	0	0	0	0	0	0	0	0	0	0	0	0
exon-XM_002385543.1-1	GENE_exon-XM_002385543.1-1	XM_002385543.1	XM_002385543	protein_coding	Golgi membrane protein, putative	0	0	1	7	0	0	0	0	0	0	0	3	0	0	0	0	1	0	0	0	0	0	0	0	0	0	0	4
exon-XM_002385542.1-1	GENE_exon-XM_002385542.1-1	XM_002385542.1	XM_002385542	protein_coding	mitochondrial outer membrane protein (Sam50), putative	0	0	1	9	0	0	0	0	0	0	0	4	0	0	0	0	1	0	0	0	0	0	0	0	0	0	0	5
exon-XM_002385541.1-1	GENE_exon-XM_002385541.1-1	XM_002385541.1	XM_002385541	protein_coding	ubiquitin-conjugating enzyme Ubc6, putative	0	0	0	10	0	0	0	0	0	0	0	5	0	0	0	0	0	0	0	0	0	0	0	0	0	0	0	5
exon-XM_002385540.1-1	GENE_exon-XM_002385540.1-1	XM_002385540.1	XM_002385540	protein_coding	serine/threonine protein kinase, putative	0	0	0	5	0	0	0	0	0	0	0	0	0	0	0	0	0	0	0	0	0	0	0	0	0	0	0	5
exon-XM_002385539.1-1	GENE_exon-XM_002385539.1-1	XM_002385539.1	XM_002385539	protein_coding	cytochrome c heme lyase, putative	0	0	0	6	0	0	0	0	0	0	0	1	0	0	0	0	0	0	0	0	0	0	0	0	0	0	0	5
exon-XM_002385538.1-1	GENE_exon-XM_002385538.1-1	XM_002385538.1	XM_002385538	protein_coding	ubiquinone biosynthesis protein, putative	0	0	0	1	0	0	0	0	0	0	0	0	0	0	0	0	0	0	0	0	0	0	0	0	0	0	0	1
exon-XM_002385537.1-1	GENE_exon-XM_002385537.1-1	XM_002385537.1	XM_002385537	protein_coding	conserved hypothetical protein	0	0	1	0	0	0	0	0	0	0	0	0	0	0	0	0	1	0	0	0	0	0	0	0	0	0	0	0
exon-XM_002385536.1-1	GENE_exon-XM_002385536.1-1	XM_002385536.1	XM_002385536	protein_coding	GTP binding protein, putative	0	0	0	1	0	0	0	0	0	0	0	1	0	0	0	0	0	0	0	0	0	0	0	0	0	0	0	0
exon-XM_002385535.1-1	GENE_exon-XM_002385535.1-1	XM_002385535.1	XM_002385535	protein_coding	conserved hypothetical protein	0	0	0	2	0	0	0	0	0	0	0	1	0	0	0	0	0	0	0	0	0	0	0	0	0	0	0	1
exon-XM_002385534.1-1	GENE_exon-XM_002385534.1-1	XM_002385534.1	XM_002385534	protein_coding	hypothetical protein	0	0	0	3	0	0	0	0	0	0	0	1	0	0	0	0	0	0	0	0	0	0	0	0	0	0	0	2
exon-XM_002385533.1-1	GENE_exon-XM_002385533.1-1	XM_002385533.1	XM_002385533	protein_coding	conserved hypothetical protein	0	0	0	3	0	0	0	0	0	0	0	2	0	0	0	0	0	0	0	0	0	0	0	0	0	0	0	1
exon-XM_002385532.1-1	GENE_exon-XM_002385532.1-1	XM_002385532.1	XM_002385532	protein_coding	xanthine-guanine phosphoribosyl transferase Xpt1, putative	0	0	0	4	0	0	0	0	0	0	0	0	0	0	0	0	0	0	0	0	0	0	0	0	0	0	0	4
exon-XM_002385531.1-1	GENE_exon-XM_002385531.1-1	XM_002385531.1	XM_002385531	protein_coding	C4-dicarboxylate transporter/malic acid transport protein, putative	0	0	0	4	0	0	0	0	0	0	0	0	0	0	0	1	0	0	0	0	0	0	0	0	0	0	0	3
exon-XM_002385530.1-1	GENE_exon-XM_002385530.1-1	XM_002385530.1	XM_002385530	protein_coding	hypothetical protein	0	0	1	4	0	0	0	0	0	0	0	1	0	0	0	0	1	0	0	0	0	0	0	0	0	0	0	3
exon-XM_002385529.1-1	GENE_exon-XM_002385529.1-1	XM_002385529.1	XM_002385529	protein_coding	succinyl-CoA synthetase beta subunit, putative	0	0	0	4	0	0	0	0	0	0	0	1	0	0	0	0	0	0	0	0	0	0	0	0	0	0	0	3
exon-XM_002385528.1-1	GENE_exon-XM_002385528.1-1	XM_002385528.1	XM_002385528	protein_coding	F-box domain protein	0	0	0	2	0	0	0	0	0	0	0	1	0	0	0	0	0	0	0	0	0	0	0	0	0	0	0	1
exon-XM_002385527.1-1	GENE_exon-XM_002385527.1-1	XM_002385527.1	XM_002385527	protein_coding	flocculation suppression protein	0	0	0	2	1	0	0	0	0	0	0	0	0	0	0	0	0	0	0	0	0	0	0	0	0	0	0	1
exon-XM_002385526.1-1	GENE_exon-XM_002385526.1-1	XM_002385526.1	XM_002385526	protein_coding	conserved hypothetical protein	0	0	0	2	0	0	0	0	0	0	0	2	0	0	0	0	0	0	0	0	0	0	0	0	0	0	0	0
exon-XM_002385525.1-1	GENE_exon-XM_002385525.1-1	XM_002385525.1	XM_002385525	protein_coding	ATP-dependent RNA helicase, putative	0	0	0	2	0	0	0	0	0	0	0	1	0	0	0	0	0	0	0	0	0	0	0	0	0	0	0	1
exon-XM_002385524.1-1	GENE_exon-XM_002385524.1-1	XM_002385524.1	XM_002385524	protein_coding	conserved hypothetical protein	0	0	0	3	0	0	0	0	0	0	0	0	0	0	0	0	0	0	0	0	0	0	0	0	0	0	0	3
exon-XM_002385523.1-1	GENE_exon-XM_002385523.1-1	XM_002385523.1	XM_002385523	protein_coding	60S ribosomal protein L13	0	0	0	3	1	0	0	0	0	0	0	2	0	0	0	0	0	0	0	0	0	0	0	0	0	0	0	0
exon-XM_002385522.1-1	GENE_exon-XM_002385522.1-1	XM_002385522.1	XM_002385522	protein_coding	conserved hypothetical protein	0	0	0	4	0	0	0	0	0	0	0	3	0	0	0	0	0	0	0	0	0	0	0	0	0	0	0	1
exon-XM_002385521.1-1	GENE_exon-XM_002385521.1-1	XM_002385521.1	XM_002385521	protein_coding	conserved leucine-rich repeat protein	0	0	1	1	0	0	0	0	0	0	0	1	0	0	0	0	1	0	0	0	0	0	0	0	0	0	0	0
exon-XM_002385520.1-1	GENE_exon-XM_002385520.1-1	XM_002385520.1	XM_002385520	protein_coding	conserved hypothetical protein	0	0	0	2	0	0	0	0	0	0	0	1	0	0	0	0	0	0	0	0	0	0	0	0	0	0	0	1
exon-XM_002385519.1-1	GENE_exon-XM_002385519.1-1	XM_002385519.1	XM_002385519	protein_coding	actin family protein	0	0	0	2	0	0	0	0	0	0	0	1	0	0	0	0	0	0	0	0	0	0	0	0	0	0	0	1
exon-XM_002385518.1-1	GENE_exon-XM_002385518.1-1	XM_002385518.1	XM_002385518	protein_coding	hypothetical protein	0	0	0	1	0	0	0	0	0	0	0	0	0	0	0	0	0	0	0	0	0	0	0	0	0	0	0	1
exon-XM_002385517.1-1	GENE_exon-XM_002385517.1-1	XM_002385517.1	XM_002385517	protein_coding	IBR domain protein	0	0	0	1	0	0	0	0	0	0	0	0	0	0	0	0	0	0	0	0	0	0	0	0	0	0	0	1
exon-XM_002385516.1-1	GENE_exon-XM_002385516.1-1	XM_002385516.1	XM_002385516	protein_coding	3-hydroxybutyryl-CoA dehydrogenase, putative	0	0	0	1	0	0	0	0	0	0	0	1	0	0	0	0	0	0	0	0	0	0	0	0	0	0	0	0
exon-XM_002385515.1-1	GENE_exon-XM_002385515.1-1	XM_002385515.1	XM_002385515	protein_coding	DNA repair protein (Tof1), putative	0	0	0	3	0	0	0	0	0	0	0	2	0	0	0	0	0	0	0	0	0	0	0	0	0	0	0	1
exon-XM_002385514.1-1	GENE_exon-XM_002385514.1-1	XM_002385514.1	XM_002385514	protein_coding	conserved hypothetical protein	0	0	1	1	0	0	0	0	0	0	0	0	0	0	0	0	1	0	0	0	0	0	0	0	0	0	0	1
exon-XM_002385513.1-1	GENE_exon-XM_002385513.1-1	XM_002385513.1	XM_002385513	protein_coding	TFIIH and nucleotide excision repair factor 3 complexes subunit	0	0	0	3	0	0	0	0	0	0	0	2	0	0	0	0	0	0	0	0	0	0	0	0	0	0	0	1
exon-XM_002385512.1-1	GENE_exon-XM_002385512.1-1	XM_002385512.1	XM_002385512	protein_coding	conserved hypothetical protein	0	0	0	3	0	0	0	0	0	0	0	1	0	0	0	0	0	0	0	0	0	0	0	0	0	0	0	2
exon-XM_002385511.1-1	GENE_exon-XM_002385511.1-1	XM_002385511.1	XM_002385511	protein_coding	DEAD helicases superfamily protein (Aquarius), putative	0	1	0	5	0	0	0	0	0	0	0	1	0	0	0	0	0	0	0	0	0	0	0	0	0	0	1	4
exon-XM_002385510.1-1	GENE_exon-XM_002385510.1-1	XM_002385510.1	XM_002385510	protein_coding	THO complex subunit Tho1, putative	0	0	0	7	0	0	0	0	0	0	0	5	0	0	0	1	0	0	0	0	0	0	0	0	0	0	0	1
exon-XM_002385509.1-1	GENE_exon-XM_002385509.1-1	XM_002385509.1	XM_002385509	protein_coding	hypothetical protein	0	0	0	8	0	0	0	0	0	0	0	4	0	0	0	2	0	0	0	0	0	0	0	0	0	0	0	2
exon-XM_002385508.1-1	GENE_exon-XM_002385508.1-1	XM_002385508.1	XM_002385508	protein_coding	homeobox transcription factor, putative	0	0	0	4	0	0	0	0	0	0	0	2	0	0	0	0	0	0	0	0	0	0	0	0	0	0	0	2
exon-XM_002385507.1-1	GENE_exon-XM_002385507.1-1	XM_002385507.1	XM_002385507	protein_coding	AP-2 adaptor complex subunit alpha, putative	0	0	0	8	0	0	0	0	0	0	0	6	0	0	0	0	0	0	0	0	0	0	0	0	0	0	0	2
exon-XM_002385506.1-1	GENE_exon-XM_002385506.1-1	XM_002385506.1	XM_002385506	protein_coding	hypothetical protein	0	0	0	7	0	0	0	0	0	0	0	6	0	0	0	0	0	0	0	0	0	0	0	0	0	0	0	1
exon-XM_002385505.1-1	GENE_exon-XM_002385505.1-1	XM_002385505.1	XM_002385505	protein_coding	hypothetical protein	0	0	0	12	0	0	0	0	0	0	0	5	0	0	0	6	0	0	0	0	0	0	0	0	0	0	0	1
exon-XM_002385504.1-1	GENE_exon-XM_002385504.1-1	XM_002385504.1	XM_002385504	protein_coding	histone deacetylase HosB	0	2	2	13	0	0	0	0	0	0	0	7	0	0	0	0	2	0	0	0	0	0	0	0	0	0	2	6
exon-XM_002385503.1-1	GENE_exon-XM_002385503.1-1	XM_002385503.1	XM_002385503	protein_coding	AN1 zinc finger protein	0	0	0	13	0	0	0	0	0	0	0	6	0	0	0	0	0	0	0	0	0	0	0	0	0	0	0	7
exon-XM_002385502.1-1	GENE_exon-XM_002385502.1-1	XM_002385502.1	XM_002385502	protein_coding	thymidylate synthase	0	1	1	10	0	0	0	0	0	0	0	6	0	0	0	0	1	0	0	0	0	0	0	0	0	0	1	4
exon-XM_002385501.1-1	GENE_exon-XM_002385501.1-1	XM_002385501.1	XM_002385501	protein_coding	queuine tRNA-ribosyltransferase	0	3	0	13	0	0	0	0	0	0	0	8	0	0	0	0	0	0	0	0	0	0	0	0	0	0	3	5
exon-XM_002385500.1-1	GENE_exon-XM_002385500.1-1	XM_002385500.1	XM_002385500	protein_coding	MFS transporter, putative	0	0	1	14	0	0	0	0	0	0	0	8	0	0	0	0	1	0	0	0	0	0	0	0	0	0	0	6
exon-XM_002385499.1-1	GENE_exon-XM_002385499.1-1	XM_002385499.1	XM_002385499	protein_coding	conserved hypothetical protein	0	0	0	12	0	0	0	0	0	0	0	6	0	0	0	0	0	0	0	0	0	0	0	0	0	0	0	6
exon-XM_002385498.1-1	GENE_exon-XM_002385498.1-1	XM_002385498.1	XM_002385498	protein_coding	conserved hypothetical protein	0	0	0	61	0	0	0	0	0	0	0	9	0	0	0	0	0	0	0	0	0	0	0	0	0	0	0	52
exon-XM_002385497.1-1	GENE_exon-XM_002385497.1-1	XM_002385497.1	XM_002385497	protein_coding	hypothetical protein	0	0	0	57	0	0	0	0	0	0	0	51	0	0	0	0	0	0	0	0	0	0	0	0	0	0	0	6
exon-XM_002385496.1-1	GENE_exon-XM_002385496.1-1	XM_002385496.1	XM_002385496	protein_coding	conserved hypothetical protein	0	0	1	56	0	0	0	0	0	0	0	51	0	0	0	0	1	0	0	0	0	0	0	0	0	0	0	5
exon-XM_002385495.1-1	GENE_exon-XM_002385495.1-1	XM_002385495.1	XM_002385495	protein_coding	aminopeptidase, putative	0	0	0	38	0	0	0	0	0	0	0	4	0	0	0	0	0	0	0	0	0	0	0	0	0	0	0	34
exon-XM_002385494.1-1	GENE_exon-XM_002385494.1-1	XM_002385494.1	XM_002385494	protein_coding	polyketide synthase, putative	0	2	2	12	0	0	0	0	0	0	0	6	0	0	0	1	2	0	0	0	0	0	0	0	0	0	2	5
exon-XM_002385493.1-1	GENE_exon-XM_002385493.1-1	XM_002385493.1	XM_002385493	protein_coding	cytochrome P450, putative	0	0	0	14	0	0	0	0	0	0	0	7	0	0	0	0	0	0	0	0	0	0	0	0	0	0	0	7
exon-XM_002385492.1-1	GENE_exon-XM_002385492.1-1	XM_002385492.1	XM_002385492	protein_coding	hypothetical protein	0	0	1	12	0	0	0	0	0	0	0	6	0	0	0	0	1	0	0	0	0	0	0	0	0	0	0	6
exon-XM_002385491.1-1	GENE_exon-XM_002385491.1-1	XM_002385491.1	XM_002385491	protein_coding	myo-inositol-1(or 4)-monophosphatase	0	0	0	12	0	0	0	0	0	0	0	5	0	0	0	0	0	0	0	0	0	0	0	0	0	0	0	7
exon-XM_002385490.1-1	GENE_exon-XM_002385490.1-1	XM_002385490.1	XM_002385490	protein_coding	conserved hypothetical protein	0	0	0	13	2	0	1	0	0	0	0	5	0	0	0	0	0	0	0	0	0	0	0	0	0	0	0	5
exon-XM_002385489.1-1	GENE_exon-XM_002385489.1-1	XM_002385489.1	XM_002385489	protein_coding	hypothetical protein	0	0	0	19	0	0	0	0	0	0	0	12	0	0	0	0	0	0	0	0	0	0	0	0	0	0	0	7
exon-XM_002385488.1-1	GENE_exon-XM_002385488.1-1	XM_002385488.1	XM_002385488	protein_coding	chitin synthase B	0	4	0	26	0	0	0	0	0	0	0	19	0	0	0	1	0	0	0	0	0	0	0	0	0	0	4	6
exon-XM_002385487.1-1	GENE_exon-XM_002385487.1-1	XM_002385487.1	XM_002385487	protein_coding	glutamyl-tRNA(Gln) amidotransferase subunit A, putative	0	8	4	19	0	0	0	0	0	0	0	7	0	0	0	7	4	0	0	0	5	0	0	0	0	0	4	9
exon-XM_002385486.1-1	GENE_exon-XM_002385486.1-1	XM_002385486.1	XM_002385486	protein_coding	vacuolar protein sorting protein (Vps36), putative	0	3	0	38	0	0	0	0	0	0	0	21	0	0	0	0	0	0	0	0	0	0	0	0	0	0	3	17
exon-XM_002385485.1-1	GENE_exon-XM_002385485.1-1	XM_002385485.1	XM_002385485	protein_coding	SAC3/GANP domain protein	0	3	1	39	1	1	1	0	0	0	0	18	0	0	0	0	1	0	0	0	0	0	0	0	0	0	2	19
exon-XM_002385484.1-1	GENE_exon-XM_002385484.1-1	XM_002385484.1	XM_002385484	protein_coding	protein kinase activator Bem1, putative	0	1	0	47	0	0	0	0	0	0	0	27	0	0	0	1	0	0	0	0	0	0	0	0	0	0	1	19
exon-XM_002385483.1-1	GENE_exon-XM_002385483.1-1	XM_002385483.1	XM_002385483	protein_coding	conserved hypothetical protein	0	5	2	50	0	0	0	0	0	0	0	22	0	0	0	2	2	0	0	0	0	0	0	0	0	0	5	26
exon-XM_002385482.1-1	GENE_exon-XM_002385482.1-1	XM_002385482.1	XM_002385482	protein_coding	amino acid transporter, putative	0	1	0	122	0	0	0	0	0	0	0	94	0	0	0	0	0	0	0	0	0	0	0	0	0	0	1	28
exon-XM_002385477.1-1	GENE_exon-XM_002385477.1-1	XM_002385477.1	XM_002385477	protein_coding	conserved hypothetical protein	0	15	8	190	0	0	0	0	0	0	0	57	0	0	0	6	8	0	0	0	1	0	0	0	0	0	14	128
exon-XM_002385473.1-1	GENE_exon-XM_002385473.1-1	XM_002385473.1	XM_002385473	protein_coding	MFS sugar transporter, putative	0	4	4	134	0	0	0	0	0	0	0	99	0	0	0	1	4	0	0	0	0	0	0	0	0	0	4	34
exon-XM_002385472.1-1	GENE_exon-XM_002385472.1-1	XM_002385472.1	XM_002385472	protein_coding	hypothetical protein	0	0	0	69	0	0	0	0	0	0	0	9	0	0	0	12	0	0	0	0	0	0	0	0	0	0	0	48
exon-XM_002385471.1-1	GENE_exon-XM_002385471.1-1	XM_002385471.1	XM_002385471	protein_coding	conserved hypothetical protein	0	0	0	125	0	0	0	0	0	0	0	113	0	0	0	0	0	0	0	0	0	0	0	0	0	0	0	12
exon-XM_002385469.1-1	GENE_exon-XM_002385469.1-1	XM_002385469.1	XM_002385469	protein_coding	conserved hypothetical protein	0	3	11	176	0	0	0	0	0	0	0	106	0	0	0	20	11	0	0	0	1	0	0	0	0	0	2	51
exon-XM_002385468.1-1	GENE_exon-XM_002385468.1-1	XM_002385468.1	XM_002385468	protein_coding	hypothetical protein	0	3	5	191	0	0	0	0	0	0	0	142	0	0	0	0	5	0	0	0	0	0	0	0	0	0	3	49
exon-XM_002385467.1-1	GENE_exon-XM_002385467.1-1	XM_002385467.1	XM_002385467	protein_coding	hypothetical protein	0	3	8	171	0	0	0	0	0	0	0	123	0	0	0	0	8	0	0	0	0	0	0	0	0	0	3	48
exon-XM_002385466.1-1	GENE_exon-XM_002385466.1-1	XM_002385466.1	XM_002385466	protein_coding	dimethylaniline monooxygenase, putative	0	3	8	120	0	0	0	0	0	0	0	49	0	0	0	2	8	0	0	0	1	0	0	0	0	1	2	69
exon-XM_002385465.1-1	GENE_exon-XM_002385465.1-1	XM_002385465.1	XM_002385465	protein_coding	conserved hypothetical protein	0	0	4	114	0	0	0	0	0	0	0	64	0	0	0	2	4	0	0	0	0	0	0	0	0	0	0	48
exon-XM_002385463.1-1	GENE_exon-XM_002385463.1-1	XM_002385463.1	XM_002385463	protein_coding	hypothetical protein	0	2	0	114	0	0	0	0	0	0	0	51	0	0	0	0	0	0	0	0	0	0	0	0	0	0	2	63
exon-XM_002385461.1-1	GENE_exon-XM_002385461.1-1	XM_002385461.1	XM_002385461	protein_coding	histidinol-phosphatase	0	4	1	107	0	0	0	0	0	0	0	65	0	0	0	2	1	0	0	0	2	0	0	0	0	0	2	42
exon-XM_002385460.1-1	GENE_exon-XM_002385460.1-1	XM_002385460.1	XM_002385460	protein_coding	phosphopantetheinyl transferase PptB	0	2	1	104	0	0	0	0	0	0	0	68	0	0	0	0	1	0	0	0	0	0	0	0	0	0	2	36
exon-XM_002385459.1-1	GENE_exon-XM_002385459.1-1	XM_002385459.1	XM_002385459	protein_coding	conserved hypothetical protein	0	0	0	100	1	0	1	0	0	0	0	64	0	0	0	2	0	0	0	0	0	0	0	0	0	0	0	32
exon-XM_002385458.1-1	GENE_exon-XM_002385458.1-1	XM_002385458.1	XM_002385458	protein_coding	conserved hypothetical protein	0	3	0	74	0	0	0	0	0	0	0	18	0	0	0	4	0	0	0	0	0	0	0	0	0	0	3	52
exon-XM_002385457.1-1	GENE_exon-XM_002385457.1-1	XM_002385457.1	XM_002385457	protein_coding	mucin family signaling protein Msb2, putative	0	5	3	87	0	0	0	0	0	1	0	43	0	0	0	0	2	0	0	0	0	0	0	0	0	0	5	44
exon-XM_002385456.1-1	GENE_exon-XM_002385456.1-1	XM_002385456.1	XM_002385456	protein_coding	L-PSP endoribonuclease family protein Brt1, putative	0	0	0	61	0	0	0	0	0	0	0	25	0	0	0	0	0	0	0	0	0	0	0	0	0	0	0	36
exon-XM_002385454.1-1	GENE_exon-XM_002385454.1-1	XM_002385454.1	XM_002385454	protein_coding	conserved hypothetical protein	0	0	1	75	0	0	0	0	0	0	0	30	0	0	0	0	1	0	0	0	0	0	0	0	0	0	0	45
exon-XM_002385453.1-1	GENE_exon-XM_002385453.1-1	XM_002385453.1	XM_002385453	protein_coding	conserved serine-threonine rich protein	0	2	6	71	0	0	0	0	0	0	0	44	0	0	0	0	6	0	0	0	0	0	0	0	0	0	2	27
exon-XM_002385452.1-1	GENE_exon-XM_002385452.1-1	XM_002385452.1	XM_002385452	protein_coding	cation efflux protein/ zinc transporter, putative	0	2	0	78	0	0	0	0	0	0	0	37	0	0	0	1	0	0	0	0	0	0	0	0	0	0	2	40
exon-XM_002385451.1-1	GENE_exon-XM_002385451.1-1	XM_002385451.1	XM_002385451	protein_coding	mitochondrial ATPase (Afg1), putative	0	2	1	78	0	0	0	0	0	0	0	31	0	0	0	0	1	0	0	0	0	0	0	0	0	0	2	47
exon-XM_002385450.1-1	GENE_exon-XM_002385450.1-1	XM_002385450.1	XM_002385450	protein_coding	hypothetical protein	0	1	2	76	0	0	0	0	0	0	0	32	0	0	0	4	2	0	0	0	0	0	0	0	0	0	1	40
exon-XM_002385449.1-1	GENE_exon-XM_002385449.1-1	XM_002385449.1	XM_002385449	protein_coding	O-methyltransferase, putative	0	1	1	72	0	0	0	0	0	0	0	31	0	0	0	0	1	0	0	0	0	0	0	0	0	0	1	41
exon-XM_002385447.1-1	GENE_exon-XM_002385447.1-1	XM_002385447.1	XM_002385447	protein_coding	hypothetical protein	0	0	0	41	0	0	0	0	0	0	0	16	0	0	0	0	0	0	0	0	0	0	0	0	0	0	0	25
exon-XM_002385446.1-1	GENE_exon-XM_002385446.1-1	XM_002385446.1	XM_002385446	protein_coding	conserved hypothetical protein	0	0	0	76	0	0	0	0	0	0	0	65	0	0	0	0	0	0	0	0	0	0	0	0	0	0	0	11
exon-XM_002385444.1-1	GENE_exon-XM_002385444.1-1	XM_002385444.1	XM_002385444	protein_coding	pyrroline-5-carboxylate dehydrogenase, putative	0	0	0	97	0	0	0	0	0	0	0	88	0	0	0	0	0	0	0	0	0	0	0	0	0	0	0	9
exon-XM_002385443.1-1	GENE_exon-XM_002385443.1-1	XM_002385443.1	XM_002385443	protein_coding	conserved hypothetical protein	0	0	1	149	0	0	0	0	0	0	0	123	0	0	0	0	1	0	0	0	0	0	0	0	0	0	0	26
exon-XM_002385442.1-1	GENE_exon-XM_002385442.1-1	XM_002385442.1	XM_002385442	protein_coding	conserved hypothetical protein	0	10	7	247	0	0	0	0	0	0	0	222	0	0	0	1	7	0	0	0	0	0	0	0	0	0	10	24
exon-XM_002385441.1-1	GENE_exon-XM_002385441.1-1	XM_002385441.1	XM_002385441	protein_coding	pyrroline-5-carboxylate reductase, putative	0	9	14	389	0	0	0	0	0	0	0	321	0	0	0	3	14	0	0	0	1	0	0	0	0	0	9	65
exon-XM_002385440.1-1	GENE_exon-XM_002385440.1-1	XM_002385440.1	XM_002385440	protein_coding	pyrroline-5-carboxylate reductase, putative	0	1	6	450	0	0	0	0	0	0	0	364	0	0	0	0	6	0	0	0	0	0	0	0	0	0	1	86
exon-XM_002385439.1-1	GENE_exon-XM_002385439.1-1	XM_002385439.1	XM_002385439	protein_coding	conserved hypothetical protein	0	0	0	38	0	0	0	0	0	0	0	38	0	0	0	0	0	0	0	0	0	0	0	0	0	0	0	0
exon-XM_002385438.1-1	GENE_exon-XM_002385438.1-1	XM_002385438.1	XM_002385438	protein_coding	Pfs, NACHT and Ankyrin domain protein	0	0	0	38	0	0	0	0	0	0	0	38	0	0	0	0	0	0	0	0	0	0	0	0	0	0	0	0
exon-XM_002385437.1-1	GENE_exon-XM_002385437.1-1	XM_002385437.1	XM_002385437	protein_coding	reverse transcriptase, putative	0	13	10	15	0	0	0	0	0	0	0	15	0	0	0	0	10	0	0	0	0	0	0	0	0	0	13	0
exon-XM_002385436.1-1	GENE_exon-XM_002385436.1-1	XM_002385436.1	XM_002385436	protein_coding	hypothetical protein	0	0	0	38	0	0	0	0	0	0	0	38	0	0	0	0	0	0	0	0	0	0	0	0	0	0	0	0
exon-XM_002385435.1-1	GENE_exon-XM_002385435.1-1	XM_002385435.1	XM_002385435	protein_coding	hypothetical protein	0	0	0	38	0	0	0	0	0	0	0	38	0	0	0	0	0	0	0	0	0	0	0	0	0	0	0	0
exon-XM_002385434.1-1	GENE_exon-XM_002385434.1-1	XM_002385434.1	XM_002385434	protein_coding	hypothetical protein	0	0	0	17	0	0	0	0	0	0	0	17	0	0	0	0	0	0	0	0	0	0	0	0	0	0	0	0
exon-XM_002385430.1-1	GENE_exon-XM_002385430.1-1	XM_002385430.1	XM_002385430	protein_coding	RING finger domain protein, putative	0	0	0	1	0	0	0	0	0	0	0	1	0	0	0	0	0	0	0	0	0	0	0	0	0	0	0	0
exon-XM_002385429.1-1	GENE_exon-XM_002385429.1-1	XM_002385429.1	XM_002385429	protein_coding	conserved hypothetical protein	0	0	0	3	0	0	0	0	0	0	0	0	0	0	0	0	0	0	0	0	0	0	0	0	0	0	0	3
exon-XM_002385428.1-1	GENE_exon-XM_002385428.1-1	XM_002385428.1	XM_002385428	protein_coding	conserved hypothetical protein	0	0	0	3	0	0	0	0	0	0	0	3	0	0	0	0	0	0	0	0	0	0	0	0	0	0	0	0
exon-XM_002385427.1-1	GENE_exon-XM_002385427.1-1	XM_002385427.1	XM_002385427	protein_coding	conserved hypothetical protein	0	0	0	3	0	0	0	0	0	0	0	2	0	0	0	0	0	0	0	0	0	0	0	0	0	0	0	1
exon-XM_002385426.1-1	GENE_exon-XM_002385426.1-1	XM_002385426.1	XM_002385426	protein_coding	cyclin-dependent kinases regulatory subunit, putative	0	0	1	2	0	0	0	0	0	0	0	1	0	0	0	0	1	0	0	0	0	0	0	0	0	0	0	1
exon-XM_002385425.1-1	GENE_exon-XM_002385425.1-1	XM_002385425.1	XM_002385425	protein_coding	Hsp70 chaperone (HscA), putative	0	0	0	7	0	0	0	0	0	0	0	4	0	0	0	0	0	0	0	0	0	0	0	0	0	0	0	3
exon-XM_002385424.1-1	GENE_exon-XM_002385424.1-1	XM_002385424.1	XM_002385424	protein_coding	conserved hypothetical protein	0	0	0	2	0	0	0	0	0	0	0	0	0	0	0	0	0	0	0	0	0	0	0	0	0	0	0	2
exon-XM_002385423.1-1	GENE_exon-XM_002385423.1-1	XM_002385423.1	XM_002385423	protein_coding	C6 finger domain protein, putative	0	1	0	4	0	0	0	0	0	0	0	1	0	0	0	0	0	0	0	0	0	0	0	0	0	0	1	3
exon-XM_002385422.1-1	GENE_exon-XM_002385422.1-1	XM_002385422.1	XM_002385422	protein_coding	cytoplasmic protein required for cell viability, putative	0	0	0	7	0	0	0	0	0	0	0	3	0	0	0	0	0	0	0	0	0	0	0	0	0	0	0	4
exon-XM_002385421.1-1	GENE_exon-XM_002385421.1-1	XM_002385421.1	XM_002385421	protein_coding	U5 snRNP component Snu114, putative	0	0	0	6	0	0	0	0	0	0	0	3	0	0	0	2	0	0	0	0	0	0	0	0	0	0	0	1
exon-XM_002385420.1-1	GENE_exon-XM_002385420.1-1	XM_002385420.1	XM_002385420	protein_coding	acetyl-CoA acetyltransferase, putative	0	1	0	2	0	0	0	0	0	0	0	0	0	0	0	0	0	0	0	0	0	0	0	0	0	0	1	2
exon-XM_002385419.1-1	GENE_exon-XM_002385419.1-1	XM_002385419.1	XM_002385419	protein_coding	ZIP family zinc transporter, putative	0	0	0	3	0	0	0	0	0	0	0	3	0	0	0	0	0	0	0	0	0	0	0	0	0	0	0	0
exon-XM_002385418.1-1	GENE_exon-XM_002385418.1-1	XM_002385418.1	XM_002385418	protein_coding	conserved hypothetical protein	0	0	0	2	0	0	0	0	0	0	0	1	0	0	0	0	0	0	0	0	0	0	0	0	0	0	0	1
exon-XM_002385417.1-1	GENE_exon-XM_002385417.1-1	XM_002385417.1	XM_002385417	protein_coding	hypothetical protein	0	0	0	1	0	0	0	0	0	0	0	1	0	0	0	0	0	0	0	0	0	0	0	0	0	0	0	0
exon-XM_002385416.1-1	GENE_exon-XM_002385416.1-1	XM_002385416.1	XM_002385416	protein_coding	LMBR1 domain protein, putative	0	1	0	1	0	0	0	0	0	0	0	0	0	0	0	0	0	0	0	0	0	0	0	0	0	0	1	1
exon-XM_002385415.1-1	GENE_exon-XM_002385415.1-1	XM_002385415.1	XM_002385415	protein_coding	cleavage and polyadenylation specificity factor subunit A, putative	0	0	0	5	0	0	0	0	0	0	0	3	0	0	0	1	0	0	0	0	0	0	0	0	0	0	0	1
exon-XM_002385414.1-1	GENE_exon-XM_002385414.1-1	XM_002385414.1	XM_002385414	protein_coding	NDT80_PhoG domain protein PcaG	0	0	0	12	0	0	0	0	0	0	0	3	0	0	0	0	0	0	0	0	0	0	0	0	0	0	0	9
exon-XM_002385413.1-1	GENE_exon-XM_002385413.1-1	XM_002385413.1	XM_002385413	protein_coding	beta-N-acetylglucosaminidase, putative	0	1	0	15	0	0	0	0	0	0	0	13	0	0	0	1	0	0	0	0	0	0	0	0	0	0	1	1
exon-XM_002385412.1-1	GENE_exon-XM_002385412.1-1	XM_002385412.1	XM_002385412	protein_coding	glucosamine-6-phosphate deaminase, putative	0	0	0	8	0	0	0	0	0	0	0	4	0	0	0	0	0	0	0	0	0	0	0	0	0	0	0	4
exon-XM_002385411.1-1	GENE_exon-XM_002385411.1-1	XM_002385411.1	XM_002385411	protein_coding	betaine aldehyde dehydrogenase (BadH), putative	0	1	0	9	0	0	0	0	0	0	0	2	0	0	0	0	0	0	0	0	0	0	0	0	0	0	1	7
exon-XM_002385410.1-1	GENE_exon-XM_002385410.1-1	XM_002385410.1	XM_002385410	protein_coding	choline oxidase (CodA), putative	0	0	0	20	0	0	0	0	0	0	0	15	0	0	0	0	0	0	0	0	0	0	0	0	0	0	0	5
exon-XM_002385409.1-1	GENE_exon-XM_002385409.1-1	XM_002385409.1	XM_002385409	protein_coding	N-acetylglucosamine-6-phosphate deacetylase (NagA), putative	0	1	0	21	0	0	0	0	0	0	0	6	0	0	0	1	0	0	0	0	0	0	0	0	0	0	1	14
exon-XM_002385408.1-1	GENE_exon-XM_002385408.1-1	XM_002385408.1	XM_002385408	protein_coding	hypothetical protein	0	0	0	21	0	0	0	0	0	0	0	7	0	0	0	0	0	0	0	0	0	0	0	0	0	0	0	14
exon-XM_002385407.1-1	GENE_exon-XM_002385407.1-1	XM_002385407.1	XM_002385407	protein_coding	DUF895 domain membrane protein	0	2	0	23	0	0	0	0	0	0	0	8	0	0	0	0	0	0	0	0	0	0	0	0	0	0	2	15
exon-XM_002385406.1-1	GENE_exon-XM_002385406.1-1	XM_002385406.1	XM_002385406	protein_coding	carboxypeptidase S1, putative	0	2	1	18	0	0	0	0	0	0	0	13	0	0	0	2	1	0	0	0	1	0	0	0	0	0	1	4
exon-XM_002385405.1-1	GENE_exon-XM_002385405.1-1	XM_002385405.1	XM_002385405	protein_coding	C6 transcription factor (Ctf1B), putative	0	1	0	9	0	0	0	0	0	0	0	9	0	0	0	0	0	0	0	0	0	0	0	0	0	0	1	0
exon-XM_002385404.1-1	GENE_exon-XM_002385404.1-1	XM_002385404.1	XM_002385404	protein_coding	hypothetical protein	0	0	0	4	0	0	0	0	0	0	0	4	0	0	0	0	0	0	0	0	0	0	0	0	0	0	0	0
exon-XM_002385403.1-1	GENE_exon-XM_002385403.1-1	XM_002385403.1	XM_002385403	protein_coding	hypothetical protein	0	0	0	4	0	0	0	0	0	0	0	4	0	0	0	0	0	0	0	0	0	0	0	0	0	0	0	0
exon-XM_002385402.1-1	GENE_exon-XM_002385402.1-1	XM_002385402.1	XM_002385402	protein_coding	conserved hypothetical protein	0	0	1	3	0	0	0	0	0	0	0	0	0	0	0	0	1	0	0	0	0	0	0	0	0	0	0	3
exon-XM_002385401.1-1	GENE_exon-XM_002385401.1-1	XM_002385401.1	XM_002385401	protein_coding	MFS transporter, putative	0	0	1	9	0	0	0	0	0	0	0	1	0	0	0	0	1	0	0	0	0	0	0	0	0	0	0	8
exon-XM_002385400.1-1	GENE_exon-XM_002385400.1-1	XM_002385400.1	XM_002385400	protein_coding	hypothetical protein	0	0	0	10	0	0	0	0	0	0	0	3	0	0	0	0	0	0	0	0	0	0	0	0	0	0	0	7
exon-XM_002385399.1-1	GENE_exon-XM_002385399.1-1	XM_002385399.1	XM_002385399	protein_coding	suppressor protein SRP40, putative	0	0	1	9	0	0	0	0	0	0	0	4	0	0	0	0	1	0	0	0	0	0	0	0	0	0	0	5
exon-XM_002385398.1-1	GENE_exon-XM_002385398.1-1	XM_002385398.1	XM_002385398	protein_coding	C2H2 zinc finger protein	0	1	0	9	0	0	0	0	0	0	0	2	0	0	0	0	0	0	0	0	0	0	0	0	0	0	1	7
exon-XM_002385397.1-1	GENE_exon-XM_002385397.1-1	XM_002385397.1	XM_002385397	protein_coding	conserved hypothetical protein	0	0	1	4	0	0	0	0	0	0	0	3	0	0	0	0	1	0	0	0	0	0	0	0	0	0	0	1
exon-XM_002385396.1-1	GENE_exon-XM_002385396.1-1	XM_002385396.1	XM_002385396	protein_coding	G-patch domain protein, putative	0	0	0	5	0	0	0	0	0	0	0	3	0	0	0	0	0	0	0	0	0	0	0	0	0	0	0	2
exon-XM_002385395.1-1	GENE_exon-XM_002385395.1-1	XM_002385395.1	XM_002385395	protein_coding	triacylglycerol lipase, putative	0	0	2	3	0	0	0	0	0	0	0	1	0	0	0	0	2	0	0	0	0	0	0	0	0	0	0	2
exon-XM_002385394.1-1	GENE_exon-XM_002385394.1-1	XM_002385394.1	XM_002385394	protein_coding	rRNA maturation protein (Nop14), putative	0	1	0	5	0	0	0	0	0	0	0	4	0	0	0	0	0	0	0	0	0	0	0	0	0	0	1	1
exon-XM_002385393.1-1	GENE_exon-XM_002385393.1-1	XM_002385393.1	XM_002385393	protein_coding	conserved hypothetical protein	0	0	0	4	0	0	0	0	0	0	0	1	0	0	0	0	0	0	0	0	0	0	0	0	0	0	0	3
exon-XM_002385392.1-1	GENE_exon-XM_002385392.1-1	XM_002385392.1	XM_002385392	protein_coding	origin recognition complex subunit 3, putative	0	0	0	2	0	0	0	0	0	0	0	1	0	0	0	0	0	0	0	0	0	0	0	0	0	0	0	1
exon-XM_002385391.1-1	GENE_exon-XM_002385391.1-1	XM_002385391.1	XM_002385391	protein_coding	hypothetical protein	0	0	0	4	0	0	0	0	0	0	0	2	0	0	0	0	0	0	0	0	0	0	0	0	0	0	0	2
exon-XM_002385390.1-1	GENE_exon-XM_002385390.1-1	XM_002385390.1	XM_002385390	protein_coding	pentatricopeptide repeat protein	0	0	0	4	0	0	0	0	0	0	0	2	0	0	0	0	0	0	0	0	0	0	0	0	0	0	0	2
exon-XM_002385389.1-1	GENE_exon-XM_002385389.1-1	XM_002385389.1	XM_002385389	protein_coding	conserved hypothetical protein	0	0	0	4	0	0	0	0	0	0	0	1	0	0	0	0	0	0	0	0	0	0	0	0	0	0	0	3
exon-XM_002385388.1-1	GENE_exon-XM_002385388.1-1	XM_002385388.1	XM_002385388	protein_coding	conserved hypothetical protein	0	0	0	4	0	0	0	0	0	0	0	2	0	0	0	0	0	0	0	0	0	0	0	0	0	0	0	2
exon-XM_002385387.1-1	GENE_exon-XM_002385387.1-1	XM_002385387.1	XM_002385387	protein_coding	hypothetical protein	0	0	0	4	0	0	0	0	0	0	0	2	0	0	0	0	0	0	0	0	0	0	0	0	0	0	0	2
exon-XM_002385386.1-1	GENE_exon-XM_002385386.1-1	XM_002385386.1	XM_002385386	protein_coding	translocation protein (Sec66), putative	0	1	0	12	0	0	0	0	0	0	0	4	0	0	0	0	0	0	0	0	0	0	0	0	0	0	1	8
exon-XM_002385385.1-1	GENE_exon-XM_002385385.1-1	XM_002385385.1	XM_002385385	protein_coding	AAA family ATPase, putative	0	3	1	31	0	0	0	0	0	0	0	11	0	0	0	0	1	0	0	0	0	0	0	0	0	0	3	20
exon-XM_002385384.1-1	GENE_exon-XM_002385384.1-1	XM_002385384.1	XM_002385384	protein_coding	conserved hypothetical protein	0	4	5	43	0	0	1	0	0	0	0	15	0	0	0	0	5	0	0	0	0	0	0	0	0	0	4	27
exon-XM_002385383.1-1	GENE_exon-XM_002385383.1-1	XM_002385383.1	XM_002385383	protein_coding	C2H2 finger domain protein, putative	0	2	4	35	0	0	0	0	0	0	0	30	0	0	0	0	4	0	0	0	0	0	0	0	0	0	2	5
exon-XM_002385382.1-1	GENE_exon-XM_002385382.1-1	XM_002385382.1	XM_002385382	protein_coding	hypothetical protein	0	0	0	12	0	0	0	0	0	0	0	7	0	0	0	0	0	0	0	0	0	0	0	0	0	0	0	5
exon-XM_002385381.1-1	GENE_exon-XM_002385381.1-1	XM_002385381.1	XM_002385381	protein_coding	conserved hypothetical protein	0	1	3	9	0	0	0	0	0	0	3	6	0	0	0	0	0	0	0	0	0	0	0	0	0	0	1	3
exon-XM_002385380.1-1	GENE_exon-XM_002385380.1-1	XM_002385380.1	XM_002385380	protein_coding	NADH-ubiquinone oxidoreductase 178 kDa subunit, putative	0	0	0	8	0	0	0	0	0	0	0	1	0	0	0	0	0	0	0	0	0	0	0	0	0	0	0	7
exon-XM_002385379.1-1	GENE_exon-XM_002385379.1-1	XM_002385379.1	XM_002385379	protein_coding	conserved hypothetical protein	0	0	0	9	0	0	0	0	0	0	0	7	0	0	0	0	0	0	0	0	0	0	0	0	0	0	0	2
exon-XM_002385378.1-1	GENE_exon-XM_002385378.1-1	XM_002385378.1	XM_002385378	protein_coding	cystathionine gamma-lyase	0	0	0	9	0	0	0	0	0	0	0	6	0	0	0	0	0	0	0	0	0	0	0	0	0	0	0	3
exon-XM_002385377.1-1	GENE_exon-XM_002385377.1-1	XM_002385377.1	XM_002385377	protein_coding	DNA-directed RNA polymerase III subunit 22.9 kDa, putative	0	0	0	4	0	0	0	0	0	0	0	2	0	0	0	0	0	0	0	0	0	0	0	0	0	0	0	2
exon-XM_002385376.1-1	GENE_exon-XM_002385376.1-1	XM_002385376.1	XM_002385376	protein_coding	CCCH zinc finger protein	0	1	0	4	0	0	0	0	0	0	0	2	0	0	0	0	0	0	0	0	0	0	0	0	0	0	1	2
exon-XM_002385375.1-1	GENE_exon-XM_002385375.1-1	XM_002385375.1	XM_002385375	protein_coding	conserved hypothetical protein	0	0	0	5	0	0	0	0	0	0	0	2	0	0	0	0	0	0	0	0	0	0	0	0	0	0	0	3
exon-XM_002385374.1-1	GENE_exon-XM_002385374.1-1	XM_002385374.1	XM_002385374	protein_coding	GPI anchored protein, putative	0	0	0	4	0	0	1	0	0	0	0	1	0	0	0	0	0	0	0	0	0	0	0	0	0	0	0	2
exon-XM_002385373.1-1	GENE_exon-XM_002385373.1-1	XM_002385373.1	XM_002385373	protein_coding	2-hydroxyacid dehydrogenase, putative	0	0	0	4	0	0	0	0	0	0	0	3	0	0	0	0	0	0	0	0	0	0	0	0	0	0	0	1
exon-XM_002385372.1-1	GENE_exon-XM_002385372.1-1	XM_002385372.1	XM_002385372	protein_coding	conserved hypothetical protein	0	0	1	3	0	0	0	0	0	0	0	2	0	0	0	0	1	0	0	0	0	0	0	0	0	0	0	1
exon-XM_002385371.1-1	GENE_exon-XM_002385371.1-1	XM_002385371.1	XM_002385371	protein_coding	conserved hypothetical protein	0	0	0	3	0	0	0	0	0	0	0	2	0	0	0	0	0	0	0	0	0	0	0	0	0	0	0	1
exon-XM_002385370.1-1	GENE_exon-XM_002385370.1-1	XM_002385370.1	XM_002385370	protein_coding	conserved hypothetical protein	0	1	0	3	0	0	0	0	0	0	0	2	0	0	0	0	0	0	0	0	0	0	0	0	0	0	1	1
exon-XM_002385369.1-1	GENE_exon-XM_002385369.1-1	XM_002385369.1	XM_002385369	protein_coding	conserved hypothetical protein	0	0	0	4	0	0	0	0	0	0	0	2	0	0	0	0	0	0	0	0	0	0	0	0	0	0	0	2
exon-XM_002385368.1-1	GENE_exon-XM_002385368.1-1	XM_002385368.1	XM_002385368	protein_coding	RNA binding protein, putative	0	0	1	4	0	0	0	0	0	0	0	1	0	0	0	0	1	0	0	0	0	0	0	0	0	0	0	3
exon-XM_002385367.1-1	GENE_exon-XM_002385367.1-1	XM_002385367.1	XM_002385367	protein_coding	transcriptional regulatory protein DEP1, putative	0	1	1	7	0	0	0	0	0	0	0	5	0	0	0	0	1	0	0	0	0	0	0	0	0	0	1	2
exon-XM_002385366.1-1	GENE_exon-XM_002385366.1-1	XM_002385366.1	XM_002385366	protein_coding	mRNA cleavage and polyadenylation specificity factor complex subunit	0	1	0	7	0	0	0	0	0	0	0	3	0	0	0	0	0	0	0	0	0	0	0	0	0	0	1	4
exon-XM_002385365.1-1	GENE_exon-XM_002385365.1-1	XM_002385365.1	XM_002385365	protein_coding	conserved hypothetical protein	0	0	0	6	0	0	0	0	0	0	0	1	0	0	0	0	0	0	0	0	0	0	0	0	0	0	0	5
exon-XM_002385364.1-1	GENE_exon-XM_002385364.1-1	XM_002385364.1	XM_002385364	protein_coding	oligosaccharyl transferase subunit (Stt3), putative	0	0	0	6	0	0	0	0	0	0	0	5	0	0	0	0	0	0	0	0	0	0	0	0	0	0	0	1
exon-XM_002385363.1-1	GENE_exon-XM_002385363.1-1	XM_002385363.1	XM_002385363	protein_coding	COP9 signalosome subunit 8 (CsnH), putative	0	0	1	3	0	0	0	0	0	0	0	1	0	0	0	0	1	0	0	0	0	0	0	0	0	0	0	2
exon-XM_002385362.1-1	GENE_exon-XM_002385362.1-1	XM_002385362.1	XM_002385362	protein_coding	conserved hypothetical protein	0	0	0	3	0	0	0	0	0	0	0	1	0	0	0	0	0	0	0	0	0	0	0	0	0	0	0	2
exon-XM_002385361.1-1	GENE_exon-XM_002385361.1-1	XM_002385361.1	XM_002385361	protein_coding	dynein intermediate chain, putative	0	0	0	7	0	0	0	0	0	0	0	6	0	0	0	0	0	0	0	0	0	0	0	0	0	0	0	1
exon-XM_002385360.1-1	GENE_exon-XM_002385360.1-1	XM_002385360.1	XM_002385360	protein_coding	phosphatidylglycerol specific phospholipase, putative	0	1	0	10	0	0	0	0	0	0	0	9	0	0	0	0	0	0	0	0	0	0	0	0	0	0	1	1
exon-XM_002385359.1-1	GENE_exon-XM_002385359.1-1	XM_002385359.1	XM_002385359	protein_coding	tannase, putative	0	0	0	27	0	0	0	0	0	0	0	21	0	0	0	0	0	0	0	0	0	0	0	0	0	0	0	6
exon-XM_002385358.1-1	GENE_exon-XM_002385358.1-1	XM_002385358.1	XM_002385358	protein_coding	conserved hypothetical protein	0	3	3	35	0	0	0	0	0	0	0	6	0	0	0	0	3	0	0	0	0	0	0	0	0	0	3	29
exon-XM_002385357.1-1	GENE_exon-XM_002385357.1-1	XM_002385357.1	XM_002385357	protein_coding	hypothetical protein	0	0	0	80	1	0	0	0	0	0	0	17	0	0	0	3	0	0	0	0	0	0	0	0	0	0	0	59
exon-XM_002385356.1-1	GENE_exon-XM_002385356.1-1	XM_002385356.1	XM_002385356	protein_coding	conserved hypothetical protein	0	14	26	68	0	0	0	0	0	0	0	30	0	0	0	4	26	0	0	0	2	0	0	0	0	0	13	35
exon-XM_002385355.1-1	GENE_exon-XM_002385355.1-1	XM_002385355.1	XM_002385355	protein_coding	hypothetical protein	0	0	1	87	0	0	0	0	0	0	0	63	0	0	0	0	1	0	0	0	0	0	0	0	0	0	0	24
exon-XM_002385354.1-1	GENE_exon-XM_002385354.1-1	XM_002385354.1	XM_002385354	protein_coding	hypothetical protein	0	0	0	85	0	0	0	0	0	0	0	24	0	0	0	0	0	0	0	0	0	0	0	0	0	0	0	61
exon-XM_002385353.1-1	GENE_exon-XM_002385353.1-1	XM_002385353.1	XM_002385353	protein_coding	MFS monocarboxylate transporter, putative	0	5	1	70	0	0	0	0	0	0	0	20	0	0	0	2	1	0	0	0	0	0	0	0	0	0	5	48
exon-XM_002385352.1-1	GENE_exon-XM_002385352.1-1	XM_002385352.1	XM_002385352	protein_coding	amino acid permease (Can1), putative	0	10	0	52	0	0	0	0	0	0	0	33	0	0	0	0	0	0	0	0	0	0	0	0	0	0	10	19
exon-XM_002385351.1-1	GENE_exon-XM_002385351.1-1	XM_002385351.1	XM_002385351	protein_coding	conserved hypothetical protein	0	0	0	53	0	0	0	0	0	0	0	25	0	0	0	2	0	0	0	0	0	0	0	0	0	0	0	26
exon-XM_002385350.1-1	GENE_exon-XM_002385350.1-1	XM_002385350.1	XM_002385350	protein_coding	GMC oxidoreductase, putative	0	8	3	32	0	0	0	0	0	0	0	13	0	0	0	1	3	0	0	0	0	0	0	0	0	0	8	18
exon-XM_002385349.1-1	GENE_exon-XM_002385349.1-1	XM_002385349.1	XM_002385349	protein_coding	hypothetical protein	0	1	1	34	0	0	0	0	0	0	0	24	0	0	0	2	1	0	0	0	1	0	0	0	0	0	0	9
exon-XM_002385348.1-1	GENE_exon-XM_002385348.1-1	XM_002385348.1	XM_002385348	protein_coding	endoglucanase, putative	0	0	0	41	0	0	0	0	0	0	0	30	0	0	0	0	0	0	0	0	0	0	0	0	0	0	0	11
exon-XM_002385347.1-1	GENE_exon-XM_002385347.1-1	XM_002385347.1	XM_002385347	protein_coding	alpha-L-arabinofuranosidase, putative	0	0	2	37	0	0	0	0	0	0	0	12	0	0	0	0	2	0	0	0	0	0	0	0	0	0	0	25
exon-XM_002385346.1-1	GENE_exon-XM_002385346.1-1	XM_002385346.1	XM_002385346	protein_coding	hypothetical protein	0	0	0	41	0	0	0	0	0	0	0	12	0	0	0	0	0	0	0	0	0	0	0	0	0	0	0	29
exon-XM_002385345.1-1	GENE_exon-XM_002385345.1-1	XM_002385345.1	XM_002385345	protein_coding	conserved hypothetical protein	0	0	0	47	0	0	0	0	0	0	0	10	0	0	0	0	0	0	0	0	0	0	0	0	0	0	0	37
exon-XM_002385344.1-1	GENE_exon-XM_002385344.1-1	XM_002385344.1	XM_002385344	protein_coding	conserved hypothetical protein	0	1	0	52	0	0	0	0	0	0	0	20	0	0	0	0	0	0	0	0	0	0	0	0	0	0	1	32
exon-XM_002385343.1-1	GENE_exon-XM_002385343.1-1	XM_002385343.1	XM_002385343	protein_coding	hypothetical protein	0	1	1	57	0	0	0	0	0	0	0	18	0	0	0	0	1	0	0	0	0	0	0	0	0	0	1	39
exon-XM_002385342.1-1	GENE_exon-XM_002385342.1-1	XM_002385342.1	XM_002385342	protein_coding	conserved hypothetical protein	0	4	4	90	0	0	0	0	0	0	0	27	0	0	0	0	4	0	0	0	0	0	0	0	0	0	4	63
exon-XM_002385341.1-1	GENE_exon-XM_002385341.1-1	XM_002385341.1	XM_002385341	protein_coding	conserved hypothetical protein	0	2	0	102	0	0	0	0	0	0	0	35	0	0	0	1	0	0	0	0	1	0	0	0	0	0	1	67
exon-XM_002385340.1-1	GENE_exon-XM_002385340.1-1	XM_002385340.1	XM_002385340	protein_coding	conserved hypothetical protein	0	1	0	130	0	0	0	0	0	0	0	64	0	0	0	0	0	0	0	0	0	0	0	0	0	0	1	66
exon-XM_002385337.1-1	GENE_exon-XM_002385337.1-1	XM_002385337.1	XM_002385337	protein_coding	MFS transporter, putative	0	12	0	101	0	0	0	0	0	0	0	67	0	0	0	2	0	0	0	0	0	0	0	0	0	0	12	32
exon-XM_002385336.1-1	GENE_exon-XM_002385336.1-1	XM_002385336.1	XM_002385336	protein_coding	conserved hypothetical protein	0	0	0	81	0	0	0	0	0	0	0	15	0	0	0	0	0	0	0	0	0	0	0	0	0	0	0	66
exon-XM_002385335.1-1	GENE_exon-XM_002385335.1-1	XM_002385335.1	XM_002385335	protein_coding	vps9-ankyrin repeat-containing protein, putative	0	5	4	58	0	0	0	0	0	0	0	42	0	0	0	2	4	0	0	0	1	0	0	0	0	0	4	15
exon-XM_002385334.1-1	GENE_exon-XM_002385334.1-1	XM_002385334.1	XM_002385334	protein_coding	conserved hypothetical protein	0	1	0	40	0	0	0	0	0	0	0	26	0	0	0	0	0	0	0	0	0	0	0	0	0	0	1	14
exon-XM_002385333.1-1	GENE_exon-XM_002385333.1-1	XM_002385333.1	XM_002385333	protein_coding	efflux pump antibiotic resistance protein, putative	0	0	3	80	0	0	0	0	0	0	0	33	0	0	0	33	3	0	0	0	0	0	0	0	0	0	0	14
exon-XM_002385332.1-1	GENE_exon-XM_002385332.1-1	XM_002385332.1	XM_002385332	protein_coding	acyl-CoA dehydrogenase, putative	0	4	1	143	0	0	0	0	0	0	0	27	0	0	0	2	1	0	0	0	0	0	0	0	0	0	4	114
exon-XM_002385331.1-1	GENE_exon-XM_002385331.1-1	XM_002385331.1	XM_002385331	protein_coding	zinc-containing alcohol dehydrogenase, putative	0	10	1	135	0	0	0	0	0	0	0	113	0	0	0	3	1	0	0	0	2	0	0	0	0	0	8	21
exon-XM_002385329.1-1	GENE_exon-XM_002385329.1-1	XM_002385329.1	XM_002385329	protein_coding	conserved hypothetical protein	0	1	0	176	0	0	0	0	0	0	0	62	0	0	0	5	0	0	0	0	0	0	0	0	0	0	1	109
exon-XM_002385328.1-1	GENE_exon-XM_002385328.1-1	XM_002385328.1	XM_002385328	protein_coding	conserved hypothetical protein	0	1	0	160	0	0	0	0	0	0	0	97	0	0	0	0	0	0	0	0	0	0	0	0	0	0	1	63
exon-XM_002385326.1-1	GENE_exon-XM_002385326.1-1	XM_002385326.1	XM_002385326	protein_coding	glucose dehydrogenase, putative	0	3	1	158	0	0	0	0	0	0	0	79	0	0	0	2	1	0	0	0	0	0	0	0	0	0	3	77
exon-XM_002385324.1-1	GENE_exon-XM_002385324.1-1	XM_002385324.1	XM_002385324	protein_coding	alpha-ketoglutarate-dependent sulfonate dioxygenase, putative	0	6	2	107	0	0	0	0	0	0	0	61	0	0	0	4	2	0	0	0	2	0	0	0	0	0	5	43
exon-XM_002385323.1-1	GENE_exon-XM_002385323.1-1	XM_002385323.1	XM_002385323	protein_coding	hypothetical protein	0	2	1	123	0	0	0	0	0	0	0	76	0	0	0	1	1	0	0	0	1	0	0	0	0	0	1	47
exon-XM_002385322.1-1	GENE_exon-XM_002385322.1-1	XM_002385322.1	XM_002385322	protein_coding	allantoate permease, putative	0	2	1	132	0	0	0	0	0	0	0	77	0	0	0	1	1	0	0	0	0	0	0	0	0	0	2	54
exon-XM_002385321.1-1	GENE_exon-XM_002385321.1-1	XM_002385321.1	XM_002385321	protein_coding	hypothetical protein	0	0	1	99	0	0	0	0	0	0	0	49	0	0	0	0	1	0	0	0	0	0	0	0	0	0	0	50
exon-XM_002385320.1-1	GENE_exon-XM_002385320.1-1	XM_002385320.1	XM_002385320	protein_coding	conserved hypothetical protein	0	2	5	90	0	0	0	0	0	0	0	42	0	0	0	5	5	0	0	0	0	0	0	0	0	0	2	43
exon-XM_002385319.1-1	GENE_exon-XM_002385319.1-1	XM_002385319.1	XM_002385319	protein_coding	allantoate permease, putative	0	10	4	101	0	0	0	0	0	0	0	52	0	0	0	8	4	0	0	0	3	0	0	0	0	0	7	44
exon-XM_002385318.1-1	GENE_exon-XM_002385318.1-1	XM_002385318.1	XM_002385318	protein_coding	hypothetical protein	0	1	2	104	0	0	0	0	0	0	0	49	0	0	0	1	2	0	0	0	0	0	0	0	0	0	1	54
exon-XM_002385317.1-1	GENE_exon-XM_002385317.1-1	XM_002385317.1	XM_002385317	protein_coding	conserved hypothetical protein	0	10	5	93	0	0	0	0	0	0	0	41	0	0	0	0	5	0	0	0	0	0	0	0	0	0	10	52
exon-XM_002385316.1-1	GENE_exon-XM_002385316.1-1	XM_002385316.1	XM_002385316	protein_coding	flavin-containing amine oxidase, putative	0	4	2	81	0	0	0	0	0	0	0	26	0	0	0	0	2	0	0	0	0	0	0	0	0	0	4	55
exon-XM_002385315.1-1	GENE_exon-XM_002385315.1-1	XM_002385315.1	XM_002385315	protein_coding	conserved hypothetical protein	0	5	0	73	0	0	0	0	0	0	0	54	0	0	0	0	0	0	0	0	0	0	0	0	0	0	5	19
exon-XM_002385314.1-1	GENE_exon-XM_002385314.1-1	XM_002385314.1	XM_002385314	protein_coding	C6 finger domain protein, putative	0	6	1	33	0	0	0	0	0	0	0	9	0	0	0	2	1	0	0	0	0	0	0	0	0	0	6	22
exon-XM_002385313.1-1	GENE_exon-XM_002385313.1-1	XM_002385313.1	XM_002385313	protein_coding	MFS allantoate transporter, putative	0	3	3	38	0	0	0	0	0	0	0	21	0	0	0	0	3	0	0	0	0	0	0	0	0	0	3	17
exon-XM_002385312.1-1	GENE_exon-XM_002385312.1-1	XM_002385312.1	XM_002385312	protein_coding	beta-xylosidase, putative	0	0	3	69	0	0	0	0	0	0	0	50	0	0	0	0	3	0	0	0	0	0	0	0	0	0	0	19
exon-XM_002385310.1-1	GENE_exon-XM_002385310.1-1	XM_002385310.1	XM_002385310	protein_coding	conserved hypothetical protein	0	7	6	146	0	0	0	0	0	0	0	53	0	0	0	5	6	0	0	0	0	0	0	0	0	0	7	88
exon-XM_002385309.1-1	GENE_exon-XM_002385309.1-1	XM_002385309.1	XM_002385309	protein_coding	hypothetical protein	0	0	0	148	0	0	0	0	0	0	0	86	0	0	0	0	0	0	0	0	0	0	0	0	0	0	0	62
exon-XM_002385306.1-1	GENE_exon-XM_002385306.1-1	XM_002385306.1	XM_002385306	protein_coding	hypothetical protein	0	2	1	170	0	0	0	0	0	0	0	87	0	0	0	0	1	0	0	0	0	0	0	0	0	0	2	83
exon-XM_002385305.1-1	GENE_exon-XM_002385305.1-1	XM_002385305.1	XM_002385305	protein_coding	norsolorinic acid reductase, putative	0	5	12	172	0	0	0	0	0	0	0	87	0	0	0	3	12	0	0	0	2	0	0	0	0	0	3	84
exon-XM_002385304.1-1	GENE_exon-XM_002385304.1-1	XM_002385304.1	XM_002385304	protein_coding	conserved hypothetical protein	0	6	14	180	0	0	0	0	0	0	0	68	0	0	0	16	14	0	0	0	1	0	0	0	0	0	5	97
exon-XM_002385302.1-1	GENE_exon-XM_002385302.1-1	XM_002385302.1	XM_002385302	protein_coding	maltase MalT	0	1	0	104	0	0	0	0	0	0	0	71	0	0	0	2	0	0	0	0	0	0	0	0	0	0	1	31
exon-XM_002385301.1-1	GENE_exon-XM_002385301.1-1	XM_002385301.1	XM_002385301	protein_coding	MFS maltose permease, putative	0	0	1	82	0	0	0	0	0	0	0	39	0	0	0	0	1	0	0	0	0	0	0	0	0	0	0	43
exon-XM_002385300.1-1	GENE_exon-XM_002385300.1-1	XM_002385300.1	XM_002385300	protein_coding	C6 finger domain protein, putative	0	7	4	70	0	0	0	0	0	0	0	49	0	0	0	1	4	0	0	0	0	0	0	0	0	0	7	20
exon-XM_002385299.1-1	GENE_exon-XM_002385299.1-1	XM_002385299.1	XM_002385299	protein_coding	cytochrome P450 oxidoreductase, putative	0	5	0	72	0	0	0	0	0	0	0	38	0	0	0	0	0	0	0	0	0	0	0	0	0	0	5	34
exon-XM_002385298.1-1	GENE_exon-XM_002385298.1-1	XM_002385298.1	XM_002385298	protein_coding	urea hydro-lyase/cyanamide hydratase, putative	0	9	4	65	0	0	0	0	0	0	0	22	0	0	0	3	4	0	0	0	0	0	0	0	0	0	9	40
exon-XM_002385297.1-1	GENE_exon-XM_002385297.1-1	XM_002385297.1	XM_002385297	protein_coding	glutathione S-transferase family protein, putative	0	4	0	86	0	0	0	0	0	0	0	33	0	0	0	0	0	0	0	0	0	0	0	0	0	0	4	53
exon-XM_002385296.1-1	GENE_exon-XM_002385296.1-1	XM_002385296.1	XM_002385296	protein_coding	hypothetical protein	0	0	0	107	0	0	0	0	0	0	0	41	0	0	0	0	0	0	0	0	0	0	0	0	0	0	0	66
exon-XM_002385295.1-1	GENE_exon-XM_002385295.1-1	XM_002385295.1	XM_002385295	protein_coding	FKBP-type peptidyl-prolyl isomerase, putative	0	0	0	123	0	0	0	0	0	0	0	85	0	0	0	0	0	0	0	0	0	0	0	0	0	0	0	38
exon-XM_002385293.1-1	GENE_exon-XM_002385293.1-1	XM_002385293.1	XM_002385293	protein_coding	sterol desaturase, putative	0	1	2	123	0	0	0	0	0	0	0	40	0	0	0	0	2	0	0	0	0	0	0	0	0	0	1	83
exon-XM_002385292.1-1	GENE_exon-XM_002385292.1-1	XM_002385292.1	XM_002385292	protein_coding	conserved hypothetical protein	0	1	0	113	0	0	0	0	0	0	0	62	0	0	0	0	0	0	0	0	0	0	0	0	0	0	1	51
exon-XM_002385291.1-1	GENE_exon-XM_002385291.1-1	XM_002385291.1	XM_002385291	protein_coding	endo-1,4-beta-xylanase B precursor, putative	0	4	0	106	0	0	0	0	0	0	0	79	0	0	0	0	0	0	0	0	0	0	0	0	0	0	4	27
exon-XM_002385290.1-1	GENE_exon-XM_002385290.1-1	XM_002385290.1	XM_002385290	protein_coding	F-box and wd40 domain protein, putative	0	2	4	131	0	0	0	0	0	0	0	46	0	0	0	0	4	0	0	0	0	0	0	0	0	0	2	85
exon-XM_002385289.1-1	GENE_exon-XM_002385289.1-1	XM_002385289.1	XM_002385289	protein_coding	hypothetical protein	0	1	4	131	0	0	0	0	0	0	0	54	0	0	0	2	4	0	0	0	0	0	0	0	0	0	1	75
exon-XM_002385288.1-1	GENE_exon-XM_002385288.1-1	XM_002385288.1	XM_002385288	protein_coding	conserved hypothetical protein	0	4	5	124	0	0	0	0	0	0	0	49	0	0	0	0	5	0	0	0	0	0	0	0	0	0	4	75
exon-XM_002385287.1-1	GENE_exon-XM_002385287.1-1	XM_002385287.1	XM_002385287	protein_coding	conserved hypothetical protein	0	12	4	98	0	0	0	0	0	0	0	21	0	0	0	0	4	0	0	0	0	0	0	0	0	0	12	77
exon-XM_002385286.1-1	GENE_exon-XM_002385286.1-1	XM_002385286.1	XM_002385286	protein_coding	hypothetical protein	0	3	4	107	0	0	0	0	0	0	0	19	0	0	0	5	4	0	0	0	0	0	0	0	0	0	3	83
exon-XM_002385285.1-1	GENE_exon-XM_002385285.1-1	XM_002385285.1	XM_002385285	protein_coding	conserved hypothetical protein	0	2	2	60	0	0	0	0	0	0	0	38	0	0	0	1	2	0	0	0	1	0	0	0	0	0	1	22
exon-XM_002385284.1-1	GENE_exon-XM_002385284.1-1	XM_002385284.1	XM_002385284	protein_coding	conserved hypothetical protein	0	1	0	40	0	0	0	0	0	0	0	18	0	0	0	2	0	0	0	0	0	0	0	0	0	0	1	20
exon-XM_002385283.1-1	GENE_exon-XM_002385283.1-1	XM_002385283.1	XM_002385283	protein_coding	elongation factor 1 gamma, putative	0	1	2	39	0	0	0	0	0	0	0	15	0	0	0	0	2	0	0	0	0	0	0	0	0	0	1	24
exon-XM_002385282.1-1	GENE_exon-XM_002385282.1-1	XM_002385282.1	XM_002385282	protein_coding	conserved hypothetical protein	0	2	0	28	0	0	0	0	0	0	0	8	0	0	0	0	0	0	0	0	0	0	0	0	0	0	2	20
exon-XM_002385281.1-1	GENE_exon-XM_002385281.1-1	XM_002385281.1	XM_002385281	protein_coding	porphobilinogen deaminase Hem3, putative	0	1	0	27	0	0	0	0	0	0	0	8	0	0	0	0	0	0	0	0	0	0	0	0	0	0	1	19
exon-XM_002385280.1-1	GENE_exon-XM_002385280.1-1	XM_002385280.1	XM_002385280	protein_coding	endoplasmic reticulum-resident kdel protein, putative	0	0	0	21	0	0	0	0	0	0	0	3	0	0	0	0	0	0	0	0	0	0	0	0	0	0	0	18
exon-XM_002385279.1-1	GENE_exon-XM_002385279.1-1	XM_002385279.1	XM_002385279	protein_coding	hypothetical protein	0	0	1	10	0	0	0	1	0	0	0	8	0	0	0	0	0	0	0	0	0	0	0	0	0	0	0	2
exon-XM_002385278.1-1	GENE_exon-XM_002385278.1-1	XM_002385278.1	XM_002385278	protein_coding	lysosomal protective protein precursor, putative	0	0	1	4	0	0	0	0	0	0	0	1	0	0	0	0	1	0	0	0	0	0	0	0	0	0	0	3
exon-XM_002385277.1-1	GENE_exon-XM_002385277.1-1	XM_002385277.1	XM_002385277	protein_coding	conserved hypothetical protein	0	0	0	3	0	0	0	0	0	0	0	2	0	0	0	0	0	0	0	0	0	0	0	0	0	0	0	1
exon-XM_002385276.1-1	GENE_exon-XM_002385276.1-1	XM_002385276.1	XM_002385276	protein_coding	conserved hypothetical protein	0	0	0	2	0	0	0	0	0	0	0	1	0	0	0	1	0	0	0	0	0	0	0	0	0	0	0	0
exon-XM_002385275.1-1	GENE_exon-XM_002385275.1-1	XM_002385275.1	XM_002385275	protein_coding	conserved hypothetical protein	0	0	0	2	0	0	0	0	0	0	0	2	0	0	0	0	0	0	0	0	0	0	0	0	0	0	0	0
exon-XM_002385274.1-1	GENE_exon-XM_002385274.1-1	XM_002385274.1	XM_002385274	protein_coding	conserved hypothetical protein	0	0	0	2	0	0	0	0	0	0	0	0	0	0	0	0	0	0	0	0	0	0	0	0	0	0	0	2
exon-XM_002385273.1-1	GENE_exon-XM_002385273.1-1	XM_002385273.1	XM_002385273	protein_coding	vitamin H transporter, putative	0	0	0	1	0	0	0	0	0	0	0	1	0	0	0	0	0	0	0	0	0	0	0	0	0	0	0	0
exon-XM_002385268.1-1	GENE_exon-XM_002385268.1-1	XM_002385268.1	XM_002385268	protein_coding	MFS siderophore transporter, putative	0	0	0	1	0	0	0	0	0	0	0	0	0	0	0	0	0	0	0	0	0	0	0	0	0	0	0	1
exon-XM_002385267.1-1	GENE_exon-XM_002385267.1-1	XM_002385267.1	XM_002385267	protein_coding	ABC multidrug transporter SidT	0	0	0	1	0	0	0	0	0	0	0	0	0	0	0	0	0	0	0	0	0	0	0	0	0	0	0	1
exon-XM_002385265.1-1	GENE_exon-XM_002385265.1-1	XM_002385265.1	XM_002385265	protein_coding	enoyl-CoA hydratase/isomerase family protein	0	0	0	2	0	0	0	0	0	0	0	0	0	0	0	0	0	0	0	0	0	0	0	0	0	0	0	2
exon-XM_002385264.1-1	GENE_exon-XM_002385264.1-1	XM_002385264.1	XM_002385264	protein_coding	siderophore biosynthesis acetylase AceI, putative	0	0	0	4	0	0	0	0	0	0	0	4	0	0	0	0	0	0	0	0	0	0	0	0	0	0	0	0
exon-XM_002385263.1-1	GENE_exon-XM_002385263.1-1	XM_002385263.1	XM_002385263	protein_coding	siderophore biosynthesis lipase/esterase, putative	0	0	0	4	0	0	0	0	0	0	0	0	0	0	0	0	0	0	0	0	0	0	0	0	0	0	0	4
exon-XM_002385262.1-1	GENE_exon-XM_002385262.1-1	XM_002385262.1	XM_002385262	protein_coding	nonribosomal peptide synthase, putative	0	0	1	7	0	0	0	0	0	0	0	4	0	0	0	0	1	0	0	0	0	0	0	0	0	0	0	3
exon-XM_002385261.1-1	GENE_exon-XM_002385261.1-1	XM_002385261.1	XM_002385261	protein_coding	hypothetical protein	0	0	0	23	0	0	0	0	0	0	0	23	0	0	0	0	0	0	0	0	0	0	0	0	0	0	0	0
exon-XM_002385260.1-1	GENE_exon-XM_002385260.1-1	XM_002385260.1	XM_002385260	protein_coding	hypothetical protein	0	0	0	41	0	0	0	0	0	0	0	40	0	0	0	0	0	0	0	0	0	0	0	0	0	0	0	1
exon-XM_002385259.1-1	GENE_exon-XM_002385259.1-1	XM_002385259.1	XM_002385259	protein_coding	O-methyltransferase family protein	0	0	0	62	0	0	0	0	0	0	0	61	0	0	0	0	0	0	0	0	0	0	0	0	0	0	0	1
exon-XM_002385258.1-1	GENE_exon-XM_002385258.1-1	XM_002385258.1	XM_002385258	protein_coding	lipase 2 precursor, putative	0	2	6	87	0	0	0	0	0	0	0	23	0	0	0	0	6	0	0	0	0	0	0	0	0	0	2	64
exon-XM_002385257.1-1	GENE_exon-XM_002385257.1-1	XM_002385257.1	XM_002385257	protein_coding	hypothetical protein	0	2	2	128	0	0	0	0	0	0	0	79	0	0	0	0	2	0	0	0	0	0	0	0	0	0	2	49
exon-XM_002385255.1-1	GENE_exon-XM_002385255.1-1	XM_002385255.1	XM_002385255	protein_coding	cytochrome P450, putative	0	4	3	129	0	0	0	0	0	0	0	62	0	0	0	0	3	0	0	0	0	0	0	0	0	0	4	67
exon-XM_002385254.1-1	GENE_exon-XM_002385254.1-1	XM_002385254.1	XM_002385254	protein_coding	conserved hypothetical protein	0	1	10	106	0	0	0	0	0	0	0	71	0	0	0	4	10	0	0	0	0	0	0	0	0	0	1	31
exon-XM_002385252.1-1	GENE_exon-XM_002385252.1-1	XM_002385252.1	XM_002385252	protein_coding	potassium channel, putative	0	2	5	84	0	0	0	0	0	0	0	17	0	0	0	0	5	0	0	0	0	0	0	0	0	0	2	67
exon-XM_002385251.1-1	GENE_exon-XM_002385251.1-1	XM_002385251.1	XM_002385251	protein_coding	O-methyltransferase, putative	0	1	0	72	0	0	0	0	0	0	0	61	0	0	0	0	0	0	0	0	0	0	0	0	0	0	1	11
exon-XM_002385250.1-1	GENE_exon-XM_002385250.1-1	XM_002385250.1	XM_002385250	protein_coding	conserved hypothetical protein	0	0	2	38	0	0	0	0	0	0	0	8	0	0	0	0	2	0	0	0	0	0	0	0	0	0	0	30
exon-XM_002385249.1-1	GENE_exon-XM_002385249.1-1	XM_002385249.1	XM_002385249	protein_coding	hypothetical protein	0	1	0	23	0	0	0	0	0	0	0	7	0	0	0	1	0	0	0	0	1	0	0	0	0	0	0	16
exon-XM_002385248.1-1	GENE_exon-XM_002385248.1-1	XM_002385248.1	XM_002385248	protein_coding	chitinase, putative	0	0	0	199	0	0	0	0	0	0	0	20	0	0	0	3	0	0	0	0	0	0	0	0	0	0	0	176
exon-XM_002385247.1-1	GENE_exon-XM_002385247.1-1	XM_002385247.1	XM_002385247	protein_coding	hypothetical protein	0	51	46	165	0	0	0	0	0	0	1	110	0	0	0	0	45	0	0	0	0	0	0	0	0	0	51	55
exon-XM_002385246.1-1	GENE_exon-XM_002385246.1-1	XM_002385246.1	XM_002385246	protein_coding	conserved hypothetical protein	0	4	3	261	0	0	0	0	0	0	0	241	0	0	0	0	3	0	0	0	0	0	0	0	0	0	4	20
exon-XM_002385245.1-1	GENE_exon-XM_002385245.1-1	XM_002385245.1	XM_002385245	protein_coding	conserved hypothetical protein	0	0	0	221	0	0	0	0	0	0	0	190	0	0	0	0	0	0	0	0	0	0	0	0	0	0	0	31
exon-XM_002385244.1-1	GENE_exon-XM_002385244.1-1	XM_002385244.1	XM_002385244	protein_coding	hypothetical protein	0	0	2	200	0	0	0	0	0	0	0	164	0	0	0	1	2	0	0	0	0	0	0	0	0	0	0	35
exon-XM_002385243.1-1	GENE_exon-XM_002385243.1-1	XM_002385243.1	XM_002385243	protein_coding	conserved hypothetical protein	0	4	1	153	0	0	0	0	0	0	0	111	0	0	0	0	1	0	0	0	0	0	0	0	0	0	4	42
exon-XM_002385242.1-1	GENE_exon-XM_002385242.1-1	XM_002385242.1	XM_002385242	protein_coding	conserved hypothetical protein	0	6	1	84	0	0	0	0	0	0	0	50	0	0	0	0	1	0	0	0	0	0	0	0	0	0	6	34
exon-XM_002385241.1-1	GENE_exon-XM_002385241.1-1	XM_002385241.1	XM_002385241	protein_coding	cytochrome B5, putative	0	0	0	73	0	0	0	0	0	0	0	49	0	0	0	1	0	0	0	0	0	0	0	0	0	0	0	23
exon-XM_002385238.1-1	GENE_exon-XM_002385238.1-1	XM_002385238.1	XM_002385238	protein_coding	2-heptaprenyl-1,4-naphthoquinone methyltransferase, putative	0	1	3	88	0	0	0	0	0	0	0	53	0	0	0	3	3	0	0	0	0	0	0	0	0	0	1	32
exon-XM_002385237.1-1	GENE_exon-XM_002385237.1-1	XM_002385237.1	XM_002385237	protein_coding	benzoate 4-monooxygenase cytochrome P450, putative	0	4	3	104	0	0	0	0	0	0	0	47	0	0	0	3	3	0	0	0	1	0	0	0	0	0	3	55
exon-XM_002385236.1-1	GENE_exon-XM_002385236.1-1	XM_002385236.1	XM_002385236	protein_coding	O-methyltransferase, putative	0	1	2	99	0	0	0	0	0	0	0	65	0	0	0	2	2	0	0	0	0	0	0	0	0	0	1	32
exon-XM_002385233.1-1	GENE_exon-XM_002385233.1-1	XM_002385233.1	XM_002385233	protein_coding	conserved hypothetical protein	0	3	4	162	0	0	0	0	0	0	0	99	0	0	0	0	4	0	0	0	0	0	0	0	0	0	3	63
exon-XM_002385232.1-1	GENE_exon-XM_002385232.1-1	XM_002385232.1	XM_002385232	protein_coding	hypothetical protein	0	1	8	151	0	0	0	0	0	0	0	93	0	0	0	3	8	0	0	0	0	0	0	0	0	0	1	55
exon-XM_002385231.1-1	GENE_exon-XM_002385231.1-1	XM_002385231.1	XM_002385231	protein_coding	conserved hypothetical protein	0	8	7	141	0	0	0	0	0	0	0	66	0	0	0	4	7	0	0	0	0	0	0	0	0	0	8	71
exon-XM_002385230.1-1	GENE_exon-XM_002385230.1-1	XM_002385230.1	XM_002385230	protein_coding	conserved hypothetical protein	0	10	5	141	0	0	0	0	0	0	0	88	0	0	0	2	5	0	0	0	0	0	0	0	0	0	10	51
exon-XM_002385229.1-1	GENE_exon-XM_002385229.1-1	XM_002385229.1	XM_002385229	protein_coding	NADH dehydrogenase, putative	0	2	0	160	0	0	0	0	0	0	0	100	0	0	0	0	0	0	0	0	0	0	0	0	0	0	2	60
exon-XM_002385228.1-1	GENE_exon-XM_002385228.1-1	XM_002385228.1	XM_002385228	protein_coding	hypothetical protein	0	2	2	275	0	0	0	0	0	0	0	196	0	0	0	3	2	0	0	0	1	0	0	0	0	0	2	76
exon-XM_002385227.1-1	GENE_exon-XM_002385227.1-1	XM_002385227.1	XM_002385227	protein_coding	conserved hypothetical protein	0	3	8	245	0	0	0	0	0	0	0	188	0	0	0	0	8	0	0	0	0	0	0	0	0	0	3	57
exon-XM_002385224.1-1	GENE_exon-XM_002385224.1-1	XM_002385224.1	XM_002385224	protein_coding	ankyrin, putative	0	3	4	251	0	0	0	0	0	0	0	56	0	0	0	0	4	0	0	0	0	0	0	0	0	0	3	195
exon-XM_002385223.1-1	GENE_exon-XM_002385223.1-1	XM_002385223.1	XM_002385223	protein_coding	ad-003, putative	0	0	1	97	0	0	0	0	0	0	0	51	0	0	0	0	1	0	0	0	0	0	0	0	0	0	0	46
exon-XM_002385222.1-1	GENE_exon-XM_002385222.1-1	XM_002385222.1	XM_002385222	protein_coding	conserved hypothetical protein	0	5	4	130	0	0	0	0	0	0	0	29	0	0	0	4	4	0	0	0	2	0	0	0	0	0	3	99
exon-XM_002385221.1-1	GENE_exon-XM_002385221.1-1	XM_002385221.1	XM_002385221	protein_coding	tropinone reductase, putative	0	0	1	186	0	0	0	0	0	0	0	57	0	0	0	0	1	0	0	0	0	0	0	0	0	0	0	129
exon-XM_002385218.1-1	GENE_exon-XM_002385218.1-1	XM_002385218.1	XM_002385218	protein_coding	UbiD family decarboxylase, putative	0	1	2	186	0	0	0	0	0	0	0	23	0	0	0	54	2	0	0	0	0	0	0	0	0	0	1	109
exon-XM_002385217.1-1	GENE_exon-XM_002385217.1-1	XM_002385217.1	XM_002385217	protein_coding	oxidoreductase, short-chain dehydrogenase/reductase family	0	4	2	87	0	0	0	0	0	0	0	29	0	0	0	0	2	0	0	0	0	0	0	0	0	0	4	58
exon-XM_002385216.1-1	GENE_exon-XM_002385216.1-1	XM_002385216.1	XM_002385216	protein_coding	extracellular dioxygenase, putative	0	8	3	80	0	0	0	0	0	0	0	54	0	0	0	0	3	0	0	0	0	0	0	0	0	0	8	26
exon-XM_002385215.1-1	GENE_exon-XM_002385215.1-1	XM_002385215.1	XM_002385215	protein_coding	choline dehydrogenase, putative	0	4	1	91	0	0	0	0	0	0	0	37	0	0	0	1	1	0	0	0	0	0	0	0	0	0	4	53
exon-XM_002385214.1-1	GENE_exon-XM_002385214.1-1	XM_002385214.1	XM_002385214	protein_coding	conserved hypothetical protein	0	4	7	59	0	0	0	0	0	0	0	18	0	0	0	0	7	0	0	0	0	0	0	0	0	0	4	41
exon-XM_002385213.1-1	GENE_exon-XM_002385213.1-1	XM_002385213.1	XM_002385213	protein_coding	hypothetical protein	0	0	1	79	0	0	0	0	0	0	0	44	0	0	0	0	1	0	0	0	0	0	0	0	0	0	0	35
exon-XM_002385212.1-1	GENE_exon-XM_002385212.1-1	XM_002385212.1	XM_002385212	protein_coding	ankyrin repeat-containing protein, putative	0	0	5	159	0	0	0	0	0	0	0	24	0	0	0	0	5	0	0	0	0	0	0	0	0	0	0	135
exon-XM_002385211.1-1	GENE_exon-XM_002385211.1-1	XM_002385211.1	XM_002385211	protein_coding	hypothetical protein	0	0	2	164	0	0	0	0	0	0	0	17	0	0	0	0	2	0	0	0	0	0	0	0	0	0	0	147
exon-XM_002385210.1-1	GENE_exon-XM_002385210.1-1	XM_002385210.1	XM_002385210	protein_coding	conserved hypothetical protein	0	20	14	200	0	0	0	0	0	0	0	19	0	0	0	0	14	0	0	0	0	0	0	0	0	0	20	181
exon-XM_002385209.1-1	GENE_exon-XM_002385209.1-1	XM_002385209.1	XM_002385209	protein_coding	alcohol dehydrogenase, putative	0	26	7	238	0	0	0	0	0	0	0	57	0	0	0	4	7	0	0	0	1	0	0	0	0	0	25	178
exon-XM_002385207.1-1	GENE_exon-XM_002385207.1-1	XM_002385207.1	XM_002385207	protein_coding	oxidoreductase, 2OG-Fe(II) oxygenase family, putative	0	9	4	395	0	0	0	0	0	0	0	192	0	0	0	2	4	0	0	0	2	0	0	0	0	0	7	203
exon-XM_002385206.1-1	GENE_exon-XM_002385206.1-1	XM_002385206.1	XM_002385206	protein_coding	nonribosomal peptide synthase, putative	0	78	78	312	0	0	0	0	0	0	0	117	0	0	0	3	78	0	0	0	1	0	0	0	0	0	77	193
exon-XM_002385205.1-1	GENE_exon-XM_002385205.1-1	XM_002385205.1	XM_002385205	protein_coding	nonribosomal peptide synthase, putative	0	52	34	296	0	0	0	0	0	0	0	207	0	0	0	0	34	0	0	0	0	0	0	0	0	0	52	89
exon-XM_002385201.1-1	GENE_exon-XM_002385201.1-1	XM_002385201.1	XM_002385201	protein_coding	hypothetical protein	0	0	0	113	0	0	0	0	0	0	0	27	0	0	0	0	0	0	0	0	0	0	0	0	0	0	0	86
exon-XM_002385200.1-1	GENE_exon-XM_002385200.1-1	XM_002385200.1	XM_002385200	protein_coding	hypothetical protein	0	0	0	229	0	0	0	0	0	0	0	212	0	0	0	0	0	0	0	0	0	0	0	0	0	0	0	17
exon-XM_002385197.1-1	GENE_exon-XM_002385197.1-1	XM_002385197.1	XM_002385197	protein_coding	diacylglycerol pyrophosphate phosphatase, putative	0	23	15	416	0	0	0	0	0	0	0	69	0	0	0	1	15	0	0	0	0	0	0	0	0	0	23	346
exon-XM_002385196.1-1	GENE_exon-XM_002385196.1-1	XM_002385196.1	XM_002385196	protein_coding	hypothetical protein	0	1	2	323	0	0	0	0	0	0	0	42	0	0	0	7	2	0	0	0	0	0	0	0	0	0	1	274
exon-XM_002385195.1-1	GENE_exon-XM_002385195.1-1	XM_002385195.1	XM_002385195	protein_coding	conserved hypothetical protein	0	3	3	202	0	0	0	0	0	0	0	40	0	0	0	9	3	0	0	0	0	0	0	0	0	0	3	153
exon-XM_002385194.1-1	GENE_exon-XM_002385194.1-1	XM_002385194.1	XM_002385194	protein_coding	conserved hypothetical protein	0	6	4	150	0	0	0	0	0	0	0	102	0	0	0	1	4	0	0	0	0	0	0	0	0	0	6	47
exon-XM_002385193.1-1	GENE_exon-XM_002385193.1-1	XM_002385193.1	XM_002385193	protein_coding	hypothetical protein	0	1	1	81	0	0	0	0	0	0	0	37	0	0	0	0	1	0	0	0	0	0	0	0	0	0	1	44
exon-XM_002385192.1-1	GENE_exon-XM_002385192.1-1	XM_002385192.1	XM_002385192	protein_coding	conserved hypothetical protein	0	2	4	109	0	0	0	0	0	0	0	67	0	0	0	0	4	0	0	0	0	0	0	0	0	0	2	42
exon-XM_002385191.1-1	GENE_exon-XM_002385191.1-1	XM_002385191.1	XM_002385191	protein_coding	conserved hypothetical protein	0	1	0	112	0	0	0	0	0	0	0	46	0	0	0	0	0	0	0	0	0	0	0	0	0	0	1	66
exon-XM_002385190.1-1	GENE_exon-XM_002385190.1-1	XM_002385190.1	XM_002385190	protein_coding	MFS transporter, putative	0	16	8	93	0	0	0	0	0	0	0	51	0	0	0	2	8	0	0	0	1	0	0	0	0	0	15	41
exon-XM_002385189.1-1	GENE_exon-XM_002385189.1-1	XM_002385189.1	XM_002385189	protein_coding	hypothetical protein	0	4	2	89	0	0	0	0	0	0	0	52	0	0	0	3	2	0	0	0	1	0	0	0	0	0	3	35
exon-XM_002385188.1-1	GENE_exon-XM_002385188.1-1	XM_002385188.1	XM_002385188	protein_coding	conserved hypothetical protein	0	7	4	96	0	0	0	0	0	0	0	29	0	0	0	4	4	0	0	0	0	0	0	0	0	0	7	63
exon-XM_002385187.1-1	GENE_exon-XM_002385187.1-1	XM_002385187.1	XM_002385187	protein_coding	conserved hypothetical protein	0	7	5	121	0	0	0	0	0	0	0	64	0	0	0	0	5	0	0	0	0	0	0	0	0	0	7	57
exon-XM_002385186.1-1	GENE_exon-XM_002385186.1-1	XM_002385186.1	XM_002385186	protein_coding	feruloyl esterase B precursor, putative	0	9	5	123	0	0	0	0	0	0	0	94	0	0	0	1	5	0	0	0	1	0	0	0	0	0	8	29
exon-XM_002385185.1-1	GENE_exon-XM_002385185.1-1	XM_002385185.1	XM_002385185	protein_coding	hypothetical protein	0	15	9	100	0	0	0	0	0	0	0	58	0	0	0	12	9	0	0	0	2	0	0	0	0	0	13	32
exon-XM_002385183.1-1	GENE_exon-XM_002385183.1-1	XM_002385183.1	XM_002385183	protein_coding	conserved hypothetical protein	0	3	0	161	0	0	0	0	0	0	0	94	0	0	0	0	0	0	0	0	0	0	0	0	0	0	3	67
exon-XM_002385182.1-1	GENE_exon-XM_002385182.1-1	XM_002385182.1	XM_002385182	protein_coding	hypothetical protein	0	0	0	131	0	0	0	0	0	0	0	61	0	0	0	0	0	0	0	0	0	0	0	0	0	0	0	70
exon-XM_002385181.1-1	GENE_exon-XM_002385181.1-1	XM_002385181.1	XM_002385181	protein_coding	hypothetical protein	0	1	0	150	0	0	0	0	0	0	0	52	0	0	0	0	0	0	0	0	0	0	0	0	0	0	1	98
exon-XM_002385180.1-1	GENE_exon-XM_002385180.1-1	XM_002385180.1	XM_002385180	protein_coding	conserved hypothetical protein	0	1	0	150	0	0	0	0	0	0	0	99	0	0	0	0	0	0	0	0	0	0	0	0	0	0	1	51
exon-XM_002385179.1-1	GENE_exon-XM_002385179.1-1	XM_002385179.1	XM_002385179	protein_coding	sugar transporter, putative	0	21	7	130	0	0	0	0	0	0	0	74	0	0	0	3	7	0	0	0	3	0	0	0	0	0	19	55
exon-XM_002385178.1-1	GENE_exon-XM_002385178.1-1	XM_002385178.1	XM_002385178	protein_coding	hypothetical protein	0	4	9	158	6	0	0	0	0	0	0	72	0	0	0	4	9	0	0	0	2	0	0	0	0	0	3	77
exon-XM_002385175.1-1	GENE_exon-XM_002385175.1-1	XM_002385175.1	XM_002385175	protein_coding	conserved hypothetical protein	0	1	0	108	0	0	0	0	0	0	0	89	0	0	0	1	0	0	0	0	0	0	0	0	0	0	1	18
exon-XM_002385174.1-1	GENE_exon-XM_002385174.1-1	XM_002385174.1	XM_002385174	protein_coding	alcohol dehydrogenase, putative	0	0	0	39	0	0	0	0	0	0	0	19	0	0	0	0	0	0	0	0	0	0	0	0	0	0	0	20
exon-XM_002385173.1-1	GENE_exon-XM_002385173.1-1	XM_002385173.1	XM_002385173	protein_coding	conserved hypothetical protein	0	0	0	43	0	0	0	0	0	0	0	19	0	0	0	0	0	0	0	0	0	0	0	0	0	0	0	24
exon-XM_002385172.1-1	GENE_exon-XM_002385172.1-1	XM_002385172.1	XM_002385172	protein_coding	monooxygenase, putative	0	1	4	60	0	0	0	0	0	0	0	16	0	0	0	0	4	0	0	0	0	0	0	0	0	0	1	44
exon-XM_002385171.1-1	GENE_exon-XM_002385171.1-1	XM_002385171.1	XM_002385171	protein_coding	aldehyde reductase (GliO), putative	0	0	6	62	0	0	0	0	0	0	0	44	0	0	0	0	6	0	0	0	0	0	0	0	0	0	0	18
exon-XM_002385170.1-1	GENE_exon-XM_002385170.1-1	XM_002385170.1	XM_002385170	protein_coding	hypothetical protein	0	1	1	68	0	0	0	0	0	0	0	35	0	0	0	0	1	0	0	0	0	0	0	0	0	0	1	33
exon-XM_002385169.1-1	GENE_exon-XM_002385169.1-1	XM_002385169.1	XM_002385169	protein_coding	hypothetical protein	0	0	0	195	0	0	0	0	0	0	0	150	0	0	0	0	0	0	0	0	0	0	0	0	0	0	0	45
exon-XM_002385168.1-1	GENE_exon-XM_002385168.1-1	XM_002385168.1	XM_002385168	protein_coding	conserved hypothetical protein	0	1	4	339	0	0	0	0	0	0	0	297	0	0	0	0	4	0	0	0	0	0	0	0	0	0	1	42
exon-XM_002385165.1-1	GENE_exon-XM_002385165.1-1	XM_002385165.1	XM_002385165	protein_coding	hypothetical protein	0	1	4	246	0	0	0	0	0	0	0	205	0	0	0	1	4	0	0	0	0	0	0	0	0	0	1	40
exon-XM_002385164.1-1	GENE_exon-XM_002385164.1-1	XM_002385164.1	XM_002385164	protein_coding	MFS sugar transporter, putative	0	3	0	238	0	0	0	0	0	0	0	163	0	0	0	2	0	0	0	0	0	0	0	0	0	0	3	73
exon-XM_002385163.1-1	GENE_exon-XM_002385163.1-1	XM_002385163.1	XM_002385163	protein_coding	UPF0075 domain protein	0	6	5	148	0	0	0	0	0	0	0	84	0	0	0	0	5	0	0	0	0	0	0	0	0	0	6	64
exon-XM_002385162.1-1	GENE_exon-XM_002385162.1-1	XM_002385162.1	XM_002385162	protein_coding	C6 transcription factor, putative	0	14	4	132	0	0	0	0	0	0	0	85	0	0	0	2	4	0	0	0	0	0	0	0	0	0	14	45
exon-XM_002385160.1-1	GENE_exon-XM_002385160.1-1	XM_002385160.1	XM_002385160	protein_coding	hexose transporter, putative	0	12	1	229	0	0	0	0	0	0	0	102	0	0	0	2	1	0	0	0	1	0	0	0	0	0	11	126
exon-XM_002385159.1-1	GENE_exon-XM_002385159.1-1	XM_002385159.1	XM_002385159	protein_coding	xylosidase/arabinosidase, putative	0	23	12	176	0	0	0	0	0	0	0	62	0	0	0	0	12	0	0	0	0	0	0	0	0	0	23	114
exon-XM_002385157.1-1	GENE_exon-XM_002385157.1-1	XM_002385157.1	XM_002385157	protein_coding	hypothetical protein	0	26	36	103	0	0	0	0	0	0	0	36	0	0	0	9	36	0	0	0	1	0	0	0	0	0	25	59
exon-XM_002385156.1-1	GENE_exon-XM_002385156.1-1	XM_002385156.1	XM_002385156	protein_coding	conserved hypothetical protein	0	0	0	66	0	0	0	0	0	0	0	48	0	0	0	0	0	0	0	0	0	0	0	0	0	0	0	18
exon-XM_002385155.1-1	GENE_exon-XM_002385155.1-1	XM_002385155.1	XM_002385155	protein_coding	sodium/chloride dependent neurotransmitter transporter, putative	0	24	2	72	0	0	0	0	0	0	0	47	0	0	0	0	2	0	0	0	0	0	0	0	0	0	24	25
exon-XM_002385154.1-1	GENE_exon-XM_002385154.1-1	XM_002385154.1	XM_002385154	protein_coding	hypothetical protein	0	0	0	115	0	0	0	0	0	0	0	67	0	0	0	0	0	0	0	0	0	0	0	0	0	0	0	48
exon-XM_002385153.1-1	GENE_exon-XM_002385153.1-1	XM_002385153.1	XM_002385153	protein_coding	C6 transcription factor, putative	0	2	3	134	0	0	0	0	0	0	0	87	0	0	0	0	3	0	0	0	0	0	0	0	0	0	2	47
exon-XM_002385152.1-1	GENE_exon-XM_002385152.1-1	XM_002385152.1	XM_002385152	protein_coding	monoxygenase, putative	0	9	8	114	0	0	0	0	0	0	0	37	0	0	0	0	8	0	0	0	0	0	0	0	0	0	9	77
exon-XM_002385151.1-1	GENE_exon-XM_002385151.1-1	XM_002385151.1	XM_002385151	protein_coding	short chain alcohol dehydrogenase, putative	0	4	6	119	0	0	0	0	0	0	0	65	0	0	0	0	6	0	0	0	0	0	0	0	0	0	4	54
exon-XM_002385150.1-1	GENE_exon-XM_002385150.1-1	XM_002385150.1	XM_002385150	protein_coding	conserved hypothetical protein	0	13	11	332	0	0	0	0	0	0	0	162	0	0	0	99	11	0	0	0	5	0	0	0	0	0	9	75
exon-XM_002385149.1-1	GENE_exon-XM_002385149.1-1	XM_002385149.1	XM_002385149	protein_coding	hydroxymethylglutaryl-coenzyme A reductase family protein	0	16	9	458	0	0	0	0	0	0	0	283	0	0	0	0	9	0	0	0	0	0	0	0	0	0	16	175
exon-XM_002385147.1-1	GENE_exon-XM_002385147.1-1	XM_002385147.1	XM_002385147	protein_coding	hypothetical protein	0	4	2	398	0	0	0	0	0	0	0	243	0	0	0	4	2	0	0	0	0	0	0	0	0	0	4	151
exon-XM_002385145.1-1	GENE_exon-XM_002385145.1-1	XM_002385145.1	XM_002385145	protein_coding	delta(3,5)-delta(2,4)-dienoyl-CoA isomerase, mitochondrial precursor, putative	0	2	2	304	0	0	0	0	0	0	0	290	0	0	0	1	2	0	0	0	0	0	0	0	0	0	2	13
exon-XM_002385144.1-1	GENE_exon-XM_002385144.1-1	XM_002385144.1	XM_002385144	protein_coding	conserved hypothetical protein	0	3	1	252	0	0	0	0	0	0	0	9	0	0	0	2	1	0	0	0	0	0	0	0	0	0	3	241
exon-XM_002385143.1-1	GENE_exon-XM_002385143.1-1	XM_002385143.1	XM_002385143	protein_coding	hypothetical protein	0	1	4	119	0	0	0	0	0	0	0	114	0	0	0	0	4	0	0	0	0	0	0	0	0	0	1	5
exon-XM_002385142.1-1	GENE_exon-XM_002385142.1-1	XM_002385142.1	XM_002385142	protein_coding	conserved hypothetical protein	0	0	0	30	0	0	0	0	0	0	0	19	0	0	0	0	0	0	0	0	0	0	0	0	0	0	0	11
exon-XM_002385141.1-1	GENE_exon-XM_002385141.1-1	XM_002385141.1	XM_002385141	protein_coding	conserved hypothetical protein	0	0	0	26	0	0	0	0	0	0	0	12	0	0	0	0	0	0	0	0	0	0	0	0	0	0	0	14
exon-XM_002385140.1-1	GENE_exon-XM_002385140.1-1	XM_002385140.1	XM_002385140	protein_coding	serine racemase, putative	0	0	0	22	0	0	0	0	0	0	0	10	0	0	0	1	0	0	0	0	0	0	0	0	0	0	0	11
exon-XM_002385139.1-1	GENE_exon-XM_002385139.1-1	XM_002385139.1	XM_002385139	protein_coding	translation initiation inhibitor, putative	0	1	2	13	0	0	0	0	0	0	0	6	0	0	0	1	2	0	0	0	0	0	0	0	0	0	1	6
exon-XM_002385138.1-1	GENE_exon-XM_002385138.1-1	XM_002385138.1	XM_002385138	protein_coding	developmental regulator Mod-A, putative	0	2	1	26	0	0	0	0	0	0	0	11	0	0	0	0	1	0	0	0	0	0	0	0	0	0	2	15
exon-XM_002385137.1-1	GENE_exon-XM_002385137.1-1	XM_002385137.1	XM_002385137	protein_coding	conserved hypothetical protein	0	4	1	44	0	0	0	0	0	0	0	35	0	0	0	2	1	0	0	0	0	0	0	0	0	0	4	7
exon-XM_002385136.1-1	GENE_exon-XM_002385136.1-1	XM_002385136.1	XM_002385136	protein_coding	conserved hypothetical protein	0	6	6	58	0	0	0	0	0	0	0	37	0	0	0	7	6	0	0	0	1	0	0	0	0	0	5	15
exon-XM_002385134.1-1	GENE_exon-XM_002385134.1-1	XM_002385134.1	XM_002385134	protein_coding	AMP dependent ligase, putative	0	4	7	90	0	0	0	0	0	0	0	33	0	0	0	5	7	0	0	0	3	0	0	0	0	0	3	53
exon-XM_002385131.1-1	GENE_exon-XM_002385131.1-1	XM_002385131.1	XM_002385131	protein_coding	conserved hypothetical protein	0	6	3	237	0	0	0	0	0	0	0	126	0	0	0	10	3	0	0	0	2	0	0	0	0	0	4	103
exon-XM_002385130.1-1	GENE_exon-XM_002385130.1-1	XM_002385130.1	XM_002385130	protein_coding	conserved hypothetical protein	0	10	18	154	0	0	0	0	0	0	0	107	0	0	0	0	18	0	0	0	0	0	0	0	0	0	10	47
exon-XM_002385128.1-1	GENE_exon-XM_002385128.1-1	XM_002385128.1	XM_002385128	protein_coding	serine protein kinase, putative	0	23	13	146	0	0	0	0	0	0	0	106	0	0	0	3	13	0	0	0	1	0	0	0	0	0	22	38
exon-XM_002385127.1-1	GENE_exon-XM_002385127.1-1	XM_002385127.1	XM_002385127	protein_coding	hypothetical protein	0	1	3	160	0	0	0	0	0	0	0	84	0	0	0	1	3	0	0	0	1	0	0	0	0	0	0	76
exon-XM_002385125.1-1	GENE_exon-XM_002385125.1-1	XM_002385125.1	XM_002385125	protein_coding	hypothetical protein	0	2	3	147	0	0	0	0	0	0	0	54	0	0	0	3	3	0	0	0	2	0	0	0	0	0	1	91
exon-XM_002385124.1-1	GENE_exon-XM_002385124.1-1	XM_002385124.1	XM_002385124	protein_coding	conserved hypothetical protein	0	0	3	134	0	0	0	0	0	0	0	35	0	0	0	0	3	0	0	0	0	0	0	0	0	0	0	99
exon-XM_002385123.1-1	GENE_exon-XM_002385123.1-1	XM_002385123.1	XM_002385123	protein_coding	efflux pump antibiotic resistance protein, putative	0	1	1	91	0	0	0	0	0	0	0	30	0	0	0	0	1	0	0	0	0	0	0	0	0	0	1	61
exon-XM_002385122.1-1	GENE_exon-XM_002385122.1-1	XM_002385122.1	XM_002385122	protein_coding	conserved hypothetical protein	0	4	5	76	0	0	0	0	0	0	0	25	0	0	0	0	5	0	0	0	0	0	0	0	0	0	4	51
exon-XM_002385121.1-1	GENE_exon-XM_002385121.1-1	XM_002385121.1	XM_002385121	protein_coding	HMG-CoA reductase, putative	0	7	6	122	0	0	0	0	0	0	0	93	0	0	0	2	6	0	0	0	1	0	0	0	0	0	7	27
exon-XM_002385119.1-1	GENE_exon-XM_002385119.1-1	XM_002385119.1	XM_002385119	protein_coding	hypothetical protein	0	3	2	130	0	0	0	0	0	0	0	24	0	0	0	0	2	0	0	0	0	0	0	0	0	0	3	106
exon-XM_002385115.1-1	GENE_exon-XM_002385115.1-1	XM_002385115.1	XM_002385115	protein_coding	cwl1, putative	0	1	0	156	2	0	0	0	0	0	0	118	0	0	0	2	0	0	0	0	1	0	0	0	0	0	0	35
exon-XM_002385113.1-1	GENE_exon-XM_002385113.1-1	XM_002385113.1	XM_002385113	protein_coding	nuclear serine protease HtrA2/Nma111, putative	0	4	1	36	0	0	0	0	0	0	0	21	0	0	0	0	1	0	0	0	0	0	0	0	0	0	4	15
exon-XM_002385112.1-1	GENE_exon-XM_002385112.1-1	XM_002385112.1	XM_002385112	protein_coding	conserved hypothetical protein	0	1	2	28	0	0	0	0	0	0	0	10	0	0	0	1	2	0	0	0	0	0	0	0	0	0	1	17
exon-XM_002385111.1-1	GENE_exon-XM_002385111.1-1	XM_002385111.1	XM_002385111	protein_coding	conserved hypothetical protein	0	2	1	44	0	0	0	0	0	0	0	26	0	0	0	0	1	0	0	0	0	0	0	0	0	0	2	18
exon-XM_002385110.1-1	GENE_exon-XM_002385110.1-1	XM_002385110.1	XM_002385110	protein_coding	endo-1,4-beta-xylanase, putative	0	4	5	31	0	0	0	0	0	0	0	11	0	0	0	6	5	0	0	0	0	0	0	0	0	0	4	14
exon-XM_002385109.1-1	GENE_exon-XM_002385109.1-1	XM_002385109.1	XM_002385109	protein_coding	TPR repeat protein	0	3	0	32	0	0	0	0	0	0	0	23	0	0	0	2	0	0	0	0	0	0	0	0	0	0	3	7
exon-XM_002385108.1-1	GENE_exon-XM_002385108.1-1	XM_002385108.1	XM_002385108	protein_coding	3-isopropylmalate dehydrogenase	0	0	1	36	0	0	0	0	0	0	0	8	0	0	0	0	1	0	0	0	0	0	0	0	0	0	0	28
exon-XM_002385107.1-1	GENE_exon-XM_002385107.1-1	XM_002385107.1	XM_002385107	protein_coding	conserved hypothetical protein	0	0	0	32	0	0	0	0	0	0	0	10	0	0	0	0	0	0	0	0	0	0	0	0	0	0	0	22
exon-XM_002385106.1-1	GENE_exon-XM_002385106.1-1	XM_002385106.1	XM_002385106	protein_coding	cytochrome c peroxidase, putative	0	1	0	18	0	0	0	0	0	0	0	8	0	0	0	0	0	0	0	0	0	0	0	0	0	0	1	10
exon-XM_002385105.1-1	GENE_exon-XM_002385105.1-1	XM_002385105.1	XM_002385105	protein_coding	conserved hypothetical protein	0	3	4	6	0	0	0	0	0	0	0	5	0	0	0	0	4	0	0	0	0	0	0	0	0	0	3	1
exon-XM_002385104.1-1	GENE_exon-XM_002385104.1-1	XM_002385104.1	XM_002385104	protein_coding	ribosomal protein S13p/S18e	0	0	0	12	0	0	0	0	0	0	0	3	0	0	0	0	0	0	0	0	0	0	0	0	0	0	0	9
exon-XM_002385103.1-1	GENE_exon-XM_002385103.1-1	XM_002385103.1	XM_002385103	protein_coding	carboxypeptidase CpyA/Prc1, putative	0	1	0	10	0	0	0	0	0	0	0	4	0	0	0	0	0	0	0	0	0	0	0	0	0	0	1	6
exon-XM_002385102.1-1	GENE_exon-XM_002385102.1-1	XM_002385102.1	XM_002385102	protein_coding	UPF0023 family protein	0	0	0	11	0	0	0	0	0	0	0	10	0	0	0	0	0	0	0	0	0	0	0	0	0	0	0	1
exon-XM_002385101.1-1	GENE_exon-XM_002385101.1-1	XM_002385101.1	XM_002385101	protein_coding	SAM dependent methyltransferase, putative	0	0	0	25	0	0	0	0	0	0	0	22	0	0	0	0	0	0	0	0	0	0	0	0	0	0	0	3
exon-XM_002385100.1-1	GENE_exon-XM_002385100.1-1	XM_002385100.1	XM_002385100	protein_coding	TPR domain protein	0	2	0	29	0	0	0	0	0	0	0	20	0	0	0	0	0	0	0	0	0	0	0	0	0	0	2	9
exon-XM_002385099.1-1	GENE_exon-XM_002385099.1-1	XM_002385099.1	XM_002385099	protein_coding	aminotransferase, classes I and II family, putative	0	2	2	39	0	0	0	0	0	0	0	21	0	0	0	0	2	0	0	0	0	0	0	0	0	0	2	18
exon-XM_002385098.1-1	GENE_exon-XM_002385098.1-1	XM_002385098.1	XM_002385098	protein_coding	arginine permease, putative	0	1	2	73	0	0	0	0	0	0	0	54	0	0	0	0	2	0	0	0	0	0	0	0	0	0	1	19
exon-XM_002385097.1-1	GENE_exon-XM_002385097.1-1	XM_002385097.1	XM_002385097	protein_coding	acid phosphatase AphA	0	23	7	42	0	0	0	0	0	0	0	14	0	0	0	4	7	0	0	0	1	0	0	0	0	0	22	25
exon-XM_002385096.1-1	GENE_exon-XM_002385096.1-1	XM_002385096.1	XM_002385096	protein_coding	conserved hypothetical protein	0	0	0	101	0	0	0	0	0	0	0	52	0	0	0	0	0	0	0	0	0	0	0	0	0	0	0	49
exon-XM_002385095.1-1	GENE_exon-XM_002385095.1-1	XM_002385095.1	XM_002385095	protein_coding	conserved hypothetical protein	0	12	13	53	0	0	0	1	0	0	0	20	0	0	0	2	12	0	0	0	1	0	0	0	0	0	12	31
exon-XM_002385094.1-1	GENE_exon-XM_002385094.1-1	XM_002385094.1	XM_002385094	protein_coding	conserved hypothetical protein	0	8	7	53	0	0	0	0	0	0	0	36	0	0	0	0	7	0	0	0	0	0	0	0	0	0	8	17
exon-XM_002385093.1-1	GENE_exon-XM_002385093.1-1	XM_002385093.1	XM_002385093	protein_coding	glutamate decarboxylase	0	2	0	68	0	0	0	0	0	0	0	33	0	0	0	1	0	0	0	0	0	0	0	0	0	0	2	34
exon-XM_002385092.1-1	GENE_exon-XM_002385092.1-1	XM_002385092.1	XM_002385092	protein_coding	zinc-containing alcohol dehydrogenase, putative	0	1	2	42	0	0	0	0	0	0	0	25	0	0	0	0	2	0	0	0	0	0	0	0	0	0	1	17
exon-XM_002385090.1-1	GENE_exon-XM_002385090.1-1	XM_002385090.1	XM_002385090	protein_coding	conserved hypothetical protein	0	1	1	53	0	0	0	0	0	0	0	30	0	0	0	0	1	0	0	0	0	0	0	0	0	0	1	23
exon-XM_002385089.1-1	GENE_exon-XM_002385089.1-1	XM_002385089.1	XM_002385089	protein_coding	conserved hypothetical protein	0	4	4	50	0	0	0	0	0	0	0	26	0	0	0	0	4	0	0	0	0	0	0	0	0	0	4	24
exon-XM_002385088.1-1	GENE_exon-XM_002385088.1-1	XM_002385088.1	XM_002385088	protein_coding	DNA topoisomerase II	0	19	4	27	0	0	0	0	0	0	0	16	0	0	0	1	4	0	0	0	1	0	0	0	0	0	18	11
exon-XM_002385087.1-1	GENE_exon-XM_002385087.1-1	XM_002385087.1	XM_002385087	protein_coding	GTPase activating protein (Evi5), putative	0	2	0	25	0	0	0	0	0	0	0	10	0	0	0	0	0	0	0	0	0	0	0	0	0	0	2	15
exon-XM_002385086.1-1	GENE_exon-XM_002385086.1-1	XM_002385086.1	XM_002385086	protein_coding	conserved hypothetical protein	0	0	0	16	0	0	0	0	0	0	0	7	0	0	0	1	0	0	0	0	0	0	0	0	0	0	0	8
exon-XM_002385085.1-1	GENE_exon-XM_002385085.1-1	XM_002385085.1	XM_002385085	protein_coding	hypothetical protein	0	0	0	13	0	0	0	0	0	0	0	5	0	0	0	0	0	0	0	0	0	0	0	0	0	0	0	8
exon-XM_002385084.1-1	GENE_exon-XM_002385084.1-1	XM_002385084.1	XM_002385084	protein_coding	conserved hypothetical protein	0	0	0	13	0	0	0	0	0	0	0	6	0	0	0	0	0	0	0	0	0	0	0	0	0	0	0	7
exon-XM_002385083.1-1	GENE_exon-XM_002385083.1-1	XM_002385083.1	XM_002385083	protein_coding	conserved hypothetical protein	0	0	1	13	0	0	0	0	0	0	0	6	0	0	0	2	1	0	0	0	0	0	0	0	0	0	0	5
exon-XM_002385082.1-1	GENE_exon-XM_002385082.1-1	XM_002385082.1	XM_002385082	protein_coding	asparagine synthetase, putative	0	0	0	18	0	0	0	0	0	0	0	8	0	0	0	0	0	0	0	0	0	0	0	0	0	0	0	10
exon-XM_002385081.1-1	GENE_exon-XM_002385081.1-1	XM_002385081.1	XM_002385081	protein_coding	nonribosomal peptide synthase, putative	0	61	50	47	0	0	0	0	0	0	0	39	0	0	0	0	50	0	0	0	0	0	0	0	0	0	61	8
exon-XM_002385080.1-1	GENE_exon-XM_002385080.1-1	XM_002385080.1	XM_002385080	protein_coding	multidrug resistance protein, putative	0	17	16	90	0	0	0	0	0	0	0	58	0	0	0	1	16	0	0	0	0	0	0	0	0	0	17	31
exon-XM_002385079.1-1	GENE_exon-XM_002385079.1-1	XM_002385079.1	XM_002385079	protein_coding	hypothetical protein	0	1	1	111	1	0	0	0	0	0	0	72	0	0	0	2	1	0	0	0	0	0	0	0	0	0	1	36
exon-XM_002385078.1-1	GENE_exon-XM_002385078.1-1	XM_002385078.1	XM_002385078	protein_coding	oxidoreductase, short chain dehydrogenase/reductase family	0	7	1	129	0	0	0	0	0	0	0	83	0	0	0	2	1	0	0	0	0	0	0	0	0	0	7	44
exon-XM_002385077.1-1	GENE_exon-XM_002385077.1-1	XM_002385077.1	XM_002385077	protein_coding	hypothetical protein	0	1	4	118	0	0	0	0	0	0	0	75	0	0	0	0	4	0	0	0	0	0	0	0	0	0	1	43
exon-XM_002385076.1-1	GENE_exon-XM_002385076.1-1	XM_002385076.1	XM_002385076	protein_coding	conserved hypothetical protein	0	17	6	105	0	0	0	0	0	0	0	49	0	0	0	1	6	0	0	0	0	0	0	0	0	0	17	55
exon-XM_002385075.1-1	GENE_exon-XM_002385075.1-1	XM_002385075.1	XM_002385075	protein_coding	monooxygenase, putative	0	0	0	236	0	0	0	0	0	0	0	93	0	0	0	0	0	0	0	0	0	0	0	0	0	0	0	143
exon-XM_002385074.1-1	GENE_exon-XM_002385074.1-1	XM_002385074.1	XM_002385074	protein_coding	monooxygenase, putative	0	0	0	282	0	0	0	0	0	0	0	86	0	0	0	0	0	0	0	0	0	0	0	0	0	0	0	196
exon-XM_002385073.1-1	GENE_exon-XM_002385073.1-1	XM_002385073.1	XM_002385073	protein_coding	conserved hypothetical protein	0	6	4	236	0	0	0	0	0	0	0	42	0	0	0	0	4	0	0	0	0	0	0	0	0	0	6	194
exon-XM_002385071.1-1	GENE_exon-XM_002385071.1-1	XM_002385071.1	XM_002385071	protein_coding	conserved hypothetical protein	0	21	30	167	0	0	0	0	0	0	0	146	0	0	0	0	30	0	0	0	0	0	0	0	0	0	21	21
exon-XM_002385070.1-1	GENE_exon-XM_002385070.1-1	XM_002385070.1	XM_002385070	protein_coding	hypothetical protein	0	1	0	234	0	0	0	0	0	0	0	194	0	0	0	3	0	0	0	0	0	0	0	0	0	0	1	37
exon-XM_002385069.1-1	GENE_exon-XM_002385069.1-1	XM_002385069.1	XM_002385069	protein_coding	short-chain dehydrogenases/reductase, putative	0	0	2	155	0	0	0	0	0	0	0	42	0	0	0	0	2	0	0	0	0	0	0	0	0	0	0	113
exon-XM_002385068.1-1	GENE_exon-XM_002385068.1-1	XM_002385068.1	XM_002385068	protein_coding	ferric-chelate reductase, putative	0	12	4	94	0	0	0	0	0	0	0	62	0	0	0	0	4	0	0	0	0	0	0	0	0	0	12	32
exon-XM_002385067.1-1	GENE_exon-XM_002385067.1-1	XM_002385067.1	XM_002385067	protein_coding	hypothetical protein	0	2	2	113	0	0	0	0	0	0	0	44	0	0	0	0	2	0	0	0	0	0	0	0	0	0	2	69
exon-XM_002385064.1-1	GENE_exon-XM_002385064.1-1	XM_002385064.1	XM_002385064	protein_coding	conserved hypothetical protein	0	10	5	189	0	0	0	0	0	0	0	125	0	0	0	2	5	0	0	0	1	0	0	0	0	0	9	63
exon-XM_002385063.1-1	GENE_exon-XM_002385063.1-1	XM_002385063.1	XM_002385063	protein_coding	conserved hypothetical protein	0	5	14	311	0	0	0	0	0	0	0	73	0	0	0	1	14	0	0	0	0	0	0	0	0	0	5	237
exon-XM_002385061.1-1	GENE_exon-XM_002385061.1-1	XM_002385061.1	XM_002385061	protein_coding	conserved hypothetical protein	0	67	62	342	0	0	0	0	0	0	0	204	0	0	0	13	62	0	0	0	2	0	0	0	0	0	65	127
exon-XM_002385060.1-1	GENE_exon-XM_002385060.1-1	XM_002385060.1	XM_002385060	protein_coding	alpha-1,2-mannosidase, putative subfamily	0	1	2	294	0	0	0	0	0	0	0	267	0	0	0	0	2	0	0	0	0	0	0	0	0	0	1	27
exon-XM_002385059.1-1	GENE_exon-XM_002385059.1-1	XM_002385059.1	XM_002385059	protein_coding	hypothetical protein	0	0	1	61	0	0	0	0	0	0	0	27	0	0	0	0	1	0	0	0	0	0	0	0	0	0	0	34
exon-XM_002385058.1-1	GENE_exon-XM_002385058.1-1	XM_002385058.1	XM_002385058	protein_coding	conserved hypothetical protein	0	5	0	58	0	0	0	0	0	0	0	40	0	0	0	0	0	0	0	0	0	0	0	0	0	0	5	18
exon-XM_002385057.1-1	GENE_exon-XM_002385057.1-1	XM_002385057.1	XM_002385057	protein_coding	alpha-amylase, putative	0	8	5	121	0	0	0	0	0	0	0	96	0	0	0	3	5	0	0	0	1	0	0	0	0	0	7	23
exon-XM_002385056.1-1	GENE_exon-XM_002385056.1-1	XM_002385056.1	XM_002385056	protein_coding	hypothetical protein	0	4	3	129	0	0	0	0	0	0	0	72	0	0	0	3	3	0	0	0	1	0	0	0	0	0	4	54
exon-XM_002385055.1-1	GENE_exon-XM_002385055.1-1	XM_002385055.1	XM_002385055	protein_coding	conserved hypothetical protein	0	4	2	134	0	0	0	0	0	0	0	100	0	0	0	0	2	0	0	0	0	0	0	0	0	0	4	34
exon-XM_002385054.1-1	GENE_exon-XM_002385054.1-1	XM_002385054.1	XM_002385054	protein_coding	mitochondrial carnitine:acyl carnitine carrier, putative	0	2	0	138	1	0	0	0	0	0	0	90	0	0	0	2	0	0	0	0	0	0	0	0	0	0	2	45
exon-XM_002385053.1-1	GENE_exon-XM_002385053.1-1	XM_002385053.1	XM_002385053	protein_coding	CFEM domain protein	0	2	0	84	0	0	0	0	0	0	0	39	0	0	0	0	0	0	0	0	0	0	0	0	0	0	2	45
exon-XM_002385052.1-1	GENE_exon-XM_002385052.1-1	XM_002385052.1	XM_002385052	protein_coding	hypothetical protein	0	1	3	83	0	0	0	0	1	0	0	45	0	0	0	1	2	0	0	0	1	0	0	0	0	1	0	37
exon-XM_002385051.1-1	GENE_exon-XM_002385051.1-1	XM_002385051.1	XM_002385051	protein_coding	conserved hypothetical protein	0	1	3	138	0	0	0	0	0	0	0	44	0	0	0	0	3	0	0	0	0	0	0	0	0	0	1	94
exon-XM_002385050.1-1	GENE_exon-XM_002385050.1-1	XM_002385050.1	XM_002385050	protein_coding	conserved hypothetical protein	0	3	2	194	0	0	0	0	0	0	0	56	0	0	0	0	2	0	0	0	0	0	0	0	0	0	3	138
exon-XM_002385046.1-1	GENE_exon-XM_002385046.1-1	XM_002385046.1	XM_002385046	protein_coding	MFS multidrug transporter, putative	0	23	1	111	0	0	0	0	0	0	0	41	0	0	0	8	1	0	0	0	3	0	0	0	0	0	20	65
exon-XM_002385045.1-1	GENE_exon-XM_002385045.1-1	XM_002385045.1	XM_002385045	protein_coding	hypothetical protein	0	0	4	127	0	0	0	0	0	0	0	20	0	0	0	14	4	0	0	0	0	0	0	0	0	0	0	93
exon-XM_002385044.1-1	GENE_exon-XM_002385044.1-1	XM_002385044.1	XM_002385044	protein_coding	conserved hypothetical protein	0	1	1	94	0	0	0	0	0	0	0	35	0	0	0	0	1	0	0	0	0	0	0	0	0	0	1	59
exon-XM_002385043.1-1	GENE_exon-XM_002385043.1-1	XM_002385043.1	XM_002385043	protein_coding	ubiquitin conjugating enzyme, putative	0	3	0	101	0	0	0	0	0	0	0	68	0	0	0	4	0	0	0	0	2	0	0	0	0	0	1	31
exon-XM_002385042.1-1	GENE_exon-XM_002385042.1-1	XM_002385042.1	XM_002385042	protein_coding	RTA1 domain protein, putative	0	6	0	87	0	0	0	0	0	0	0	21	0	0	0	0	0	0	0	0	0	0	0	0	0	0	6	66
exon-XM_002385041.1-1	GENE_exon-XM_002385041.1-1	XM_002385041.1	XM_002385041	protein_coding	conserved hypothetical protein	0	6	2	93	0	0	0	0	0	0	0	66	0	0	0	0	2	0	0	0	0	0	0	0	0	0	6	27
exon-XM_002385040.1-1	GENE_exon-XM_002385040.1-1	XM_002385040.1	XM_002385040	protein_coding	amine oxidase	0	8	6	80	0	0	0	0	0	0	0	13	0	0	0	0	6	0	0	0	0	0	0	0	0	0	8	67
exon-XM_002385039.1-1	GENE_exon-XM_002385039.1-1	XM_002385039.1	XM_002385039	protein_coding	CDF zinc transporter (Msc2), putative	0	4	1	86	0	0	0	0	0	0	0	76	0	0	0	0	1	0	0	0	0	0	0	0	0	0	4	10
exon-XM_002385038.1-1	GENE_exon-XM_002385038.1-1	XM_002385038.1	XM_002385038	protein_coding	beta-1,4-mannosyltransferase (Alg1), putative	0	2	1	29	0	0	0	0	0	0	0	6	0	0	0	0	1	0	0	0	0	0	0	0	0	0	2	23
exon-XM_002385037.1-1	GENE_exon-XM_002385037.1-1	XM_002385037.1	XM_002385037	protein_coding	conserved hypothetical protein	0	2	1	19	0	0	0	0	0	0	0	11	0	0	0	1	1	0	0	0	0	0	0	0	0	0	2	7
exon-XM_002385036.1-1	GENE_exon-XM_002385036.1-1	XM_002385036.1	XM_002385036	protein_coding	acetyl-CoA-acetyltransferase, putative	0	1	0	17	0	0	0	0	0	0	0	10	0	0	0	0	0	0	0	0	0	0	0	0	0	0	1	7
exon-XM_002385035.1-1	GENE_exon-XM_002385035.1-1	XM_002385035.1	XM_002385035	protein_coding	ubiquitin conjugating enzyme (UbcB), putative	0	0	0	13	0	0	0	0	0	0	0	6	0	0	0	1	0	0	0	0	0	0	0	0	0	0	0	6
exon-XM_002385034.1-1	GENE_exon-XM_002385034.1-1	XM_002385034.1	XM_002385034	protein_coding	kinesin family protein (KinA), putative	0	1	1	21	0	0	0	0	0	0	0	13	0	0	0	0	1	0	0	0	0	0	0	0	0	0	1	8
exon-XM_002385033.1-1	GENE_exon-XM_002385033.1-1	XM_002385033.1	XM_002385033	protein_coding	hypothetical protein	0	0	0	19	0	0	0	0	0	0	0	5	0	0	0	2	0	0	0	0	0	0	0	0	0	0	0	12
exon-XM_002385032.1-1	GENE_exon-XM_002385032.1-1	XM_002385032.1	XM_002385032	protein_coding	U3 small nucleolar ribonucleoprotein protein LCP5, putative	0	2	1	17	0	0	0	0	0	0	0	6	0	0	0	0	1	0	0	0	0	0	0	0	0	0	2	11
exon-XM_002385031.1-1	GENE_exon-XM_002385031.1-1	XM_002385031.1	XM_002385031	protein_coding	hypothetical protein	0	1	0	19	0	0	0	0	0	0	0	9	0	0	0	0	0	0	0	0	0	0	0	0	0	0	1	10
exon-XM_002385030.1-1	GENE_exon-XM_002385030.1-1	XM_002385030.1	XM_002385030	protein_coding	endosomal integral membrane protein (P24a), putative	0	2	0	18	0	0	0	0	0	0	0	7	0	0	0	1	0	0	0	0	0	0	0	0	0	0	2	10
exon-XM_002385029.1-1	GENE_exon-XM_002385029.1-1	XM_002385029.1	XM_002385029	protein_coding	calcium sensor (NCS-1), putative	0	0	0	21	0	0	0	0	0	0	0	7	0	0	0	0	0	0	0	0	0	0	0	0	0	0	0	14
exon-XM_002385028.1-1	GENE_exon-XM_002385028.1-1	XM_002385028.1	XM_002385028	protein_coding	srpk, putative	0	0	1	14	0	0	0	0	0	0	0	4	0	0	0	0	1	0	0	0	0	0	0	0	0	0	0	10
exon-XM_002385027.1-1	GENE_exon-XM_002385027.1-1	XM_002385027.1	XM_002385027	protein_coding	conserved hypothetical protein	0	1	0	20	0	0	0	0	0	0	0	8	0	0	0	2	0	0	0	0	0	0	0	0	0	0	1	10
exon-XM_002385026.1-1	GENE_exon-XM_002385026.1-1	XM_002385026.1	XM_002385026	protein_coding	NF-X1 finger and helicase domain protein, putative	0	0	1	15	0	0	0	0	0	0	0	6	0	0	0	0	1	0	0	0	0	0	0	0	0	0	0	9
exon-XM_002385025.1-1	GENE_exon-XM_002385025.1-1	XM_002385025.1	XM_002385025	protein_coding	hypothetical protein	0	3	1	17	0	0	0	0	0	0	0	5	0	0	0	1	1	0	0	0	0	0	0	0	0	0	3	11
exon-XM_002385024.1-1	GENE_exon-XM_002385024.1-1	XM_002385024.1	XM_002385024	protein_coding	conserved hypothetical protein	0	0	0	41	0	0	0	0	0	0	0	8	0	0	0	0	0	0	0	0	0	0	0	0	0	0	0	33
exon-XM_002385023.1-1	GENE_exon-XM_002385023.1-1	XM_002385023.1	XM_002385023	protein_coding	heat shock trehalose synthase, putative	0	0	1	43	0	0	0	0	0	0	0	34	0	0	0	1	1	0	0	0	0	0	0	0	0	0	0	8
exon-XM_002385021.1-1	GENE_exon-XM_002385021.1-1	XM_002385021.1	XM_002385021	protein_coding	conserved hypothetical protein	0	3	4	43	0	0	0	0	0	0	0	24	0	0	0	1	4	0	0	0	0	0	0	0	0	0	3	18
exon-XM_002385020.1-1	GENE_exon-XM_002385020.1-1	XM_002385020.1	XM_002385020	protein_coding	5-oxoprolinase, putative	0	11	3	51	0	0	0	0	0	0	0	16	0	0	0	3	3	0	0	0	0	0	0	0	0	0	11	32
exon-XM_002385019.1-1	GENE_exon-XM_002385019.1-1	XM_002385019.1	XM_002385019	protein_coding	conserved hypothetical protein	0	0	0	41	0	0	0	0	0	0	0	22	0	0	0	0	0	0	0	0	0	0	0	0	0	0	0	19
exon-XM_002385018.1-1	GENE_exon-XM_002385018.1-1	XM_002385018.1	XM_002385018	protein_coding	MFS transporter, putative	0	7	1	52	0	0	0	0	0	0	0	30	0	0	0	1	1	0	0	0	0	0	0	0	0	0	7	21
exon-XM_002385017.1-1	GENE_exon-XM_002385017.1-1	XM_002385017.1	XM_002385017	protein_coding	conserved hypothetical protein	0	3	6	80	0	0	0	0	0	0	0	63	0	0	0	0	6	0	0	0	1	0	0	0	0	0	3	17
exon-XM_002385016.1-1	GENE_exon-XM_002385016.1-1	XM_002385016.1	XM_002385016	protein_coding	extracellular endo-1,4-beta-xylanase, putative	0	2	0	95	0	0	0	0	0	0	0	59	0	0	0	5	0	0	0	0	1	0	0	0	0	0	1	32
exon-XM_002385015.1-1	GENE_exon-XM_002385015.1-1	XM_002385015.1	XM_002385015	protein_coding	conserved hypothetical protein	0	1	4	90	0	0	0	0	0	0	0	32	0	0	0	0	4	0	0	0	0	0	0	0	0	0	1	58
exon-XM_002385014.1-1	GENE_exon-XM_002385014.1-1	XM_002385014.1	XM_002385014	protein_coding	hypothetical protein	0	1	9	84	0	0	0	0	0	0	0	38	0	0	0	0	9	0	0	0	0	0	0	0	0	0	1	46
exon-XM_002385011.1-1	GENE_exon-XM_002385011.1-1	XM_002385011.1	XM_002385011	protein_coding	4-hydroxyphenylpyruvate dioxygenase, putative	0	1	1	66	0	0	0	0	0	0	0	5	0	0	0	0	1	0	0	0	0	0	0	0	0	0	1	61
exon-XM_002385010.1-1	GENE_exon-XM_002385010.1-1	XM_002385010.1	XM_002385010	protein_coding	conserved hypothetical protein	0	2	0	61	0	0	0	0	0	0	0	51	0	0	0	0	0	0	0	0	0	0	0	0	0	0	2	10
exon-XM_002385009.1-1	GENE_exon-XM_002385009.1-1	XM_002385009.1	XM_002385009	protein_coding	pentafunctional AROM polypeptide, putative	0	0	2	31	0	0	0	0	0	0	0	15	0	0	0	0	2	0	0	0	0	0	0	0	0	0	0	16
exon-XM_002385008.1-1	GENE_exon-XM_002385008.1-1	XM_002385008.1	XM_002385008	protein_coding	3-dehydroquinate dehydratase, type II	0	1	1	28	0	0	0	0	0	0	0	5	0	0	0	0	1	0	0	0	0	0	0	0	0	0	1	23
exon-XM_002385007.1-1	GENE_exon-XM_002385007.1-1	XM_002385007.1	XM_002385007	protein_coding	quinate dehydrogenase, putative	0	2	2	32	0	0	0	0	0	0	0	8	0	0	0	0	2	0	0	0	0	0	0	0	0	0	2	24
exon-XM_002385006.1-1	GENE_exon-XM_002385006.1-1	XM_002385006.1	XM_002385006	protein_coding	alpha-L-rhamnosidase family protein	0	0	5	50	0	0	0	0	0	0	0	8	0	0	0	12	5	0	0	0	0	0	0	0	0	0	0	30
exon-XM_002385005.1-1	GENE_exon-XM_002385005.1-1	XM_002385005.1	XM_002385005	protein_coding	conserved hypothetical protein	0	0	2	55	0	0	0	0	0	0	0	20	0	0	0	3	2	0	0	0	0	0	0	0	0	0	0	32
exon-XM_002385004.1-1	GENE_exon-XM_002385004.1-1	XM_002385004.1	XM_002385004	protein_coding	conserved hypothetical protein	0	3	2	52	0	0	0	0	0	0	0	26	0	0	0	0	2	0	0	0	0	0	0	0	0	0	3	26
exon-XM_002385003.1-1	GENE_exon-XM_002385003.1-1	XM_002385003.1	XM_002385003	protein_coding	NAD dependent epimerase/dehydratase, putative	0	1	0	59	0	0	0	0	0	0	0	31	0	0	0	0	0	0	0	0	0	0	0	0	0	0	1	28
exon-XM_002385002.1-1	GENE_exon-XM_002385002.1-1	XM_002385002.1	XM_002385002	protein_coding	3-hydroxyacyl-CoA dehydrogenase, putative	0	1	0	49	0	0	0	0	0	0	0	22	0	0	0	0	0	0	0	0	0	0	0	0	0	0	1	27
exon-XM_002385000.1-1	GENE_exon-XM_002385000.1-1	XM_002385000.1	XM_002385000	protein_coding	conserved hypothetical protein	0	0	1	43	0	0	0	0	0	0	0	28	0	0	0	0	1	0	0	0	0	0	0	0	0	0	0	15
exon-XM_002384999.1-1	GENE_exon-XM_002384999.1-1	XM_002384999.1	XM_002384999	protein_coding	HET domain protein	0	2	1	42	0	0	0	0	0	0	0	15	0	0	0	0	1	0	0	0	0	0	0	0	0	0	2	27
exon-XM_002384998.1-1	GENE_exon-XM_002384998.1-1	XM_002384998.1	XM_002384998	protein_coding	conserved hypothetical protein	0	3	4	27	0	0	0	0	0	0	0	12	0	0	0	0	4	0	0	0	0	0	0	0	0	0	3	15
exon-XM_002384997.1-1	GENE_exon-XM_002384997.1-1	XM_002384997.1	XM_002384997	protein_coding	C6 transcription factor, putative	0	2	0	32	0	0	0	0	0	0	0	15	0	0	0	1	0	0	0	0	0	0	0	0	0	0	2	16
exon-XM_002384996.1-1	GENE_exon-XM_002384996.1-1	XM_002384996.1	XM_002384996	protein_coding	cytochrome P450 monooxygenase, putative	0	0	1	31	0	0	0	0	0	0	0	18	0	0	0	0	1	0	0	0	0	0	0	0	0	0	0	13
exon-XM_002384995.1-1	GENE_exon-XM_002384995.1-1	XM_002384995.1	XM_002384995	protein_coding	5-oxo-L-prolinase, putative	0	8	2	27	0	0	0	0	0	0	0	11	0	0	0	0	2	0	0	0	0	0	0	0	0	0	8	16
exon-XM_002384994.1-1	GENE_exon-XM_002384994.1-1	XM_002384994.1	XM_002384994	protein_coding	5'-nucleotidase, putative	0	4	0	58	0	0	0	0	0	0	0	18	0	0	0	2	0	0	0	0	1	0	0	0	0	0	3	39
exon-XM_002384993.1-1	GENE_exon-XM_002384993.1-1	XM_002384993.1	XM_002384993	protein_coding	conserved hypothetical protein	0	0	0	53	0	0	0	0	0	0	0	13	0	0	0	0	0	0	0	0	0	0	0	0	0	0	0	40
exon-XM_002384992.1-1	GENE_exon-XM_002384992.1-1	XM_002384992.1	XM_002384992	protein_coding	phosphatidylserine decarboxylase, putative	0	12	5	58	0	0	0	0	0	0	0	23	0	0	0	0	5	0	0	0	0	0	0	0	0	0	12	35
exon-XM_002384991.1-1	GENE_exon-XM_002384991.1-1	XM_002384991.1	XM_002384991	protein_coding	oligopeptide transporter, putative	0	5	3	102	0	0	1	0	0	0	0	39	0	0	0	8	3	0	0	0	2	0	0	0	0	0	3	56
exon-XM_002384990.1-1	GENE_exon-XM_002384990.1-1	XM_002384990.1	XM_002384990	protein_coding	conserved hypothetical protein	0	3	4	102	0	0	0	0	0	0	0	61	0	0	0	0	4	0	0	0	0	0	0	0	0	0	3	41
exon-XM_002384988.1-1	GENE_exon-XM_002384988.1-1	XM_002384988.1	XM_002384988	protein_coding	conserved hypothetical protein	0	5	0	88	0	0	0	0	0	0	0	51	0	0	0	0	0	0	0	0	0	0	0	0	0	0	5	37
exon-XM_002384986.1-1	GENE_exon-XM_002384986.1-1	XM_002384986.1	XM_002384986	protein_coding	gibberellin 20-oxidase family protein	0	5	2	81	0	0	0	0	0	0	0	18	0	0	0	0	2	0	0	0	0	0	0	0	0	0	5	63
exon-XM_002384985.1-1	GENE_exon-XM_002384985.1-1	XM_002384985.1	XM_002384985	protein_coding	conserved hypothetical protein	0	3	1	77	0	0	0	0	0	0	0	62	0	0	0	0	1	0	0	0	0	0	0	0	0	0	3	15
exon-XM_002384984.1-1	GENE_exon-XM_002384984.1-1	XM_002384984.1	XM_002384984	protein_coding	MFS transporter of unkown specificity	0	0	1	38	0	0	0	0	0	0	0	16	0	0	0	0	1	0	0	0	0	0	0	0	0	0	0	22
exon-XM_002384983.1-1	GENE_exon-XM_002384983.1-1	XM_002384983.1	XM_002384983	protein_coding	FAD binding domain protein	0	6	0	21	0	0	0	0	0	0	0	10	0	0	0	0	0	0	0	0	0	0	0	0	0	0	6	11
exon-XM_002384982.1-1	GENE_exon-XM_002384982.1-1	XM_002384982.1	XM_002384982	protein_coding	conserved hypothetical protein	0	0	1	49	0	0	0	0	0	0	0	15	0	0	0	2	1	0	0	0	0	0	0	0	0	0	0	32
exon-XM_002384981.1-1	GENE_exon-XM_002384981.1-1	XM_002384981.1	XM_002384981	protein_coding	flavin-binding monooxygenase-like protein	0	1	1	52	0	0	0	0	0	0	0	37	0	0	0	0	1	0	0	0	0	0	0	0	0	0	1	15
exon-XM_002384980.1-1	GENE_exon-XM_002384980.1-1	XM_002384980.1	XM_002384980	protein_coding	hypothetical protein	0	0	0	51	0	0	0	0	0	0	0	24	0	0	0	0	0	0	0	0	0	0	0	0	0	0	0	27
exon-XM_002384979.1-1	GENE_exon-XM_002384979.1-1	XM_002384979.1	XM_002384979	protein_coding	heat shock protein Hsp20/Hsp26, putative	0	0	1	68	0	0	0	0	0	0	0	50	0	0	0	0	1	0	0	0	0	0	0	0	0	0	0	18
exon-XM_002384978.1-1	GENE_exon-XM_002384978.1-1	XM_002384978.1	XM_002384978	protein_coding	conserved hypothetical protein	0	8	6	79	0	0	0	0	0	0	0	24	0	0	0	1	6	0	0	0	0	0	0	0	0	0	8	54
exon-XM_002384977.1-1	GENE_exon-XM_002384977.1-1	XM_002384977.1	XM_002384977	protein_coding	pectin lyase	0	5	1	134	0	0	0	0	0	0	0	81	0	0	0	2	1	0	0	0	0	0	0	0	0	0	5	51
exon-XM_002384975.1-1	GENE_exon-XM_002384975.1-1	XM_002384975.1	XM_002384975	protein_coding	conserved hypothetical protein	0	8	3	149	0	0	0	0	0	0	0	106	0	0	0	1	3	0	0	0	0	0	0	0	0	0	8	42
exon-XM_002384974.1-1	GENE_exon-XM_002384974.1-1	XM_002384974.1	XM_002384974	protein_coding	conserved hypothetical protein	0	5	2	157	0	0	0	0	0	0	0	103	0	0	0	0	2	0	0	0	0	0	0	0	0	0	5	54
exon-XM_002384973.1-1	GENE_exon-XM_002384973.1-1	XM_002384973.1	XM_002384973	protein_coding	argininosuccinate lyase, putative	0	2	1	127	0	0	0	0	0	0	0	25	0	0	0	0	1	0	0	0	0	0	0	0	0	0	2	102
exon-XM_002384972.1-1	GENE_exon-XM_002384972.1-1	XM_002384972.1	XM_002384972	protein_coding	sugar transporter, putative	0	1	1	103	0	0	0	0	0	0	0	41	0	0	0	0	1	0	0	0	0	0	0	0	0	0	1	62
exon-XM_002384971.1-1	GENE_exon-XM_002384971.1-1	XM_002384971.1	XM_002384971	protein_coding	conserved hypothetical protein	0	6	4	75	0	0	0	0	0	0	0	50	0	0	0	3	4	0	0	0	0	0	0	0	0	0	6	22
exon-XM_002384968.1-1	GENE_exon-XM_002384968.1-1	XM_002384968.1	XM_002384968	protein_coding	integral membrane protein, Mpv17/PMP22 family, putative	0	5	3	114	0	0	0	0	0	0	0	55	0	0	0	4	3	0	0	0	2	0	0	0	0	0	3	57
exon-XM_002384966.1-1	GENE_exon-XM_002384966.1-1	XM_002384966.1	XM_002384966	protein_coding	conserved hypothetical protein	0	2	4	97	0	0	0	0	0	0	0	12	0	0	0	0	4	0	0	0	0	0	0	0	0	0	2	85
exon-XM_002384965.1-1	GENE_exon-XM_002384965.1-1	XM_002384965.1	XM_002384965	protein_coding	oligopeptide transporter, putative	0	6	1	61	0	0	0	0	0	0	0	44	0	0	0	0	1	0	0	0	0	0	0	0	0	0	6	17
exon-XM_002384964.1-1	GENE_exon-XM_002384964.1-1	XM_002384964.1	XM_002384964	protein_coding	hypothetical protein	0	0	0	33	0	0	0	0	0	0	0	13	0	0	0	0	0	0	0	0	0	0	0	0	0	0	0	20
exon-XM_002384963.1-1	GENE_exon-XM_002384963.1-1	XM_002384963.1	XM_002384963	protein_coding	MFS sugar transporter, putative	0	6	2	26	0	0	0	0	0	0	0	12	0	0	0	5	2	0	0	0	1	0	0	0	0	0	5	10
exon-XM_002384962.1-1	GENE_exon-XM_002384962.1-1	XM_002384962.1	XM_002384962	protein_coding	conserved hypothetical protein	0	0	3	55	0	0	0	0	0	0	0	45	0	0	0	0	3	0	0	0	0	0	0	0	0	0	0	10
exon-XM_002384961.1-1	GENE_exon-XM_002384961.1-1	XM_002384961.1	XM_002384961	protein_coding	F5/8 type C domain protein	0	8	3	46	0	0	0	0	0	0	0	30	0	0	0	0	3	0	0	0	0	0	0	0	0	0	8	16
exon-XM_002384959.1-1	GENE_exon-XM_002384959.1-1	XM_002384959.1	XM_002384959	protein_coding	glutathione S-transferase, putative	0	1	1	58	0	0	0	0	0	0	0	13	0	0	0	0	1	0	0	0	0	0	0	0	0	0	1	45
exon-XM_002384958.1-1	GENE_exon-XM_002384958.1-1	XM_002384958.1	XM_002384958	protein_coding	conserved hypothetical protein	0	1	3	54	0	0	0	0	0	0	0	14	0	0	0	0	3	0	0	0	0	0	0	0	0	0	1	40
exon-XM_002384957.1-1	GENE_exon-XM_002384957.1-1	XM_002384957.1	XM_002384957	protein_coding	conserved hypothetical protein	0	0	0	42	0	0	0	0	0	0	0	18	0	0	0	0	0	0	0	0	0	0	0	0	0	0	0	24
exon-XM_002384956.1-1	GENE_exon-XM_002384956.1-1	XM_002384956.1	XM_002384956	protein_coding	2-hydroxyhepta-2,4-diene-1,7-dioate isomerase, putative	0	1	0	30	0	0	0	0	0	0	0	13	0	0	0	0	0	0	0	0	0	0	0	0	0	0	1	17
exon-XM_002384955.1-1	GENE_exon-XM_002384955.1-1	XM_002384955.1	XM_002384955	protein_coding	conserved hypothetical protein	0	2	4	32	0	0	0	0	0	0	0	22	0	0	0	2	4	0	0	0	1	0	0	0	0	0	1	9
exon-XM_002384954.1-1	GENE_exon-XM_002384954.1-1	XM_002384954.1	XM_002384954	protein_coding	4-hydroxyphenylpyruvate dioxygenase, putative	0	1	3	38	0	0	0	0	0	0	0	22	0	0	0	0	3	0	0	0	0	0	0	0	0	0	1	16
exon-XM_002384953.1-1	GENE_exon-XM_002384953.1-1	XM_002384953.1	XM_002384953	protein_coding	conserved hypothetical protein	0	2	2	51	0	0	0	0	0	0	0	29	0	0	0	0	2	0	0	0	0	0	0	0	0	0	2	22
exon-XM_002384952.1-1	GENE_exon-XM_002384952.1-1	XM_002384952.1	XM_002384952	protein_coding	cytochrome P450, putative	0	2	3	57	0	0	0	0	0	0	0	22	0	0	0	0	3	0	0	0	0	0	0	0	0	0	2	35
exon-XM_002384951.1-1	GENE_exon-XM_002384951.1-1	XM_002384951.1	XM_002384951	protein_coding	cytochrome P450, putative	0	4	5	75	0	0	0	0	0	0	0	50	0	0	0	2	5	0	0	0	1	0	0	0	0	0	3	24
exon-XM_002384950.1-1	GENE_exon-XM_002384950.1-1	XM_002384950.1	XM_002384950	protein_coding	O-methyltransferase, putative	0	5	1	81	0	0	0	0	0	0	0	37	0	0	0	1	1	0	0	0	0	0	0	0	0	0	5	43
exon-XM_002384949.1-1	GENE_exon-XM_002384949.1-1	XM_002384949.1	XM_002384949	protein_coding	conserved hypothetical protein	0	3	1	64	0	0	0	0	0	0	0	54	0	0	0	3	1	0	0	0	0	0	0	0	0	0	3	7
exon-XM_002384948.1-1	GENE_exon-XM_002384948.1-1	XM_002384948.1	XM_002384948	protein_coding	conserved hypothetical protein	0	1	1	54	0	0	0	0	0	0	0	5	0	0	0	0	1	0	0	0	0	0	0	0	0	0	1	49
exon-XM_002384947.1-1	GENE_exon-XM_002384947.1-1	XM_002384947.1	XM_002384947	protein_coding	hypothetical protein	0	0	0	44	0	0	0	0	0	0	0	32	0	0	0	2	0	0	0	0	0	0	0	0	0	0	0	10
exon-XM_002384946.1-1	GENE_exon-XM_002384946.1-1	XM_002384946.1	XM_002384946	protein_coding	hypothetical protein	0	0	0	52	0	0	0	0	0	0	0	7	0	0	0	0	0	0	0	0	0	0	0	0	0	0	0	45
exon-XM_002384945.1-1	GENE_exon-XM_002384945.1-1	XM_002384945.1	XM_002384945	protein_coding	conserved hypothetical protein	0	1	1	85	0	0	0	0	0	0	0	6	0	0	0	0	1	0	0	0	0	0	0	0	0	0	1	79
exon-XM_002384942.1-1	GENE_exon-XM_002384942.1-1	XM_002384942.1	XM_002384942	protein_coding	conserved hypothetical protein	0	35	17	130	0	0	0	0	0	0	0	2	0	0	0	22	17	0	0	0	6	0	0	0	0	0	29	112
exon-XM_002384941.1-1	GENE_exon-XM_002384941.1-1	XM_002384941.1	XM_002384941	protein_coding	hypothetical protein	0	0	0	133	0	0	0	0	0	0	0	133	0	0	0	0	0	0	0	0	0	0	0	0	0	0	0	0
exon-XM_002384940.1-1	GENE_exon-XM_002384940.1-1	XM_002384940.1	XM_002384940	protein_coding	hypothetical protein	0	0	0	39	0	0	0	0	0	0	0	39	0	0	0	0	0	0	0	0	0	0	0	0	0	0	0	0
exon-XM_002384939.1-1	GENE_exon-XM_002384939.1-1	XM_002384939.1	XM_002384939	protein_coding	AMP deaminase Amd1, putative	0	0	0	12	0	0	0	0	0	0	0	9	0	0	0	0	0	0	0	0	0	0	0	0	0	0	0	3
exon-XM_002384938.1-1	GENE_exon-XM_002384938.1-1	XM_002384938.1	XM_002384938	protein_coding	hypothetical protein	0	0	1	11	0	0	0	0	0	0	0	9	0	0	0	0	1	0	0	0	0	0	0	0	0	0	0	2
exon-XM_002384937.1-1	GENE_exon-XM_002384937.1-1	XM_002384937.1	XM_002384937	protein_coding	actin binding protein, putative	0	0	0	9	0	0	1	0	0	0	0	0	0	0	0	0	0	0	0	0	0	0	0	0	0	0	0	8
exon-XM_002384936.1-1	GENE_exon-XM_002384936.1-1	XM_002384936.1	XM_002384936	protein_coding	dynamin-like GTPase Dnm1, putative	0	0	0	4	0	0	0	0	0	0	0	2	0	0	0	0	0	0	0	0	0	0	0	0	0	0	0	2
exon-XM_002384935.1-1	GENE_exon-XM_002384935.1-1	XM_002384935.1	XM_002384935	protein_coding	UPD-GlcNAc transporter (Mnn2-2), putative	0	0	0	3	0	0	0	0	0	0	0	0	0	0	0	0	0	0	0	0	0	0	0	0	0	0	0	3
exon-XM_002384934.1-1	GENE_exon-XM_002384934.1-1	XM_002384934.1	XM_002384934	protein_coding	cell cycle checkpoint protein Rad17, putative	0	1	0	4	0	0	0	0	0	0	0	1	0	0	0	0	0	0	0	0	0	0	0	0	0	0	1	3
exon-XM_002384933.1-1	GENE_exon-XM_002384933.1-1	XM_002384933.1	XM_002384933	protein_coding	ELMO/CED-12 family protein	0	1	0	4	0	0	0	0	0	0	0	3	0	0	0	0	0	0	0	0	0	0	0	0	0	0	1	1
exon-XM_002384932.1-1	GENE_exon-XM_002384932.1-1	XM_002384932.1	XM_002384932	protein_coding	prenyltransferase family protein	0	0	0	6	0	0	0	0	0	0	0	2	0	0	0	0	0	0	0	0	0	0	0	0	0	0	0	4
exon-XM_002384931.1-1	GENE_exon-XM_002384931.1-1	XM_002384931.1	XM_002384931	protein_coding	Exocyst complex component Sec10, putative	0	0	0	6	0	0	0	0	0	0	0	3	0	0	0	0	0	0	0	0	0	0	0	0	0	0	0	3
exon-XM_002384930.1-1	GENE_exon-XM_002384930.1-1	XM_002384930.1	XM_002384930	protein_coding	conserved hypothetical protein	0	0	1	3	0	0	0	0	0	0	0	1	0	0	0	0	1	0	0	0	0	0	0	0	0	0	0	2
exon-XM_002384929.1-1	GENE_exon-XM_002384929.1-1	XM_002384929.1	XM_002384929	protein_coding	vacuolar protein sorting protein, putative	0	0	1	7	0	0	0	0	0	0	0	4	0	0	0	0	1	0	0	0	0	0	0	0	0	0	0	3
exon-XM_002384928.1-1	GENE_exon-XM_002384928.1-1	XM_002384928.1	XM_002384928	protein_coding	cytidine deaminase, putative	0	0	0	5	0	0	0	0	0	0	0	1	0	0	0	0	0	0	0	0	0	0	0	0	0	0	0	4
exon-XM_002384927.1-1	GENE_exon-XM_002384927.1-1	XM_002384927.1	XM_002384927	protein_coding	mitochondrial ornithine carrier protein AmcA/Ort1, putative	0	0	0	7	0	0	0	0	0	0	0	1	0	0	0	0	0	0	0	0	0	0	0	0	0	0	0	6
exon-XM_002384926.1-1	GENE_exon-XM_002384926.1-1	XM_002384926.1	XM_002384926	protein_coding	rRNA processing protein CgrA	0	0	0	13	0	0	0	0	0	0	0	8	0	0	0	0	0	0	0	0	0	0	0	0	0	0	0	5
exon-XM_002384925.1-1	GENE_exon-XM_002384925.1-1	XM_002384925.1	XM_002384925	protein_coding	conserved hypothetical protein	0	0	0	29	0	0	0	0	0	0	0	25	0	0	0	0	0	0	0	0	0	0	0	0	0	0	0	4
exon-XM_002384924.1-1	GENE_exon-XM_002384924.1-1	XM_002384924.1	XM_002384924	protein_coding	RNA binding protein Tma22, putative	0	0	0	34	0	0	0	0	0	0	0	4	0	0	0	0	0	0	0	0	0	0	0	0	0	0	0	30
exon-XM_002384923.1-1	GENE_exon-XM_002384923.1-1	XM_002384923.1	XM_002384923	protein_coding	protein phosphatase type 1 complex subunit Hex2/Reg1, putative	0	3	2	47	0	0	0	0	0	0	0	17	0	0	0	0	2	0	0	0	0	0	0	0	0	0	3	30
exon-XM_002384922.1-1	GENE_exon-XM_002384922.1-1	XM_002384922.1	XM_002384922	protein_coding	C6 transcription factor, putative	0	3	4	29	0	0	0	0	0	0	0	24	0	0	0	0	4	0	0	0	0	0	0	0	0	0	3	5
exon-XM_002384921.1-1	GENE_exon-XM_002384921.1-1	XM_002384921.1	XM_002384921	protein_coding	repressor protein	0	2	1	16	0	0	0	0	0	0	0	5	0	0	0	0	1	0	0	0	0	0	0	0	0	0	2	11
exon-XM_002384920.1-1	GENE_exon-XM_002384920.1-1	XM_002384920.1	XM_002384920	protein_coding	alphaN-acetylglucosamine transferase	0	0	0	14	0	0	0	0	0	0	0	9	0	0	0	0	0	0	0	0	0	0	0	0	0	0	0	5
exon-XM_002384919.1-1	GENE_exon-XM_002384919.1-1	XM_002384919.1	XM_002384919	protein_coding	conserved hypothetical protein	0	0	0	11	0	0	0	0	0	0	0	9	0	0	0	0	0	0	0	0	0	0	0	0	0	0	0	2
exon-XM_002384918.1-1	GENE_exon-XM_002384918.1-1	XM_002384918.1	XM_002384918	protein_coding	conserved hypothetical protein	0	0	0	11	0	0	0	0	0	0	0	2	0	0	0	0	0	0	0	0	0	0	0	0	0	0	0	9
exon-XM_002384917.1-1	GENE_exon-XM_002384917.1-1	XM_002384917.1	XM_002384917	protein_coding	conserved hypothetical protein	0	0	1	9	0	0	0	0	0	0	0	5	0	0	0	0	1	0	0	0	0	0	0	0	0	0	0	4
exon-XM_002384916.1-1	GENE_exon-XM_002384916.1-1	XM_002384916.1	XM_002384916	protein_coding	ABC multidrug transporter, putative	0	3	3	18	0	0	0	0	0	0	0	9	0	0	0	0	3	0	0	0	0	0	0	0	0	0	3	9
exon-XM_002384915.1-1	GENE_exon-XM_002384915.1-1	XM_002384915.1	XM_002384915	protein_coding	C6 transcription factor, putative	0	2	3	14	1	0	0	0	0	0	0	5	0	0	0	0	3	0	0	0	0	0	0	0	0	0	2	8
exon-XM_002384914.1-1	GENE_exon-XM_002384914.1-1	XM_002384914.1	XM_002384914	protein_coding	conserved hypothetical protein	0	0	0	20	0	0	0	0	0	0	0	7	0	0	0	0	0	0	0	0	0	0	0	0	0	0	0	13
exon-XM_002384913.1-1	GENE_exon-XM_002384913.1-1	XM_002384913.1	XM_002384913	protein_coding	extracellular exo-polygalacturonase, putative	0	0	1	18	0	0	0	0	0	0	0	9	0	0	0	0	1	0	0	0	0	0	0	0	0	0	0	9
exon-XM_002384912.1-1	GENE_exon-XM_002384912.1-1	XM_002384912.1	XM_002384912	protein_coding	CobW domain protein	0	0	2	13	0	0	0	0	0	0	0	5	0	0	0	0	2	0	0	0	0	0	0	0	0	0	0	8
exon-XM_002384911.1-1	GENE_exon-XM_002384911.1-1	XM_002384911.1	XM_002384911	protein_coding	cytochrome P450 monooxygenase, putative	0	2	1	8	0	0	0	0	0	0	0	6	0	0	0	2	1	0	0	0	1	0	0	0	0	0	1	1
exon-XM_002384910.1-1	GENE_exon-XM_002384910.1-1	XM_002384910.1	XM_002384910	protein_coding	short-chain dehydrogenase/reductase 2, putative	0	0	0	17	0	0	0	0	0	0	0	10	0	0	0	0	0	0	0	0	0	0	0	0	0	0	0	7
exon-XM_002384909.1-1	GENE_exon-XM_002384909.1-1	XM_002384909.1	XM_002384909	protein_coding	lipase/thioesterase family protein	0	0	0	25	0	0	0	0	0	0	0	7	0	0	0	0	0	0	0	0	0	0	0	0	0	0	0	18
exon-XM_002384908.1-1	GENE_exon-XM_002384908.1-1	XM_002384908.1	XM_002384908	protein_coding	dimethylaniline monooxygenase, putative	0	0	0	21	0	0	0	0	0	0	0	19	0	0	0	0	0	0	0	0	0	0	0	0	0	0	0	2
exon-XM_002384907.1-1	GENE_exon-XM_002384907.1-1	XM_002384907.1	XM_002384907	protein_coding	hypothetical protein	0	1	0	22	0	0	0	0	0	0	0	2	0	0	0	0	0	0	0	0	0	0	0	0	0	0	1	20
exon-XM_002384906.1-1	GENE_exon-XM_002384906.1-1	XM_002384906.1	XM_002384906	protein_coding	conserved hypothetical protein	0	3	3	22	0	0	0	0	0	0	0	12	0	0	0	0	3	0	0	0	0	0	0	0	0	0	3	10
exon-XM_002384905.1-1	GENE_exon-XM_002384905.1-1	XM_002384905.1	XM_002384905	protein_coding	glucan 1,4-alpha-glucosidase, putative	0	0	0	37	0	0	0	0	0	0	0	18	0	0	0	0	0	0	0	0	0	0	0	0	0	0	0	19
exon-XM_002384904.1-1	GENE_exon-XM_002384904.1-1	XM_002384904.1	XM_002384904	protein_coding	extracellular lipase, putative	0	4	1	33	0	0	0	0	0	0	0	19	0	0	0	0	1	0	0	0	0	0	0	0	0	0	4	14
exon-XM_002384903.1-1	GENE_exon-XM_002384903.1-1	XM_002384903.1	XM_002384903	protein_coding	arylsulfatase, putative	0	1	0	40	0	0	0	0	0	0	0	18	0	0	0	1	0	0	0	0	1	0	0	0	0	0	0	22
exon-XM_002384902.1-1	GENE_exon-XM_002384902.1-1	XM_002384902.1	XM_002384902	protein_coding	MFS peptide transporter, putative	0	1	2	36	0	0	0	0	0	0	0	21	0	0	0	1	2	0	0	0	0	0	0	0	0	0	1	14
exon-XM_002384901.1-1	GENE_exon-XM_002384901.1-1	XM_002384901.1	XM_002384901	protein_coding	conserved hypothetical protein	0	3	0	23	0	0	0	0	0	0	0	7	0	0	0	2	0	0	0	0	0	0	0	0	0	0	3	14
exon-XM_002384900.1-1	GENE_exon-XM_002384900.1-1	XM_002384900.1	XM_002384900	protein_coding	monoxygenase, putative	0	0	0	22	0	0	0	0	0	0	0	13	0	0	0	0	0	0	0	0	0	0	0	0	0	0	0	9
exon-XM_002384899.1-1	GENE_exon-XM_002384899.1-1	XM_002384899.1	XM_002384899	protein_coding	conserved hypothetical protein	0	1	0	21	0	0	0	0	0	0	0	13	0	0	0	0	0	0	0	0	0	0	0	0	0	0	1	8
exon-XM_002384898.1-1	GENE_exon-XM_002384898.1-1	XM_002384898.1	XM_002384898	protein_coding	allantoate permease, putative	0	1	0	22	0	0	0	0	0	0	0	12	0	0	0	0	0	0	0	0	0	0	0	0	0	0	1	10
exon-XM_002384897.1-1	GENE_exon-XM_002384897.1-1	XM_002384897.1	XM_002384897	protein_coding	NAD dependent epimerase/dehydratase, putative	0	1	1	23	0	0	0	0	0	0	0	15	0	0	0	1	1	0	0	0	0	0	0	0	0	0	1	7
exon-XM_002384896.1-1	GENE_exon-XM_002384896.1-1	XM_002384896.1	XM_002384896	protein_coding	esterase, putative	0	1	0	35	0	0	0	0	0	0	0	9	0	0	0	0	0	0	0	0	0	0	0	0	0	0	1	26
exon-XM_002384895.1-1	GENE_exon-XM_002384895.1-1	XM_002384895.1	XM_002384895	protein_coding	monooxygenase, putative	0	1	0	42	0	0	0	0	0	0	0	30	0	0	0	2	0	0	0	0	1	0	0	0	0	0	0	11
exon-XM_002384894.1-1	GENE_exon-XM_002384894.1-1	XM_002384894.1	XM_002384894	protein_coding	hypothetical protein	0	2	3	56	0	0	0	0	0	0	0	35	0	0	0	8	3	0	0	0	1	0	0	0	0	0	1	14
exon-XM_002384893.1-1	GENE_exon-XM_002384893.1-1	XM_002384893.1	XM_002384893	protein_coding	conserved hypothetical protein	0	1	1	52	0	0	0	0	0	0	0	14	0	0	0	1	1	0	0	0	0	0	0	0	0	0	1	37
exon-XM_002384892.1-1	GENE_exon-XM_002384892.1-1	XM_002384892.1	XM_002384892	protein_coding	pantothenate transporter, putative	0	2	1	48	0	0	0	0	0	0	0	34	0	0	0	0	1	0	0	0	0	0	0	0	0	0	2	14
exon-XM_002384891.1-1	GENE_exon-XM_002384891.1-1	XM_002384891.1	XM_002384891	protein_coding	cytochrome P450, putative	0	0	5	32	0	0	0	0	0	0	0	20	0	0	0	0	5	0	0	0	0	0	0	0	0	0	0	12
exon-XM_002384890.1-1	GENE_exon-XM_002384890.1-1	XM_002384890.1	XM_002384890	protein_coding	conserved hypothetical protein	0	0	2	34	0	0	0	0	0	0	0	13	0	0	0	0	2	0	0	0	0	0	0	0	0	0	0	21
exon-XM_002384889.1-1	GENE_exon-XM_002384889.1-1	XM_002384889.1	XM_002384889	protein_coding	conserved hypothetical protein	0	4	1	39	0	0	0	0	0	0	0	24	0	0	0	0	1	0	0	0	0	0	0	0	0	0	4	15
exon-XM_002384888.1-1	GENE_exon-XM_002384888.1-1	XM_002384888.1	XM_002384888	protein_coding	aminotriazole resistance protein, putative	0	3	1	63	0	0	0	0	0	0	0	41	0	0	0	2	1	0	0	0	1	0	0	0	0	0	2	21
exon-XM_002384887.1-1	GENE_exon-XM_002384887.1-1	XM_002384887.1	XM_002384887	protein_coding	oxidoreductase, putative	0	1	3	61	0	0	0	0	0	0	0	24	0	0	0	0	3	0	0	0	0	0	0	0	0	0	1	37
exon-XM_002384886.1-1	GENE_exon-XM_002384886.1-1	XM_002384886.1	XM_002384886	protein_coding	conserved hypothetical protein	0	6	3	45	0	0	0	0	0	0	0	27	0	0	0	5	3	0	0	0	0	0	0	0	0	0	6	13
exon-XM_002384885.1-1	GENE_exon-XM_002384885.1-1	XM_002384885.1	XM_002384885	protein_coding	cytochrome P450, putative	0	1	1	52	0	0	0	0	0	0	0	11	0	0	0	0	1	0	0	0	1	0	0	0	0	1	0	41
exon-XM_002384884.1-1	GENE_exon-XM_002384884.1-1	XM_002384884.1	XM_002384884	protein_coding	conserved hypothetical protein	0	2	1	58	0	0	0	0	0	0	0	36	0	0	0	0	1	0	0	0	0	0	0	0	0	0	2	22
exon-XM_002384883.1-1	GENE_exon-XM_002384883.1-1	XM_002384883.1	XM_002384883	protein_coding	lipase/esterase family protein, putative	0	2	1	37	0	0	0	0	0	0	0	27	0	0	0	0	1	0	0	0	0	0	0	0	0	0	2	10
exon-XM_002384882.1-1	GENE_exon-XM_002384882.1-1	XM_002384882.1	XM_002384882	protein_coding	conserved hypothetical protein	0	4	13	34	0	0	0	0	0	0	0	19	0	0	0	3	13	0	0	0	1	0	0	0	0	0	4	12
exon-XM_002384881.1-1	GENE_exon-XM_002384881.1-1	XM_002384881.1	XM_002384881	protein_coding	NADH oxidase	0	2	1	45	0	0	0	0	0	0	0	27	0	0	0	0	1	0	0	0	0	0	0	0	0	0	2	18
exon-XM_002384879.1-1	GENE_exon-XM_002384879.1-1	XM_002384879.1	XM_002384879	protein_coding	mannan endo-1,6-alpha-mannosidase DCW1 precursor, putative	0	1	0	32	0	0	0	0	0	0	0	1	0	0	0	2	0	0	0	0	0	0	0	0	0	0	1	29
exon-XM_002384878.1-1	GENE_exon-XM_002384878.1-1	XM_002384878.1	XM_002384878	protein_coding	vitamin H transporter, putative	0	0	0	22	0	0	0	0	0	0	0	19	0	0	0	0	0	0	0	0	0	0	0	0	0	0	0	3
exon-XM_002384877.1-1	GENE_exon-XM_002384877.1-1	XM_002384877.1	XM_002384877	protein_coding	bifunctional catalase-peroxidase Cat2	0	0	0	10	0	0	0	0	0	0	0	6	0	0	0	0	0	0	0	0	0	0	0	0	0	0	0	4
exon-XM_002384876.1-1	GENE_exon-XM_002384876.1-1	XM_002384876.1	XM_002384876	protein_coding	sphingosine phosphate lyase, putative	0	1	1	6	0	0	0	0	0	0	0	2	0	0	0	0	1	0	0	0	0	0	0	0	0	0	1	4
exon-XM_002384875.1-1	GENE_exon-XM_002384875.1-1	XM_002384875.1	XM_002384875	protein_coding	conserved hypothetical protein	0	0	0	10	0	0	0	0	0	0	0	6	0	0	0	0	0	0	0	0	0	0	0	0	0	0	0	4
exon-XM_002384874.1-1	GENE_exon-XM_002384874.1-1	XM_002384874.1	XM_002384874	protein_coding	conserved hypothetical protein	0	1	1	6	0	0	0	0	0	0	0	3	0	0	0	0	1	0	0	0	0	0	0	0	0	0	1	3
exon-XM_002384873.1-1	GENE_exon-XM_002384873.1-1	XM_002384873.1	XM_002384873	protein_coding	conserved hypothetical protein	0	1	1	6	0	0	0	0	0	0	0	2	0	0	0	1	1	0	0	0	0	0	0	0	0	0	1	3
exon-XM_002384872.1-1	GENE_exon-XM_002384872.1-1	XM_002384872.1	XM_002384872	protein_coding	short-chain dehydrogenase, putative	0	0	0	8	0	0	0	0	0	0	0	5	0	0	0	0	0	0	0	0	0	0	0	0	0	0	0	3
exon-XM_002384871.1-1	GENE_exon-XM_002384871.1-1	XM_002384871.1	XM_002384871	protein_coding	conserved hypothetical protein	0	0	1	5	0	0	0	0	0	0	0	2	0	0	0	0	1	0	0	0	0	0	0	0	0	0	0	3
exon-XM_002384870.1-1	GENE_exon-XM_002384870.1-1	XM_002384870.1	XM_002384870	protein_coding	oleate delta-12 desaturase	0	0	0	4	0	0	0	0	0	0	0	1	0	0	0	0	0	0	0	0	0	0	0	0	0	0	0	3
exon-XM_002384869.1-1	GENE_exon-XM_002384869.1-1	XM_002384869.1	XM_002384869	protein_coding	mitochondrial carrier protein, putative	0	0	0	12	0	0	0	0	0	0	0	10	0	0	0	0	0	0	0	0	0	0	0	0	0	0	0	2
exon-XM_002384868.1-1	GENE_exon-XM_002384868.1-1	XM_002384868.1	XM_002384868	protein_coding	oxidoreductase, 2OG-Fe(II) oxygenase family, putative	0	1	0	11	0	0	0	0	0	0	0	10	0	0	0	0	0	0	0	0	0	0	0	0	0	0	1	1
exon-XM_002384867.1-1	GENE_exon-XM_002384867.1-1	XM_002384867.1	XM_002384867	protein_coding	methylaspartate ammonia-lyase, putative	0	2	0	10	0	0	0	0	0	0	0	3	0	0	0	0	0	0	0	0	0	0	0	0	0	0	2	7
exon-XM_002384866.1-1	GENE_exon-XM_002384866.1-1	XM_002384866.1	XM_002384866	protein_coding	conserved hypothetical protein	0	0	0	13	0	0	0	0	0	0	0	3	0	0	0	0	0	0	0	0	0	0	0	0	0	0	0	10
exon-XM_002384865.1-1	GENE_exon-XM_002384865.1-1	XM_002384865.1	XM_002384865	protein_coding	oxidoreductase, putative	0	0	0	13	0	0	0	0	0	0	0	4	0	0	0	0	0	0	0	0	0	0	0	0	0	0	0	9
exon-XM_002384864.1-1	GENE_exon-XM_002384864.1-1	XM_002384864.1	XM_002384864	protein_coding	short chain dehydrogenase, putative	0	0	0	14	0	0	0	0	0	0	0	8	0	0	0	0	0	0	0	0	0	0	0	0	0	0	0	6
exon-XM_002384863.1-1	GENE_exon-XM_002384863.1-1	XM_002384863.1	XM_002384863	protein_coding	pectate lyase, putative	0	2	0	12	0	0	0	0	0	0	0	2	0	0	0	0	0	0	0	0	0	0	0	0	0	0	2	10
exon-XM_002384862.1-1	GENE_exon-XM_002384862.1-1	XM_002384862.1	XM_002384862	protein_coding	glycerol uptake facilitator, putative	0	1	0	34	0	0	0	0	0	0	0	29	0	0	0	1	0	0	0	0	1	0	0	0	0	0	0	5
exon-XM_002384861.1-1	GENE_exon-XM_002384861.1-1	XM_002384861.1	XM_002384861	protein_coding	conserved hypothetical protein	0	1	0	39	0	0	0	0	0	0	0	18	0	0	0	0	0	0	0	0	0	0	0	0	0	0	1	21
exon-XM_002384860.1-1	GENE_exon-XM_002384860.1-1	XM_002384860.1	XM_002384860	protein_coding	hypothetical protein	0	1	2	41	0	0	0	0	0	0	0	21	0	0	0	0	2	0	0	0	0	0	0	0	0	0	1	20
exon-XM_002384859.1-1	GENE_exon-XM_002384859.1-1	XM_002384859.1	XM_002384859	protein_coding	hypothetical protein	0	1	1	45	0	0	0	0	0	0	0	28	0	0	0	0	1	0	0	0	0	0	0	0	0	0	1	17
exon-XM_002384858.1-1	GENE_exon-XM_002384858.1-1	XM_002384858.1	XM_002384858	protein_coding	hypothetical protein	0	0	0	48	0	0	0	0	0	0	0	29	0	0	0	0	0	0	0	0	0	0	0	0	0	0	0	19
exon-XM_002384856.1-1	GENE_exon-XM_002384856.1-1	XM_002384856.1	XM_002384856	protein_coding	CCCH zinc finger DNA binding protein	0	4	1	32	0	0	0	0	0	0	0	14	0	0	0	1	1	0	0	0	1	0	0	0	0	0	3	18
exon-XM_002384855.1-1	GENE_exon-XM_002384855.1-1	XM_002384855.1	XM_002384855	protein_coding	cytochrome P450 monooxygenase, putative	0	0	0	54	0	0	0	0	0	0	0	19	0	0	0	1	0	0	0	0	0	0	0	0	0	0	0	34
exon-XM_002384853.1-1	GENE_exon-XM_002384853.1-1	XM_002384853.1	XM_002384853	protein_coding	hypothetical protein	0	3	1	124	0	0	0	0	0	0	0	88	0	0	0	3	1	0	0	0	0	0	0	0	0	0	3	33
exon-XM_002384852.1-1	GENE_exon-XM_002384852.1-1	XM_002384852.1	XM_002384852	protein_coding	conserved hypothetical protein	0	0	1	124	0	0	0	0	0	0	0	92	0	0	0	0	1	0	0	0	0	0	0	0	0	0	0	32
exon-XM_002384851.1-1	GENE_exon-XM_002384851.1-1	XM_002384851.1	XM_002384851	protein_coding	conserved hypothetical protein	0	1	4	106	0	0	0	0	0	0	0	47	0	0	0	0	4	0	0	0	0	0	0	0	0	0	1	59
exon-XM_002384850.1-1	GENE_exon-XM_002384850.1-1	XM_002384850.1	XM_002384850	protein_coding	NAD dependent epimerase/dehydratase family protein	0	1	4	94	0	0	0	0	0	0	0	88	0	0	0	0	4	0	0	0	0	0	0	0	0	0	1	6
exon-XM_002384849.1-1	GENE_exon-XM_002384849.1-1	XM_002384849.1	XM_002384849	protein_coding	conserved hypothetical protein	0	0	0	88	0	0	0	0	0	0	0	15	0	0	0	0	0	0	0	0	0	0	0	0	0	0	0	73
exon-XM_002384848.1-1	GENE_exon-XM_002384848.1-1	XM_002384848.1	XM_002384848	protein_coding	24-dehydrocholesterol reductase precursor, putative	0	2	2	69	0	0	0	0	0	0	0	43	0	0	0	3	2	0	0	0	0	0	0	0	0	0	2	23
exon-XM_002384847.1-1	GENE_exon-XM_002384847.1-1	XM_002384847.1	XM_002384847	protein_coding	monooxygenase, putative	0	0	0	41	0	0	0	0	0	0	0	25	0	0	0	1	0	0	0	0	0	0	0	0	0	0	0	15
exon-XM_002384846.1-1	GENE_exon-XM_002384846.1-1	XM_002384846.1	XM_002384846	protein_coding	ABC transporter, putative	0	6	10	61	0	0	0	0	0	0	0	27	0	0	0	13	10	0	0	0	2	0	0	0	0	0	4	23
exon-XM_002384845.1-1	GENE_exon-XM_002384845.1-1	XM_002384845.1	XM_002384845	protein_coding	7-dehydrocholesterol reductase, putative	0	1	0	41	0	0	0	0	0	0	0	26	0	0	0	0	0	0	0	0	0	0	0	0	0	0	1	15
exon-XM_002384843.1-1	GENE_exon-XM_002384843.1-1	XM_002384843.1	XM_002384843	protein_coding	conserved hypothetical protein	0	3	4	61	0	0	0	0	0	0	0	42	0	0	0	4	4	0	0	0	0	0	0	0	0	0	3	15
exon-XM_002384842.1-1	GENE_exon-XM_002384842.1-1	XM_002384842.1	XM_002384842	protein_coding	DSBA-like thioredoxin domain protein	0	5	4	55	0	0	0	0	0	0	0	24	0	0	0	0	4	0	0	0	0	0	0	0	0	0	5	31
exon-XM_002384840.1-1	GENE_exon-XM_002384840.1-1	XM_002384840.1	XM_002384840	protein_coding	hypothetical protein	0	0	0	58	0	0	0	0	0	0	0	40	0	0	0	0	0	0	0	0	0	0	0	0	0	0	0	18
exon-XM_002384839.1-1	GENE_exon-XM_002384839.1-1	XM_002384839.1	XM_002384839	protein_coding	alpha-galactosidase C, putative	0	8	0	59	0	0	0	0	0	0	0	33	0	0	0	5	0	0	0	0	0	0	0	0	0	0	8	21
exon-XM_002384838.1-1	GENE_exon-XM_002384838.1-1	XM_002384838.1	XM_002384838	protein_coding	conserved hypothetical protein	0	1	1	59	0	0	0	0	0	0	0	22	0	0	0	1	1	0	0	0	0	0	0	0	0	0	1	36
exon-XM_002384837.1-1	GENE_exon-XM_002384837.1-1	XM_002384837.1	XM_002384837	protein_coding	hypothetical protein	0	0	1	61	0	0	0	0	0	0	0	25	0	0	0	2	1	0	0	0	0	0	0	0	0	0	0	34
exon-XM_002384836.1-1	GENE_exon-XM_002384836.1-1	XM_002384836.1	XM_002384836	protein_coding	conserved hypothetical protein	0	2	3	56	0	0	0	0	0	0	0	34	0	0	0	0	3	0	0	0	0	0	0	0	0	0	2	22
exon-XM_002384835.1-1	GENE_exon-XM_002384835.1-1	XM_002384835.1	XM_002384835	protein_coding	conserved hypothetical protein	0	1	1	57	0	0	0	0	0	0	0	35	0	0	0	0	1	0	0	0	0	0	0	0	0	0	1	22
exon-XM_002384834.1-1	GENE_exon-XM_002384834.1-1	XM_002384834.1	XM_002384834	protein_coding	cytochrome P450, putative	0	1	1	54	0	0	0	0	0	0	0	30	0	0	0	1	1	0	0	0	1	0	0	0	0	0	0	24
exon-XM_002384833.1-1	GENE_exon-XM_002384833.1-1	XM_002384833.1	XM_002384833	protein_coding	hypothetical protein	0	3	0	50	0	0	0	0	0	0	0	36	0	0	0	1	0	0	0	0	1	0	0	0	0	0	2	14
exon-XM_002384832.1-1	GENE_exon-XM_002384832.1-1	XM_002384832.1	XM_002384832	protein_coding	conserved hypothetical protein	0	0	0	60	0	0	0	0	0	0	0	37	0	0	0	1	0	0	0	0	0	0	0	0	0	0	0	22
exon-XM_002384831.1-1	GENE_exon-XM_002384831.1-1	XM_002384831.1	XM_002384831	protein_coding	MFS transporter, putative	0	10	3	47	0	0	0	0	0	0	0	11	0	0	0	6	3	0	0	0	1	0	0	0	0	0	10	30
exon-XM_002384830.1-1	GENE_exon-XM_002384830.1-1	XM_002384830.1	XM_002384830	protein_coding	conserved hypothetical protein	0	3	1	44	0	0	0	0	0	0	0	5	0	0	0	0	1	0	0	0	0	0	0	0	0	0	3	39
exon-XM_002384829.1-1	GENE_exon-XM_002384829.1-1	XM_002384829.1	XM_002384829	protein_coding	short-chain dehydrogenase/oxidoreductase, putative	0	0	0	41	0	0	0	0	0	0	0	3	0	0	0	0	0	0	0	0	0	0	0	0	0	0	0	38
exon-XM_002384828.1-1	GENE_exon-XM_002384828.1-1	XM_002384828.1	XM_002384828	protein_coding	conserved hypothetical protein	0	1	0	33	0	0	0	0	0	0	0	30	0	0	0	0	0	0	0	0	0	0	0	0	0	0	1	3
exon-XM_002384827.1-1	GENE_exon-XM_002384827.1-1	XM_002384827.1	XM_002384827	protein_coding	cytochrome P450, putative	0	0	1	42	0	0	0	0	0	0	0	32	0	0	0	0	1	0	0	0	0	0	0	0	0	0	0	10
exon-XM_002384826.1-1	GENE_exon-XM_002384826.1-1	XM_002384826.1	XM_002384826	protein_coding	conserved hypothetical protein	0	1	0	42	0	0	0	0	0	0	0	40	0	0	0	0	0	0	0	0	0	0	0	0	0	0	1	2
exon-XM_002384825.1-1	GENE_exon-XM_002384825.1-1	XM_002384825.1	XM_002384825	protein_coding	zinc-binding alcohol dehydrogenase, putative	0	0	0	46	0	0	0	0	0	0	0	3	0	0	0	1	0	0	0	0	0	0	0	0	0	0	0	42
exon-XM_002384824.1-1	GENE_exon-XM_002384824.1-1	XM_002384824.1	XM_002384824	protein_coding	C-4 methyl sterol oxidase, putative	0	8	0	60	0	0	0	0	0	0	0	32	0	0	0	0	0	0	0	0	0	0	0	0	0	0	8	28
exon-XM_002384823.1-1	GENE_exon-XM_002384823.1-1	XM_002384823.1	XM_002384823	protein_coding	conserved hypothetical protein	0	0	0	71	0	0	0	0	0	0	0	40	0	0	0	0	0	0	0	0	0	0	0	0	0	0	0	31
exon-XM_002384822.1-1	GENE_exon-XM_002384822.1-1	XM_002384822.1	XM_002384822	protein_coding	conserved hypothetical protein	0	0	1	98	0	0	0	0	0	0	0	58	0	0	0	0	1	0	0	0	0	0	0	0	0	0	0	40
exon-XM_002384821.1-1	GENE_exon-XM_002384821.1-1	XM_002384821.1	XM_002384821	protein_coding	conserved hypothetical protein	0	1	2	88	0	0	0	0	0	0	0	59	0	0	0	0	2	0	0	0	0	0	0	0	0	0	1	29
exon-XM_002384820.1-1	GENE_exon-XM_002384820.1-1	XM_002384820.1	XM_002384820	protein_coding	MFS multidrug transporter, putative	0	3	1	71	0	0	0	0	0	0	0	60	0	0	0	0	1	0	0	0	0	0	0	0	0	0	3	11
exon-XM_002384819.1-1	GENE_exon-XM_002384819.1-1	XM_002384819.1	XM_002384819	protein_coding	NADH-dependent flavin oxidoreductase, putative	0	0	1	83	0	0	0	0	0	0	0	58	0	0	0	0	1	0	0	0	0	0	0	0	0	0	0	25
exon-XM_002384817.1-1	GENE_exon-XM_002384817.1-1	XM_002384817.1	XM_002384817	protein_coding	conserved hypothetical protein	0	0	0	35	0	0	0	0	0	0	0	9	0	0	0	0	0	0	0	0	0	0	0	0	0	0	0	26
exon-XM_002384816.1-1	GENE_exon-XM_002384816.1-1	XM_002384816.1	XM_002384816	protein_coding	cytochrome P450, putative	0	0	1	36	0	0	0	0	0	0	0	23	0	0	0	0	1	0	0	0	0	0	0	0	0	0	0	13
exon-XM_002384815.1-1	GENE_exon-XM_002384815.1-1	XM_002384815.1	XM_002384815	protein_coding	NmrA-like family protein	0	4	0	32	0	0	0	0	0	0	0	13	0	0	0	2	0	0	0	0	1	0	0	0	0	0	3	18
exon-XM_002384814.1-1	GENE_exon-XM_002384814.1-1	XM_002384814.1	XM_002384814	protein_coding	phytanoyl-CoA dioxygenase family protein	0	1	0	23	0	0	0	0	0	0	0	8	0	0	0	0	0	0	0	0	0	0	0	0	0	0	1	15
exon-XM_002384813.1-1	GENE_exon-XM_002384813.1-1	XM_002384813.1	XM_002384813	protein_coding	hscarg dehydrogenase, putative	0	2	0	23	0	0	0	0	0	0	0	10	0	0	0	0	0	0	0	0	0	0	0	0	0	0	2	13
exon-XM_002384812.1-1	GENE_exon-XM_002384812.1-1	XM_002384812.1	XM_002384812	protein_coding	hypothetical protein	0	1	0	28	0	0	0	0	0	0	0	12	0	0	0	2	0	0	0	0	1	0	0	0	0	0	0	15
exon-XM_002384811.1-1	GENE_exon-XM_002384811.1-1	XM_002384811.1	XM_002384811	protein_coding	trihydroxytoluene oxygenase	0	1	0	43	0	0	0	0	0	0	0	29	0	0	0	0	0	0	0	0	0	0	0	0	0	0	1	14
exon-XM_002384810.1-1	GENE_exon-XM_002384810.1-1	XM_002384810.1	XM_002384810	protein_coding	fumarylacetoacetate hydrolase, putative	0	1	0	62	0	0	0	0	0	0	0	15	0	0	0	0	0	0	0	0	0	0	0	0	0	0	1	47
exon-XM_002384809.1-1	GENE_exon-XM_002384809.1-1	XM_002384809.1	XM_002384809	protein_coding	conserved hypothetical protein	0	1	1	77	0	0	0	0	0	0	0	17	0	0	0	0	1	0	0	0	0	0	0	0	0	0	1	60
exon-XM_002384808.1-1	GENE_exon-XM_002384808.1-1	XM_002384808.1	XM_002384808	protein_coding	hypothetical protein	0	1	0	82	0	0	0	0	0	0	0	16	0	0	0	1	0	0	0	0	0	0	0	0	0	0	1	65
exon-XM_002384807.1-1	GENE_exon-XM_002384807.1-1	XM_002384807.1	XM_002384807	protein_coding	hypothetical protein	0	0	0	91	0	0	0	0	0	0	0	73	0	0	0	2	0	0	0	0	0	0	0	0	0	0	0	16
exon-XM_002384806.1-1	GENE_exon-XM_002384806.1-1	XM_002384806.1	XM_002384806	protein_coding	hypothetical protein	0	1	11	90	0	0	0	0	0	1	0	64	0	0	0	0	10	0	0	0	0	0	0	0	0	0	1	26
exon-XM_002384805.1-1	GENE_exon-XM_002384805.1-1	XM_002384805.1	XM_002384805	protein_coding	conserved hypothetical protein	0	8	6	101	0	0	0	0	0	0	0	59	0	0	0	2	6	0	0	0	0	0	0	0	0	0	8	40
exon-XM_002384804.1-1	GENE_exon-XM_002384804.1-1	XM_002384804.1	XM_002384804	protein_coding	hypothetical protein	0	0	0	121	0	0	0	0	0	0	0	75	0	0	0	1	0	0	0	0	0	0	0	0	0	0	0	45
exon-XM_002384803.1-1	GENE_exon-XM_002384803.1-1	XM_002384803.1	XM_002384803	protein_coding	1,3-beta-glucanosyltransferase, putative	0	18	1	109	0	0	0	0	0	0	0	71	0	0	0	1	1	0	0	0	0	0	0	0	0	0	18	37
exon-XM_002384802.1-1	GENE_exon-XM_002384802.1-1	XM_002384802.1	XM_002384802	protein_coding	conserved hypothetical protein	0	0	0	109	0	0	0	0	0	0	0	49	0	0	0	2	0	0	0	0	0	0	0	0	0	0	0	58
exon-XM_002384801.1-1	GENE_exon-XM_002384801.1-1	XM_002384801.1	XM_002384801	protein_coding	conserved hypothetical protein	0	7	4	97	0	0	0	1	0	0	0	49	0	0	0	0	3	0	0	0	0	0	0	0	0	0	7	48
exon-XM_002384800.1-1	GENE_exon-XM_002384800.1-1	XM_002384800.1	XM_002384800	protein_coding	C6 finger domain protein, putative	0	10	5	85	0	0	0	0	0	0	0	64	0	0	0	1	5	0	0	0	0	0	0	0	0	0	10	20
exon-XM_002384799.1-1	GENE_exon-XM_002384799.1-1	XM_002384799.1	XM_002384799	protein_coding	methyltransferase LaeA-like, putative	0	3	3	80	0	0	0	0	0	0	0	27	0	0	0	3	3	0	0	0	1	0	0	0	0	0	2	51
exon-XM_002384798.1-1	GENE_exon-XM_002384798.1-1	XM_002384798.1	XM_002384798	protein_coding	conserved hypothetical protein	0	1	0	61	0	0	0	0	0	0	0	39	0	0	0	0	0	0	0	0	0	0	0	0	0	0	1	22
exon-XM_002384797.1-1	GENE_exon-XM_002384797.1-1	XM_002384797.1	XM_002384797	protein_coding	hypothetical protein	0	0	0	60	0	0	0	0	0	0	0	27	0	0	0	0	0	0	0	0	0	0	0	0	0	0	0	33
exon-XM_002384796.1-1	GENE_exon-XM_002384796.1-1	XM_002384796.1	XM_002384796	protein_coding	RTA1 domain protein	0	5	1	70	0	0	0	0	0	0	0	31	0	0	0	0	1	0	0	0	0	0	0	0	0	0	5	39
exon-XM_002384795.1-1	GENE_exon-XM_002384795.1-1	XM_002384795.1	XM_002384795	protein_coding	conserved hypothetical protein	0	5	7	139	0	0	0	0	0	0	0	103	0	0	0	0	7	0	0	0	0	0	0	0	0	0	5	36
exon-XM_002384794.1-1	GENE_exon-XM_002384794.1-1	XM_002384794.1	XM_002384794	protein_coding	conserved hypothetical protein	0	0	0	137	0	0	0	0	0	0	0	104	0	0	0	0	0	0	0	0	0	0	0	0	0	0	0	33
exon-XM_002384793.1-1	GENE_exon-XM_002384793.1-1	XM_002384793.1	XM_002384793	protein_coding	conserved hypothetical protein	0	2	7	130	0	0	0	0	0	0	0	37	0	0	0	1	7	0	0	0	0	0	0	0	0	0	2	92
exon-XM_002384792.1-1	GENE_exon-XM_002384792.1-1	XM_002384792.1	XM_002384792	protein_coding	aspartic-type endopeptidase, putative	0	0	3	128	0	0	0	0	0	0	0	27	0	0	0	0	3	0	0	0	0	0	0	0	0	0	0	101
exon-XM_002384791.1-1	GENE_exon-XM_002384791.1-1	XM_002384791.1	XM_002384791	protein_coding	conserved hypothetical protein	0	5	3	136	0	0	0	0	0	0	0	38	0	0	0	0	3	0	0	0	0	0	0	0	0	0	5	98
exon-XM_002384790.1-1	GENE_exon-XM_002384790.1-1	XM_002384790.1	XM_002384790	protein_coding	phosphate-repressible phosphate permease, putative	0	2	0	80	0	0	0	0	0	0	0	50	0	0	0	0	0	0	0	0	0	0	0	0	0	0	2	30
exon-XM_002384789.1-1	GENE_exon-XM_002384789.1-1	XM_002384789.1	XM_002384789	protein_coding	L-amino acid oxidase LaoA	0	9	2	81	0	0	0	0	0	0	0	52	0	0	0	0	2	0	0	0	0	0	0	0	0	0	9	29
exon-XM_002384788.1-1	GENE_exon-XM_002384788.1-1	XM_002384788.1	XM_002384788	protein_coding	aminotriazole resistance protein, putative	0	12	6	70	0	0	0	0	0	0	0	36	0	0	0	0	6	0	0	0	0	0	0	0	0	0	12	34
exon-XM_002384787.1-1	GENE_exon-XM_002384787.1-1	XM_002384787.1	XM_002384787	protein_coding	conserved hypothetical protein	0	1	10	101	0	0	0	0	0	0	0	54	0	0	0	10	10	0	0	0	1	0	0	0	0	0	0	38
exon-XM_002384786.1-1	GENE_exon-XM_002384786.1-1	XM_002384786.1	XM_002384786	protein_coding	thiosulfate sulfurtransferase, putative	0	1	2	87	0	0	0	0	0	0	0	43	0	0	0	0	2	0	0	0	0	0	0	0	0	0	1	44
exon-XM_002384785.1-1	GENE_exon-XM_002384785.1-1	XM_002384785.1	XM_002384785	protein_coding	zinc-binding oxidoreductase, putative	0	1	2	75	0	0	0	0	0	0	0	33	0	0	0	0	2	0	0	0	0	0	0	0	0	0	1	42
exon-XM_002384784.1-1	GENE_exon-XM_002384784.1-1	XM_002384784.1	XM_002384784	protein_coding	conserved hypothetical protein	0	0	4	65	0	0	0	0	0	0	0	18	0	0	0	0	4	0	0	0	0	0	0	0	0	0	0	47
exon-XM_002384783.1-1	GENE_exon-XM_002384783.1-1	XM_002384783.1	XM_002384783	protein_coding	conserved hypothetical protein	0	0	2	59	0	0	0	0	0	0	0	15	0	0	0	0	2	0	0	0	0	0	0	0	0	0	0	44
exon-XM_002384782.1-1	GENE_exon-XM_002384782.1-1	XM_002384782.1	XM_002384782	protein_coding	oxalate decarboxylase oxdC, putative	0	3	0	58	0	0	0	0	0	0	0	42	0	0	0	2	0	0	0	0	1	0	0	0	0	0	2	15
exon-XM_002384781.1-1	GENE_exon-XM_002384781.1-1	XM_002384781.1	XM_002384781	protein_coding	conserved hypothetical protein	0	3	1	56	0	0	0	0	0	0	0	38	0	0	0	1	1	0	0	0	1	0	0	0	0	0	2	18
exon-XM_002384780.1-1	GENE_exon-XM_002384780.1-1	XM_002384780.1	XM_002384780	protein_coding	conserved hypothetical protein	0	0	0	71	0	0	0	0	0	0	0	17	0	0	0	0	0	0	0	0	0	0	0	0	0	0	0	54
exon-XM_002384779.1-1	GENE_exon-XM_002384779.1-1	XM_002384779.1	XM_002384779	protein_coding	conserved hypothetical protein	0	13	5	61	0	0	0	0	0	0	0	43	0	0	0	2	5	0	0	0	1	0	0	0	0	0	12	17
exon-XM_002384778.1-1	GENE_exon-XM_002384778.1-1	XM_002384778.1	XM_002384778	protein_coding	ABC bile acid transporter, putative	0	29	8	118	0	0	0	0	0	0	0	33	0	0	0	4	8	0	0	0	0	0	0	0	0	0	29	81
exon-XM_002384777.1-1	GENE_exon-XM_002384777.1-1	XM_002384777.1	XM_002384777	protein_coding	conserved hypothetical protein	0	7	2	106	0	0	0	0	0	0	0	46	0	0	0	0	2	0	0	0	0	0	0	0	0	0	7	60
exon-XM_002384776.1-1	GENE_exon-XM_002384776.1-1	XM_002384776.1	XM_002384776	protein_coding	hypothetical protein	0	1	2	94	0	0	0	0	0	0	0	30	0	0	0	2	2	0	0	0	0	0	0	0	0	0	1	62
exon-XM_002384775.1-1	GENE_exon-XM_002384775.1-1	XM_002384775.1	XM_002384775	protein_coding	conserved hypothetical protein	0	0	0	63	0	0	0	0	0	0	0	37	0	0	0	0	0	0	0	0	0	0	0	0	0	0	0	26
exon-XM_002384774.1-1	GENE_exon-XM_002384774.1-1	XM_002384774.1	XM_002384774	protein_coding	(S)-2-hydroxy-acid oxidase, putative	0	2	1	78	0	0	0	0	0	0	0	44	0	0	0	1	1	0	0	0	0	0	0	0	0	0	2	33
exon-XM_002384773.1-1	GENE_exon-XM_002384773.1-1	XM_002384773.1	XM_002384773	protein_coding	glycosyl hydrolase, putative	0	13	1	58	0	0	0	0	0	0	0	28	0	0	0	2	1	0	0	0	0	0	0	0	0	0	13	28
exon-XM_002384772.1-1	GENE_exon-XM_002384772.1-1	XM_002384772.1	XM_002384772	protein_coding	conserved hypothetical protein	0	5	7	53	0	0	0	0	0	1	0	37	0	0	0	0	6	0	0	0	0	0	0	0	0	0	5	16
exon-XM_002384771.1-1	GENE_exon-XM_002384771.1-1	XM_002384771.1	XM_002384771	protein_coding	conserved hypothetical protein	0	5	0	51	0	0	0	0	0	0	0	6	0	0	0	0	0	0	0	0	0	0	0	0	0	0	5	45
exon-XM_002384770.1-1	GENE_exon-XM_002384770.1-1	XM_002384770.1	XM_002384770	protein_coding	hypothetical protein	0	0	0	50	0	0	0	0	0	0	0	41	0	0	0	0	0	0	0	0	0	0	0	0	0	0	0	9
exon-XM_002384769.1-1	GENE_exon-XM_002384769.1-1	XM_002384769.1	XM_002384769	protein_coding	GNAT family N-acetyltransferase, putative	0	0	0	46	0	0	0	0	0	0	0	19	0	0	0	0	0	0	0	0	0	0	0	0	0	0	0	27
exon-XM_002384768.1-1	GENE_exon-XM_002384768.1-1	XM_002384768.1	XM_002384768	protein_coding	lipase 8 precursor, putative	0	1	0	49	0	0	0	0	0	0	0	27	0	0	0	0	0	0	0	0	0	0	0	0	0	0	1	22
exon-XM_002384767.1-1	GENE_exon-XM_002384767.1-1	XM_002384767.1	XM_002384767	protein_coding	integral membrane protein	0	1	1	45	0	0	0	0	0	0	0	6	0	0	0	4	1	0	0	0	0	0	0	0	0	0	1	35
exon-XM_002384766.1-1	GENE_exon-XM_002384766.1-1	XM_002384766.1	XM_002384766	protein_coding	conserved hypothetical protein	0	0	1	56	0	0	0	0	0	0	0	22	0	0	0	0	1	0	0	0	0	0	0	0	0	0	0	34
exon-XM_002384765.1-1	GENE_exon-XM_002384765.1-1	XM_002384765.1	XM_002384765	protein_coding	O-methyltransferase, putative	0	4	0	91	0	0	0	0	0	0	0	28	0	0	0	2	0	0	0	0	1	0	0	0	0	0	3	62
exon-XM_002384764.1-1	GENE_exon-XM_002384764.1-1	XM_002384764.1	XM_002384764	protein_coding	zinc finger protein, putative	0	4	1	108	0	0	0	0	0	0	0	34	0	0	0	0	1	0	0	0	0	0	0	0	0	0	4	74
exon-XM_002384763.1-1	GENE_exon-XM_002384763.1-1	XM_002384763.1	XM_002384763	protein_coding	alcohol dehydrogenase, putative	0	3	6	106	0	1	2	0	0	0	0	29	0	0	0	0	6	0	0	0	0	0	0	0	0	0	2	75
exon-XM_002384761.1-1	GENE_exon-XM_002384761.1-1	XM_002384761.1	XM_002384761	protein_coding	glycosyl transferase, putative	0	4	2	140	0	0	0	0	0	0	0	67	0	0	0	5	2	0	0	0	0	0	0	0	0	0	4	68
exon-XM_002384760.1-1	GENE_exon-XM_002384760.1-1	XM_002384760.1	XM_002384760	protein_coding	glycan biosynthesis protein (PigL), putative	0	4	3	148	0	0	0	0	0	0	0	71	0	0	0	2	3	0	0	0	1	0	0	0	0	0	3	76
exon-XM_002384759.1-1	GENE_exon-XM_002384759.1-1	XM_002384759.1	XM_002384759	protein_coding	glycosyl transferase, putative	0	16	10	118	0	0	0	0	0	0	0	77	0	0	0	4	10	0	0	0	2	0	0	0	0	0	15	38
exon-XM_002384758.1-1	GENE_exon-XM_002384758.1-1	XM_002384758.1	XM_002384758	protein_coding	conserved hypothetical protein	0	3	7	151	0	0	0	0	0	0	0	44	0	0	0	2	7	0	0	0	2	0	0	0	0	0	2	106
exon-XM_002384756.1-1	GENE_exon-XM_002384756.1-1	XM_002384756.1	XM_002384756	protein_coding	integral membrane protein	0	4	3	200	0	0	0	0	0	0	0	115	0	0	0	0	3	0	0	0	0	0	0	0	0	0	4	85
exon-XM_002384755.1-1	GENE_exon-XM_002384755.1-1	XM_002384755.1	XM_002384755	protein_coding	extracellular dihydrogeodin oxidase/laccase, putative	0	2	9	211	0	0	0	0	0	0	0	114	0	0	0	0	9	0	0	0	0	0	0	0	0	0	2	97
exon-XM_002384754.1-1	GENE_exon-XM_002384754.1-1	XM_002384754.1	XM_002384754	protein_coding	conserved hypothetical protein	0	2	5	158	0	0	0	0	0	0	0	71	0	0	0	2	5	0	0	0	1	0	0	0	0	0	1	86
exon-XM_002384752.1-1	GENE_exon-XM_002384752.1-1	XM_002384752.1	XM_002384752	protein_coding	conserved hypothetical protein	0	3	5	157	0	0	0	0	0	0	0	58	0	0	0	1	5	0	0	0	0	0	0	0	0	0	3	98
exon-XM_002384751.1-1	GENE_exon-XM_002384751.1-1	XM_002384751.1	XM_002384751	protein_coding	chloride channel protein, putative	0	16	5	117	0	0	0	0	0	0	0	86	0	0	0	0	5	0	0	0	0	0	0	0	0	0	16	31
exon-XM_002384750.1-1	GENE_exon-XM_002384750.1-1	XM_002384750.1	XM_002384750	protein_coding	conserved hypothetical protein	0	0	0	100	0	0	0	0	0	0	0	50	0	0	0	0	0	0	0	0	0	0	0	0	0	0	0	50
exon-XM_002384749.1-1	GENE_exon-XM_002384749.1-1	XM_002384749.1	XM_002384749	protein_coding	conserved hypothetical protein	0	1	1	77	0	0	0	0	0	0	0	26	0	0	0	0	1	0	0	0	0	0	0	0	0	0	1	51
exon-XM_002384748.1-1	GENE_exon-XM_002384748.1-1	XM_002384748.1	XM_002384748	protein_coding	pyruvate carboxylase, putative	0	12	6	57	0	0	0	0	0	0	0	11	0	0	0	0	6	0	0	0	1	0	0	0	0	0	12	46
exon-XM_002384745.1-1	GENE_exon-XM_002384745.1-1	XM_002384745.1	XM_002384745	protein_coding	MFS transporter, putative	0	7	3	79	0	0	0	0	0	0	0	30	0	0	0	3	3	0	0	0	1	0	0	0	0	0	6	47
exon-XM_002384744.1-1	GENE_exon-XM_002384744.1-1	XM_002384744.1	XM_002384744	protein_coding	C6 transcription factor, putative	0	9	5	72	0	0	0	0	0	0	0	50	0	0	0	0	5	0	0	0	0	0	0	0	0	0	9	22
exon-XM_002384743.1-1	GENE_exon-XM_002384743.1-1	XM_002384743.1	XM_002384743	protein_coding	voltage-gated K+ channel beta subunit (KCNAB), putative	0	8	0	55	0	0	0	0	0	0	0	21	0	0	0	4	0	0	0	0	2	0	0	0	0	0	6	32
exon-XM_002384742.1-1	GENE_exon-XM_002384742.1-1	XM_002384742.1	XM_002384742	protein_coding	fatty acid oxygenase, putative	0	9	3	70	0	0	0	0	0	0	0	36	0	0	0	8	3	0	0	0	1	0	0	0	0	0	8	27
exon-XM_002384741.1-1	GENE_exon-XM_002384741.1-1	XM_002384741.1	XM_002384741	protein_coding	conserved hypothetical protein	0	1	3	63	0	0	0	0	0	0	0	27	0	0	0	0	3	0	0	0	0	0	0	0	0	0	1	36
exon-XM_002384740.1-1	GENE_exon-XM_002384740.1-1	XM_002384740.1	XM_002384740	protein_coding	conserved hypothetical protein	0	1	5	60	0	0	0	0	0	0	0	34	0	0	0	0	5	0	0	0	0	0	0	0	0	0	1	26
exon-XM_002384739.1-1	GENE_exon-XM_002384739.1-1	XM_002384739.1	XM_002384739	protein_coding	alpha methylacyl-CoA racemase, putative	0	1	3	69	0	0	0	0	0	0	0	30	0	0	0	0	3	0	0	0	0	0	0	0	0	0	1	39
exon-XM_002384738.1-1	GENE_exon-XM_002384738.1-1	XM_002384738.1	XM_002384738	protein_coding	hypothetical protein	0	0	0	48	0	0	0	0	0	0	0	27	0	0	0	0	0	0	0	0	0	0	0	0	0	0	0	21
exon-XM_002384737.1-1	GENE_exon-XM_002384737.1-1	XM_002384737.1	XM_002384737	protein_coding	cytochrome P450 monooxygenase, putative	0	3	3	66	0	0	0	0	0	0	0	39	0	0	0	1	3	0	0	0	0	0	0	0	0	0	3	26
exon-XM_002384736.1-1	GENE_exon-XM_002384736.1-1	XM_002384736.1	XM_002384736	protein_coding	conserved hypothetical protein	0	1	1	75	0	0	0	0	0	0	0	29	0	0	0	3	1	0	0	0	0	0	0	0	0	0	1	43
exon-XM_002384735.1-1	GENE_exon-XM_002384735.1-1	XM_002384735.1	XM_002384735	protein_coding	conserved hypothetical protein	0	1	1	65	0	0	0	0	0	0	0	34	0	0	0	4	1	0	0	0	0	0	0	0	0	0	1	27
exon-XM_002384734.1-1	GENE_exon-XM_002384734.1-1	XM_002384734.1	XM_002384734	protein_coding	conserved hypothetical protein	0	2	2	65	0	0	0	0	0	0	0	33	0	0	0	0	2	0	0	0	0	0	0	0	0	0	2	32
exon-XM_002384733.1-1	GENE_exon-XM_002384733.1-1	XM_002384733.1	XM_002384733	protein_coding	hypothetical protein	0	1	1	111	0	0	0	0	0	0	0	34	0	0	0	1	1	0	0	0	0	0	0	0	0	0	1	76
exon-XM_002384732.1-1	GENE_exon-XM_002384732.1-1	XM_002384732.1	XM_002384732	protein_coding	conserved hypothetical protein	0	0	1	121	0	0	0	0	0	0	0	86	0	0	0	0	1	0	0	0	0	0	0	0	0	0	0	35
exon-XM_002384729.1-1	GENE_exon-XM_002384729.1-1	XM_002384729.1	XM_002384729	protein_coding	glyoxylate/hydroxypyruvate reductase, putative	0	0	1	171	0	0	0	0	0	0	0	84	0	0	0	1	1	0	0	0	0	0	0	0	0	0	0	86
exon-XM_002384728.1-1	GENE_exon-XM_002384728.1-1	XM_002384728.1	XM_002384728	protein_coding	conserved hypothetical protein	0	0	1	123	0	0	0	0	0	0	0	68	0	0	0	1	1	0	0	0	0	0	0	0	0	0	0	54
exon-XM_002384727.1-1	GENE_exon-XM_002384727.1-1	XM_002384727.1	XM_002384727	protein_coding	hypothetical protein	0	0	0	118	0	0	0	0	0	0	0	35	0	0	0	0	0	0	0	0	0	0	0	0	0	0	0	83
exon-XM_002384726.1-1	GENE_exon-XM_002384726.1-1	XM_002384726.1	XM_002384726	protein_coding	hypothetical protein	0	1	0	139	0	0	0	0	0	0	0	55	0	0	0	1	0	0	0	0	0	0	0	0	0	0	1	83
exon-XM_002384725.1-1	GENE_exon-XM_002384725.1-1	XM_002384725.1	XM_002384725	protein_coding	conserved hypothetical protein	0	3	4	142	0	0	0	0	0	0	0	90	0	0	0	0	4	0	0	0	0	0	0	0	0	0	3	52
exon-XM_002384724.1-1	GENE_exon-XM_002384724.1-1	XM_002384724.1	XM_002384724	protein_coding	hypothetical protein	0	1	0	101	0	0	0	0	0	0	0	64	0	0	0	1	0	0	0	0	1	0	0	0	0	0	0	37
exon-XM_002384723.1-1	GENE_exon-XM_002384723.1-1	XM_002384723.1	XM_002384723	protein_coding	short-chain dehydrogenase, putative	0	3	1	99	0	0	0	0	0	0	0	67	0	0	0	1	1	0	0	0	0	0	0	0	0	0	3	31
exon-XM_002384722.1-1	GENE_exon-XM_002384722.1-1	XM_002384722.1	XM_002384722	protein_coding	conserved hypothetical protein	0	6	3	91	0	0	0	0	0	0	0	34	0	0	0	0	3	0	0	0	1	0	0	0	0	1	5	57
exon-XM_002384721.1-1	GENE_exon-XM_002384721.1-1	XM_002384721.1	XM_002384721	protein_coding	allantoate permease, putative	0	0	2	80	0	0	0	0	0	0	0	11	0	0	0	3	2	0	0	0	0	0	0	0	0	0	0	66
exon-XM_002384720.1-1	GENE_exon-XM_002384720.1-1	XM_002384720.1	XM_002384720	protein_coding	allantoate permease, putative	0	0	1	67	0	0	0	0	0	0	0	10	0	0	0	0	1	0	0	0	0	0	0	0	0	0	0	57
exon-XM_002384719.1-1	GENE_exon-XM_002384719.1-1	XM_002384719.1	XM_002384719	protein_coding	glutaminase vertebrate, putative	0	0	0	46	0	0	0	0	0	0	0	36	0	0	0	6	0	0	0	0	0	0	0	0	0	0	0	4
exon-XM_002384717.1-1	GENE_exon-XM_002384717.1-1	XM_002384717.1	XM_002384717	protein_coding	conserved hypothetical protein	0	0	0	15	0	0	0	0	0	0	0	6	0	0	0	0	0	0	0	0	0	0	0	0	0	0	0	9
exon-XM_002384716.1-1	GENE_exon-XM_002384716.1-1	XM_002384716.1	XM_002384716	protein_coding	conserved hypothetical protein	0	0	0	9	0	0	0	0	0	0	0	4	0	0	0	0	0	0	0	0	0	0	0	0	0	0	0	5
exon-XM_002384715.1-1	GENE_exon-XM_002384715.1-1	XM_002384715.1	XM_002384715	protein_coding	hypothetical protein	0	0	0	12	0	0	0	0	0	0	0	5	0	0	0	2	0	0	0	0	0	0	0	0	0	0	0	5
exon-XM_002384714.1-1	GENE_exon-XM_002384714.1-1	XM_002384714.1	XM_002384714	protein_coding	conserved hypothetical protein	0	1	0	12	0	0	0	0	0	0	0	6	0	0	0	0	0	0	0	0	0	0	0	0	0	0	1	6
exon-XM_002384713.1-1	GENE_exon-XM_002384713.1-1	XM_002384713.1	XM_002384713	protein_coding	conserved hypothetical protein	0	0	0	13	0	0	0	0	0	0	0	6	0	0	0	0	0	0	0	0	0	0	0	0	0	0	0	7
exon-XM_002384712.1-1	GENE_exon-XM_002384712.1-1	XM_002384712.1	XM_002384712	protein_coding	isocitrate lyase/malate synthase, putative	0	0	0	13	0	0	0	0	0	0	0	9	0	0	0	0	0	0	0	0	0	0	0	0	0	0	0	4
exon-XM_002384711.1-1	GENE_exon-XM_002384711.1-1	XM_002384711.1	XM_002384711	protein_coding	porphyromonas-type peptidyl-arginine deiminase superfamily	0	3	1	19	0	0	0	0	0	0	0	4	0	0	0	0	1	0	0	0	0	0	0	0	0	0	3	15
exon-XM_002384710.1-1	GENE_exon-XM_002384710.1-1	XM_002384710.1	XM_002384710	protein_coding	hypothetical protein	0	0	0	27	0	0	0	0	0	0	0	21	0	0	0	0	0	0	0	0	0	0	0	0	0	0	0	6
exon-XM_002384709.1-1	GENE_exon-XM_002384709.1-1	XM_002384709.1	XM_002384709	protein_coding	amino acid transporter, putative	0	2	1	33	0	0	0	0	0	0	0	5	0	0	0	2	1	0	0	0	1	0	0	0	0	0	1	27
exon-XM_002384708.1-1	GENE_exon-XM_002384708.1-1	XM_002384708.1	XM_002384708	protein_coding	alanyl-tRNA synthetase, putative	0	1	3	48	0	0	0	0	0	0	0	33	0	0	0	0	3	0	0	0	0	0	0	0	0	0	1	15
exon-XM_002384707.1-1	GENE_exon-XM_002384707.1-1	XM_002384707.1	XM_002384707	protein_coding	glycosyl hydrolase family 43 protein	0	1	0	52	0	0	0	0	0	0	0	21	0	0	0	7	0	0	0	0	0	0	0	0	0	0	1	24
exon-XM_002384706.1-1	GENE_exon-XM_002384706.1-1	XM_002384706.1	XM_002384706	protein_coding	conserved hypothetical protein	0	9	3	37	0	0	0	0	0	0	0	8	0	0	0	0	3	0	0	0	0	0	0	0	0	0	9	29
exon-XM_002384705.1-1	GENE_exon-XM_002384705.1-1	XM_002384705.1	XM_002384705	protein_coding	conserved hypothetical protein	0	2	0	34	0	0	0	0	0	0	0	24	0	0	0	4	0	0	0	0	1	0	0	0	0	0	1	7
exon-XM_002384704.1-1	GENE_exon-XM_002384704.1-1	XM_002384704.1	XM_002384704	protein_coding	tyrosinase, putative	0	4	0	43	0	0	0	0	0	0	0	35	0	0	0	1	0	0	0	0	1	0	0	0	0	0	3	8
exon-XM_002384703.1-1	GENE_exon-XM_002384703.1-1	XM_002384703.1	XM_002384703	protein_coding	conserved hypothetical protein	0	6	3	52	0	0	0	0	0	0	0	22	0	0	0	16	3	0	0	0	1	0	0	0	0	0	5	15
exon-XM_002384702.1-1	GENE_exon-XM_002384702.1-1	XM_002384702.1	XM_002384702	protein_coding	conserved hypothetical protein	0	1	3	59	0	0	0	0	0	0	0	25	0	0	0	0	3	0	0	0	0	0	0	0	0	0	1	34
exon-XM_002384701.1-1	GENE_exon-XM_002384701.1-1	XM_002384701.1	XM_002384701	protein_coding	conserved hypothetical protein	0	2	1	65	0	0	0	0	0	0	0	34	0	0	0	0	1	0	0	0	0	0	0	0	0	0	2	31
exon-XM_002384700.1-1	GENE_exon-XM_002384700.1-1	XM_002384700.1	XM_002384700	protein_coding	O-methyltransferase	0	11	5	39	0	0	0	0	0	0	0	19	0	0	0	4	5	0	0	0	2	0	0	0	0	0	9	18
exon-XM_002384698.1-1	GENE_exon-XM_002384698.1-1	XM_002384698.1	XM_002384698	protein_coding	integral membrane protein (Pth11), putative	0	4	1	39	0	0	0	0	0	0	0	4	0	0	0	2	1	0	0	0	1	0	0	0	0	0	3	34
exon-XM_002384697.1-1	GENE_exon-XM_002384697.1-1	XM_002384697.1	XM_002384697	protein_coding	cytochrome P450, putative	0	0	0	16	0	0	0	0	0	0	0	16	0	0	0	0	0	0	0	0	0	0	0	0	0	0	0	0
exon-XM_002384696.1-1	GENE_exon-XM_002384696.1-1	XM_002384696.1	XM_002384696	protein_coding	kinesin light chain, putative	0	0	0	2	0	0	0	0	0	0	0	1	0	0	0	0	0	0	0	0	0	0	0	0	0	0	0	1
exon-XM_002384695.1-1	GENE_exon-XM_002384695.1-1	XM_002384695.1	XM_002384695	protein_coding	C6 finger domain protein, putative	0	0	0	5	0	0	0	0	0	0	0	4	0	0	0	0	0	0	0	0	0	0	0	0	0	0	0	1
exon-XM_002384694.1-1	GENE_exon-XM_002384694.1-1	XM_002384694.1	XM_002384694	protein_coding	ATP-binding cassette transporter, putative	0	2	2	5	0	0	0	0	0	0	0	5	0	0	0	0	2	0	0	0	0	0	0	0	0	0	2	0
exon-XM_002384693.1-1	GENE_exon-XM_002384693.1-1	XM_002384693.1	XM_002384693	protein_coding	RTA1 domain protein, putative	0	0	0	14	0	0	0	0	0	0	0	4	0	0	0	0	0	0	0	0	0	0	0	0	0	0	0	10
exon-XM_002384692.1-1	GENE_exon-XM_002384692.1-1	XM_002384692.1	XM_002384692	protein_coding	nitroreductase family protein, putative	0	1	0	15	0	0	0	0	0	0	0	6	0	0	0	1	0	0	0	0	0	0	0	0	0	0	1	8
exon-XM_002384691.1-1	GENE_exon-XM_002384691.1-1	XM_002384691.1	XM_002384691	protein_coding	peptidase, putative	0	0	0	16	0	0	0	0	0	0	0	5	0	0	0	0	0	0	0	0	0	0	0	0	0	0	0	11
exon-XM_002384690.1-1	GENE_exon-XM_002384690.1-1	XM_002384690.1	XM_002384690	protein_coding	hypothetical protein	0	0	0	15	0	0	0	0	0	0	0	10	0	0	0	1	0	0	0	0	0	0	0	0	0	0	0	4
exon-XM_002384689.1-1	GENE_exon-XM_002384689.1-1	XM_002384689.1	XM_002384689	protein_coding	short-chain dehydrogenase, putative	0	0	0	18	0	0	0	0	0	0	0	7	0	0	0	0	0	0	0	0	0	0	0	0	0	0	0	11
exon-XM_002384688.1-1	GENE_exon-XM_002384688.1-1	XM_002384688.1	XM_002384688	protein_coding	conserved hypothetical protein	0	1	0	11	0	0	0	0	0	0	0	6	0	0	0	0	0	0	0	0	0	0	0	0	0	0	1	5
exon-XM_002384687.1-1	GENE_exon-XM_002384687.1-1	XM_002384687.1	XM_002384687	protein_coding	conserved hypothetical protein	0	0	1	10	0	0	0	0	0	0	0	6	0	0	0	0	1	0	0	0	0	0	0	0	0	0	0	4
exon-XM_002384686.1-1	GENE_exon-XM_002384686.1-1	XM_002384686.1	XM_002384686	protein_coding	conserved hypothetical protein	0	0	0	10	0	0	0	0	0	0	0	3	0	0	0	0	0	0	0	0	0	0	0	0	0	0	0	7
exon-XM_002384684.1-1	GENE_exon-XM_002384684.1-1	XM_002384684.1	XM_002384684	protein_coding	pheromone processing carboxypeptidase (Sxa2), putative	0	0	0	5	0	0	0	0	0	0	0	1	0	0	0	1	0	0	0	0	0	0	0	0	0	0	0	3
exon-XM_002384683.1-1	GENE_exon-XM_002384683.1-1	XM_002384683.1	XM_002384683	protein_coding	NmrA-like family protein	0	0	0	3	0	0	0	0	0	0	0	3	0	0	0	0	0	0	0	0	0	0	0	0	0	0	0	0
exon-XM_002384682.1-1	GENE_exon-XM_002384682.1-1	XM_002384682.1	XM_002384682	protein_coding	hypothetical protein	0	0	0	4	0	0	0	0	0	0	0	2	0	0	0	0	0	0	0	0	0	0	0	0	0	0	0	2
exon-XM_002384681.1-1	GENE_exon-XM_002384681.1-1	XM_002384681.1	XM_002384681	protein_coding	conserved hypothetical protein	0	0	0	12	0	0	0	0	0	0	0	2	0	0	0	0	0	0	0	0	0	0	0	0	0	0	0	10
exon-XM_002384680.1-1	GENE_exon-XM_002384680.1-1	XM_002384680.1	XM_002384680	protein_coding	conserved hypothetical protein	0	1	0	37	0	0	0	0	0	0	0	37	0	0	0	0	0	0	0	0	0	0	0	0	0	0	1	0
exon-XM_002384679.1-1	GENE_exon-XM_002384679.1-1	XM_002384679.1	XM_002384679	protein_coding	conserved hypothetical protein	0	4	0	41	0	0	0	0	0	0	0	2	0	0	0	0	0	0	0	0	0	0	0	0	0	0	4	39
exon-XM_002384678.1-1	GENE_exon-XM_002384678.1-1	XM_002384678.1	XM_002384678	protein_coding	purine-cytosine permease FCY2, putative	0	4	0	55	0	0	0	0	0	0	0	40	0	0	0	4	0	0	0	0	1	0	0	0	0	0	3	12
exon-XM_002384677.1-1	GENE_exon-XM_002384677.1-1	XM_002384677.1	XM_002384677	protein_coding	conserved hypothetical protein	0	0	1	62	0	0	0	0	0	0	0	21	0	0	0	0	1	0	0	0	0	0	0	0	0	0	0	41
exon-XM_002384676.1-1	GENE_exon-XM_002384676.1-1	XM_002384676.1	XM_002384676	protein_coding	conserved hypothetical protein	0	6	5	60	0	0	0	0	0	0	0	24	0	0	0	3	5	0	0	0	0	0	0	0	0	0	6	33
exon-XM_002384675.1-1	GENE_exon-XM_002384675.1-1	XM_002384675.1	XM_002384675	protein_coding	lipopolysaccharide-induced transcription factor regulating tumor necrosis factor alpha, putative	0	1	0	68	0	0	0	0	0	0	0	34	0	0	0	2	0	0	0	0	0	0	0	0	0	0	1	32
exon-XM_002384674.1-1	GENE_exon-XM_002384674.1-1	XM_002384674.1	XM_002384674	protein_coding	conserved hypothetical protein	0	0	0	63	0	0	0	0	0	0	0	21	0	0	0	0	0	0	0	0	0	0	0	0	0	0	0	42
exon-XM_002384673.1-1	GENE_exon-XM_002384673.1-1	XM_002384673.1	XM_002384673	protein_coding	conserved hypothetical protein	0	1	2	65	0	0	0	0	0	0	0	31	0	0	0	0	2	0	0	0	0	0	0	0	0	0	1	34
exon-XM_002384672.1-1	GENE_exon-XM_002384672.1-1	XM_002384672.1	XM_002384672	protein_coding	amino acid transporter (Mtr), putative	0	11	2	72	0	0	0	0	0	0	0	46	0	0	0	5	2	0	0	0	1	0	0	0	0	0	10	22
exon-XM_002384671.1-1	GENE_exon-XM_002384671.1-1	XM_002384671.1	XM_002384671	protein_coding	integral membrane protein	0	3	2	104	0	0	0	0	0	0	0	55	0	0	0	0	2	0	0	0	0	0	0	0	0	0	3	49
exon-XM_002384668.1-1	GENE_exon-XM_002384668.1-1	XM_002384668.1	XM_002384668	protein_coding	choline transport protein, putative	0	0	1	71	0	0	0	0	0	0	0	22	0	0	0	0	1	0	0	0	0	0	0	0	0	0	0	49
exon-XM_002384667.1-1	GENE_exon-XM_002384667.1-1	XM_002384667.1	XM_002384667	protein_coding	amino acid transporter, putative	0	2	0	83	0	0	0	0	0	0	0	51	0	0	0	1	0	0	0	0	0	0	0	0	0	0	2	31
exon-XM_002384666.1-1	GENE_exon-XM_002384666.1-1	XM_002384666.1	XM_002384666	protein_coding	conserved hypothetical protein	0	1	2	75	0	0	0	0	0	0	0	22	0	0	0	0	2	0	0	0	0	0	0	0	0	0	1	53
exon-XM_002384665.1-1	GENE_exon-XM_002384665.1-1	XM_002384665.1	XM_002384665	protein_coding	aminobutyrate aminotransferase, putative	0	11	3	73	0	0	0	0	0	0	0	24	0	0	0	1	3	0	0	0	0	0	0	0	0	0	11	48
exon-XM_002384664.1-1	GENE_exon-XM_002384664.1-1	XM_002384664.1	XM_002384664	protein_coding	two-component sensor protein histidine protein kinase, putative	0	6	7	111	0	0	0	0	0	0	0	50	0	0	0	3	7	0	0	0	0	0	0	0	0	0	6	58
exon-XM_002384663.1-1	GENE_exon-XM_002384663.1-1	XM_002384663.1	XM_002384663	protein_coding	hypothetical protein	0	3	3	88	0	0	0	0	0	0	0	20	0	0	0	0	3	0	0	0	0	0	0	0	0	0	3	68
exon-XM_002384662.1-1	GENE_exon-XM_002384662.1-1	XM_002384662.1	XM_002384662	protein_coding	oxidoreductase, putative	0	8	4	93	0	0	0	0	0	0	0	52	0	0	0	3	4	0	0	0	2	0	0	0	0	0	6	40
exon-XM_002384661.1-1	GENE_exon-XM_002384661.1-1	XM_002384661.1	XM_002384661	protein_coding	fructose-bisphosphate aldolase, putative	0	1	0	112	0	0	0	0	0	0	0	63	0	0	0	0	0	0	0	0	0	0	0	0	0	0	1	49
exon-XM_002384660.1-1	GENE_exon-XM_002384660.1-1	XM_002384660.1	XM_002384660	protein_coding	Hsp70 family chaperone, putative	0	2	2	150	0	0	0	0	0	0	0	74	0	0	0	1	2	0	0	0	0	0	0	0	0	0	2	75
exon-XM_002384659.1-1	GENE_exon-XM_002384659.1-1	XM_002384659.1	XM_002384659	protein_coding	conserved hypothetical protein	0	4	3	126	0	0	0	0	0	0	0	78	0	0	0	0	3	0	0	0	0	0	0	0	0	0	4	48
exon-XM_002384656.1-1	GENE_exon-XM_002384656.1-1	XM_002384656.1	XM_002384656	protein_coding	conserved hypothetical protein	0	1	2	128	0	0	0	0	0	0	0	55	0	0	0	2	2	0	0	0	0	0	0	0	0	0	1	71
exon-XM_002384655.1-1	GENE_exon-XM_002384655.1-1	XM_002384655.1	XM_002384655	protein_coding	C6 transcription factor, putative	0	2	0	110	0	0	0	0	0	0	0	52	0	0	0	0	0	0	0	0	0	0	0	0	0	0	2	58
exon-XM_002384654.1-1	GENE_exon-XM_002384654.1-1	XM_002384654.1	XM_002384654	protein_coding	hypothetical protein	0	0	0	116	0	0	0	0	0	0	0	63	0	0	0	0	0	0	0	0	0	0	0	0	0	0	0	53
exon-XM_002384653.1-1	GENE_exon-XM_002384653.1-1	XM_002384653.1	XM_002384653	protein_coding	iron-sulfur protein subunit of succinate dehydrogenase Sdh2, putative	0	3	0	118	0	0	0	0	0	0	0	56	0	0	0	2	0	0	0	0	2	0	0	0	0	0	1	62
exon-XM_002384652.1-1	GENE_exon-XM_002384652.1-1	XM_002384652.1	XM_002384652	protein_coding	pectin lyase, putative	0	5	0	126	0	0	0	0	0	0	0	64	0	0	0	2	0	0	0	0	1	0	0	0	0	0	4	61
exon-XM_002384651.1-1	GENE_exon-XM_002384651.1-1	XM_002384651.1	XM_002384651	protein_coding	LsdA family protein	0	9	7	109	0	0	0	0	0	0	0	60	0	0	0	1	7	0	0	0	1	0	0	0	0	0	8	49
exon-XM_002384650.1-1	GENE_exon-XM_002384650.1-1	XM_002384650.1	XM_002384650	protein_coding	hypothetical protein	0	3	6	97	0	0	0	0	0	0	0	37	0	0	0	0	6	0	0	0	0	0	0	0	0	0	3	60
exon-XM_002384649.1-1	GENE_exon-XM_002384649.1-1	XM_002384649.1	XM_002384649	protein_coding	MFS multidrug transporter, putative	0	4	5	65	0	0	0	0	0	0	0	43	0	0	0	4	5	0	0	0	0	0	0	0	0	0	4	18
exon-XM_002384648.1-1	GENE_exon-XM_002384648.1-1	XM_002384648.1	XM_002384648	protein_coding	NRPS-like enzyme, putative	0	6	8	35	0	0	0	0	0	0	0	16	0	0	0	0	8	0	0	0	0	0	0	0	0	0	6	19
exon-XM_002384647.1-1	GENE_exon-XM_002384647.1-1	XM_002384647.1	XM_002384647	protein_coding	sensory transduction histidine kinase bacterial, putative	0	4	2	57	0	0	0	0	0	0	0	29	0	0	0	1	2	0	0	0	0	0	0	0	0	0	4	27
exon-XM_002384646.1-1	GENE_exon-XM_002384646.1-1	XM_002384646.1	XM_002384646	protein_coding	conserved hypothetical protein	0	1	0	56	0	0	0	0	0	0	0	14	0	0	0	2	0	0	0	0	0	0	0	0	0	0	1	40
exon-XM_002384645.1-1	GENE_exon-XM_002384645.1-1	XM_002384645.1	XM_002384645	protein_coding	beta-xylosidase	0	5	5	62	0	0	0	0	0	0	0	27	0	0	0	5	5	0	0	0	1	0	0	0	0	1	4	30
exon-XM_002384644.1-1	GENE_exon-XM_002384644.1-1	XM_002384644.1	XM_002384644	protein_coding	neutral protease 2 precursor, putative	0	4	1	61	0	0	0	0	0	0	0	54	0	0	0	3	1	0	0	0	1	0	0	0	0	0	3	5
exon-XM_002384643.1-1	GENE_exon-XM_002384643.1-1	XM_002384643.1	XM_002384643	protein_coding	conserved hypothetical protein	0	1	0	57	0	0	0	0	0	0	0	11	0	0	0	0	0	0	0	0	0	0	0	0	0	0	1	46
exon-XM_002384642.1-1	GENE_exon-XM_002384642.1-1	XM_002384642.1	XM_002384642	protein_coding	conserved hypothetical protein	0	2	0	66	0	0	0	0	0	0	0	42	0	0	0	0	0	0	0	0	0	0	0	0	0	0	2	24
exon-XM_002384641.1-1	GENE_exon-XM_002384641.1-1	XM_002384641.1	XM_002384641	protein_coding	riboflavin aldehyde-forming enzyme	0	1	3	37	0	0	0	1	0	0	0	27	0	0	0	1	2	0	0	0	1	0	0	0	0	0	1	9
exon-XM_002384640.1-1	GENE_exon-XM_002384640.1-1	XM_002384640.1	XM_002384640	protein_coding	molybdenum cofactor biosynthetic protein (CnxF), putative	0	6	1	39	0	0	0	0	0	0	0	15	0	0	0	0	1	0	0	0	0	0	0	0	0	0	6	24
exon-XM_002384639.1-1	GENE_exon-XM_002384639.1-1	XM_002384639.1	XM_002384639	protein_coding	amidase, putative	0	2	0	49	0	0	0	0	0	0	0	24	0	0	0	0	0	0	0	0	0	0	0	0	0	0	2	25
exon-XM_002384638.1-1	GENE_exon-XM_002384638.1-1	XM_002384638.1	XM_002384638	protein_coding	sugar transporter, putative	0	6	0	40	0	0	0	0	0	0	0	26	0	0	0	0	0	0	0	0	0	0	0	0	0	0	6	14
exon-XM_002384637.1-1	GENE_exon-XM_002384637.1-1	XM_002384637.1	XM_002384637	protein_coding	hydroxymethylglutaryl-CoA synthase, putative	0	2	0	34	0	0	0	0	0	0	0	10	0	0	0	0	0	0	0	0	0	0	0	0	0	0	2	24
exon-XM_002384636.1-1	GENE_exon-XM_002384636.1-1	XM_002384636.1	XM_002384636	protein_coding	alpha-1,2-mannosidase family protein	0	2	1	17	0	0	0	0	0	0	0	3	0	0	0	0	1	0	0	0	0	0	0	0	0	0	2	14
exon-XM_002384635.1-1	GENE_exon-XM_002384635.1-1	XM_002384635.1	XM_002384635	protein_coding	conserved hypothetical protein	0	0	0	7	0	0	0	0	0	0	0	2	0	0	0	0	0	0	0	0	0	0	0	0	0	0	0	5
exon-XM_002384634.1-1	GENE_exon-XM_002384634.1-1	XM_002384634.1	XM_002384634	protein_coding	conserved hypothetical protein	0	0	1	3	0	0	0	0	0	0	0	0	0	0	0	0	1	0	0	0	0	0	0	0	0	0	0	3
exon-XM_002384633.1-1	GENE_exon-XM_002384633.1-1	XM_002384633.1	XM_002384633	protein_coding	glycogen branching enzyme GbeA, putative	0	0	0	3	0	0	0	0	0	0	0	1	0	0	0	0	0	0	0	0	0	0	0	0	0	0	0	2
exon-XM_002384632.1-1	GENE_exon-XM_002384632.1-1	XM_002384632.1	XM_002384632	protein_coding	ATP synthase F1, beta subunit, putative	0	0	0	4	0	0	0	0	0	0	0	0	0	0	0	0	0	0	0	0	0	0	0	0	0	0	0	4
exon-XM_002384631.1-1	GENE_exon-XM_002384631.1-1	XM_002384631.1	XM_002384631	protein_coding	cytochrome c oxidase subunit V	0	1	0	4	0	0	0	0	0	0	0	1	0	0	0	0	0	0	0	0	0	0	0	0	0	0	1	3
exon-XM_002384630.1-1	GENE_exon-XM_002384630.1-1	XM_002384630.1	XM_002384630	protein_coding	cofilin	0	1	0	4	0	0	0	0	0	0	0	2	0	0	0	0	0	0	0	0	1	0	0	0	0	0	1	2
exon-XM_002384629.1-1	GENE_exon-XM_002384629.1-1	XM_002384629.1	XM_002384629	protein_coding	SH3 domain protein	0	0	1	4	0	0	0	0	0	0	0	4	0	0	0	0	1	0	0	0	0	0	0	0	0	0	0	0
exon-XM_002384628.1-1	GENE_exon-XM_002384628.1-1	XM_002384628.1	XM_002384628	protein_coding	hypothetical protein	0	0	0	3	0	0	0	0	0	0	0	3	0	0	0	0	0	0	0	0	0	0	0	0	0	0	0	0
exon-XM_002384627.1-1	GENE_exon-XM_002384627.1-1	XM_002384627.1	XM_002384627	protein_coding	stress response RCI peptide, putative	0	0	0	2	0	0	0	0	0	0	0	1	0	0	0	0	0	0	0	0	0	0	0	0	0	0	0	1
exon-XM_002384626.1-1	GENE_exon-XM_002384626.1-1	XM_002384626.1	XM_002384626	protein_coding	mitochondrion biogenesis protein (She9), putative	0	0	0	3	0	0	0	0	0	0	0	3	0	0	0	0	0	0	0	0	0	0	0	0	0	0	0	0
exon-XM_002384625.1-1	GENE_exon-XM_002384625.1-1	XM_002384625.1	XM_002384625	protein_coding	ubiquinol-cytochrome c reductase iron-sulfur subunit precursor	0	0	0	4	0	0	0	0	0	0	0	0	0	0	0	1	0	0	0	0	0	0	0	0	0	0	0	3
exon-XM_002384624.1-1	GENE_exon-XM_002384624.1-1	XM_002384624.1	XM_002384624	protein_coding	histone-like transcription factor, putative	0	0	0	4	0	0	0	0	0	0	0	1	0	0	0	0	0	0	0	0	0	0	0	0	0	0	0	3
exon-XM_002384623.1-1	GENE_exon-XM_002384623.1-1	XM_002384623.1	XM_002384623	protein_coding	voltage-gated chloride channel, putative	0	0	1	9	0	0	0	0	0	0	0	6	0	0	0	0	1	0	0	0	0	0	0	0	0	0	0	3
exon-XM_002384622.1-1	GENE_exon-XM_002384622.1-1	XM_002384622.1	XM_002384622	protein_coding	pyridoxamine phosphate oxidase, putative	0	0	1	10	0	0	0	0	0	0	0	2	0	0	0	1	1	0	0	0	0	0	0	0	0	0	0	7
exon-XM_002384620.1-1	GENE_exon-XM_002384620.1-1	XM_002384620.1	XM_002384620	protein_coding	phosphomevalonate kinase	0	0	0	7	0	0	0	0	0	0	0	2	0	0	0	0	0	0	0	0	0	0	0	0	0	0	0	5
exon-XM_002384619.1-1	GENE_exon-XM_002384619.1-1	XM_002384619.1	XM_002384619	protein_coding	MFS monosaccharide transporter, putative	0	0	0	7	0	0	0	0	0	0	0	3	0	0	0	1	0	0	0	0	0	0	0	0	0	0	0	3
exon-XM_002384618.1-1	GENE_exon-XM_002384618.1-1	XM_002384618.1	XM_002384618	protein_coding	arrestin domain containing protein, putative	0	0	0	5	1	0	0	0	0	0	0	1	0	0	0	0	0	0	0	0	0	0	0	0	0	0	0	3
exon-XM_002384617.1-1	GENE_exon-XM_002384617.1-1	XM_002384617.1	XM_002384617	protein_coding	conserved hypothetical protein	0	0	0	6	0	0	0	0	0	0	0	3	0	0	0	0	0	0	0	0	0	0	0	0	0	0	0	3
exon-XM_002384616.1-1	GENE_exon-XM_002384616.1-1	XM_002384616.1	XM_002384616	protein_coding	20S proteasome maturation protein Ump1, putative	0	0	0	7	0	0	0	0	0	0	0	3	0	0	0	0	0	0	0	0	0	0	0	0	0	0	0	4
exon-XM_002384615.1-1	GENE_exon-XM_002384615.1-1	XM_002384615.1	XM_002384615	protein_coding	37S ribosomal protein S12	0	1	0	5	0	0	0	0	0	0	0	1	0	0	0	0	0	0	0	0	0	0	0	0	0	0	1	4
exon-XM_002384614.1-1	GENE_exon-XM_002384614.1-1	XM_002384614.1	XM_002384614	protein_coding	alpha-1,2-mannosyltransferase (Kre2), putative	0	0	0	5	0	0	0	0	0	0	0	4	0	0	0	0	0	0	0	0	0	0	0	0	0	0	0	1
exon-XM_002384613.1-1	GENE_exon-XM_002384613.1-1	XM_002384613.1	XM_002384613	protein_coding	topoisomerase II associated protein (Pat1), putative	0	0	0	8	0	0	0	0	0	0	0	4	0	0	0	0	0	0	0	0	0	0	0	0	0	0	0	4
exon-XM_002384612.1-1	GENE_exon-XM_002384612.1-1	XM_002384612.1	XM_002384612	protein_coding	UDP-glucose 4-epimerase	0	0	0	6	0	0	0	0	0	0	0	2	0	0	0	3	0	0	0	0	0	0	0	0	0	0	0	1
exon-XM_002384611.1-1	GENE_exon-XM_002384611.1-1	XM_002384611.1	XM_002384611	protein_coding	oxidoreductase, short chain dehydrogenase/reductase family	0	1	0	6	0	0	0	0	0	0	0	3	0	0	0	0	0	0	0	0	0	0	0	0	0	0	1	3
exon-XM_002384610.1-1	GENE_exon-XM_002384610.1-1	XM_002384610.1	XM_002384610	protein_coding	G-patch domain protein, putative	0	0	0	8	0	0	0	0	0	0	0	3	0	0	0	0	0	0	0	0	0	0	0	0	0	0	0	5
exon-XM_002384609.1-1	GENE_exon-XM_002384609.1-1	XM_002384609.1	XM_002384609	protein_coding	Sec1 family superfamily	0	0	0	11	0	0	0	0	0	0	0	5	0	0	0	2	0	0	0	0	0	0	0	0	0	0	0	4
exon-XM_002384608.1-1	GENE_exon-XM_002384608.1-1	XM_002384608.1	XM_002384608	protein_coding	mitochondrial ATP-dependent RNA helicase Suv3, putative	0	1	1	10	0	0	0	0	0	0	0	7	0	0	0	0	1	0	0	0	0	0	0	0	0	0	1	3
exon-XM_002384607.1-1	GENE_exon-XM_002384607.1-1	XM_002384607.1	XM_002384607	protein_coding	RNA helicase-like splicing factor (HRH1), putative	0	1	0	19	0	0	0	0	0	0	0	13	0	0	0	0	0	0	0	0	0	0	0	0	0	0	1	6
exon-XM_002384606.1-1	GENE_exon-XM_002384606.1-1	XM_002384606.1	XM_002384606	protein_coding	ribosome biogenesis protein Urb1, putative	0	0	2	21	0	0	0	0	0	0	0	7	0	0	0	1	2	0	0	0	0	0	0	0	0	0	0	13
exon-XM_002384605.1-1	GENE_exon-XM_002384605.1-1	XM_002384605.1	XM_002384605	protein_coding	conserved hypothetical protein	0	1	1	12	0	0	0	0	0	0	0	8	0	0	0	0	1	0	0	0	0	0	0	0	0	0	1	4
exon-XM_002384604.1-1	GENE_exon-XM_002384604.1-1	XM_002384604.1	XM_002384604	protein_coding	conserved hypothetical protein	0	0	2	18	0	0	0	0	0	0	0	12	0	0	0	0	2	0	0	0	0	0	0	0	0	0	0	6
exon-XM_002384603.1-1	GENE_exon-XM_002384603.1-1	XM_002384603.1	XM_002384603	protein_coding	helicase, putative	0	1	1	26	0	0	0	0	0	0	0	9	0	0	0	0	1	0	0	0	0	0	0	0	0	0	1	17
exon-XM_002384602.1-1	GENE_exon-XM_002384602.1-1	XM_002384602.1	XM_002384602	protein_coding	DNA repair helicase rad5,16, putative	0	2	2	26	0	0	0	0	0	0	0	8	0	0	0	1	2	0	0	0	1	0	0	0	0	0	1	18
exon-XM_002384601.1-1	GENE_exon-XM_002384601.1-1	XM_002384601.1	XM_002384601	protein_coding	monooxygenase, putative	0	0	0	30	0	0	0	0	0	0	0	12	0	0	0	0	0	0	0	0	0	0	0	0	0	0	0	18
exon-XM_002384600.1-1	GENE_exon-XM_002384600.1-1	XM_002384600.1	XM_002384600	protein_coding	conserved hypothetical protein	0	0	1	29	0	0	0	0	0	0	0	17	0	0	0	0	1	0	0	0	0	0	0	0	0	0	0	12
exon-XM_002384599.1-1	GENE_exon-XM_002384599.1-1	XM_002384599.1	XM_002384599	protein_coding	glutathione-S-transferase theta, GST, putative	0	0	1	23	0	0	0	0	0	0	0	8	0	0	0	0	1	0	0	0	1	0	0	0	0	0	0	15
exon-XM_002384598.1-1	GENE_exon-XM_002384598.1-1	XM_002384598.1	XM_002384598	protein_coding	hypothetical protein	0	0	0	24	0	0	0	0	0	0	0	10	0	0	0	0	0	0	0	0	0	0	0	0	0	0	0	14
exon-XM_002384597.1-1	GENE_exon-XM_002384597.1-1	XM_002384597.1	XM_002384597	protein_coding	conserved hypothetical protein	0	0	1	23	0	0	0	0	0	0	0	6	0	0	0	1	1	0	0	0	0	0	0	0	0	0	0	16
exon-XM_002384596.1-1	GENE_exon-XM_002384596.1-1	XM_002384596.1	XM_002384596	protein_coding	phosphofructokinase, putative	0	1	2	15	2	0	0	0	0	0	0	1	0	0	0	0	2	0	0	0	0	0	0	0	0	0	1	12
exon-XM_002384595.1-1	GENE_exon-XM_002384595.1-1	XM_002384595.1	XM_002384595	protein_coding	conserved hypothetical protein	0	0	0	10	0	0	0	0	0	0	0	9	0	0	0	0	0	0	0	0	0	0	0	0	0	0	0	1
exon-XM_002384594.1-1	GENE_exon-XM_002384594.1-1	XM_002384594.1	XM_002384594	protein_coding	conserved hypothetical protein	0	0	0	10	0	0	0	0	0	0	0	4	0	0	0	0	0	0	0	0	0	0	0	0	0	0	0	6
exon-XM_002384593.1-1	GENE_exon-XM_002384593.1-1	XM_002384593.1	XM_002384593	protein_coding	DUF221 domain protein, putative	0	0	1	8	0	0	0	0	0	0	0	1	0	0	0	0	1	0	0	0	0	0	0	0	0	0	0	7
exon-XM_002384592.1-1	GENE_exon-XM_002384592.1-1	XM_002384592.1	XM_002384592	protein_coding	conserved hypothetical protein	0	0	0	11	0	0	0	0	0	0	0	7	0	0	0	0	0	0	0	0	0	0	0	0	0	0	0	4
exon-XM_002384590.1-1	GENE_exon-XM_002384590.1-1	XM_002384590.1	XM_002384590	protein_coding	conserved hypothetical protein	0	0	1	50	0	0	0	0	0	0	0	47	0	0	0	0	1	0	0	0	0	0	0	0	0	0	0	3
exon-XM_002384589.1-1	GENE_exon-XM_002384589.1-1	XM_002384589.1	XM_002384589	protein_coding	conserved hypothetical protein	0	3	2	46	0	0	0	0	0	0	0	6	0	0	0	0	2	0	0	0	0	0	0	0	0	0	3	40
exon-XM_002384588.1-1	GENE_exon-XM_002384588.1-1	XM_002384588.1	XM_002384588	protein_coding	hypothetical protein	0	2	0	48	0	0	0	0	0	0	0	33	0	0	0	2	0	0	0	0	0	0	0	0	0	0	2	13
exon-XM_002384587.1-1	GENE_exon-XM_002384587.1-1	XM_002384587.1	XM_002384587	protein_coding	conserved hypothetical protein	0	0	0	52	0	0	0	0	0	0	0	48	0	0	0	0	0	0	0	0	0	0	0	0	0	0	0	4
exon-XM_002384586.1-1	GENE_exon-XM_002384586.1-1	XM_002384586.1	XM_002384586	protein_coding	conserved hypothetical protein	0	0	0	9	0	0	0	0	0	0	0	4	0	0	0	0	0	0	0	0	0	0	0	0	0	0	0	5
exon-XM_002384585.1-1	GENE_exon-XM_002384585.1-1	XM_002384585.1	XM_002384585	protein_coding	hypothetical protein	0	0	0	11	0	0	0	0	0	0	0	7	0	0	0	0	0	0	0	0	0	0	0	0	0	0	0	4
exon-XM_002384584.1-1	GENE_exon-XM_002384584.1-1	XM_002384584.1	XM_002384584	protein_coding	conserved hypothetical protein	0	0	1	6	0	0	0	0	0	0	0	2	0	0	0	0	1	0	0	0	1	0	0	0	0	0	0	4
exon-XM_002384583.1-1	GENE_exon-XM_002384583.1-1	XM_002384583.1	XM_002384583	protein_coding	hypothetical protein	0	0	2	5	0	0	0	0	0	0	0	2	0	0	0	0	2	0	0	0	0	0	0	0	0	0	0	3
exon-XM_002384582.1-1	GENE_exon-XM_002384582.1-1	XM_002384582.1	XM_002384582	protein_coding	conserved hypothetical protein	0	0	2	5	0	0	0	0	0	0	0	0	0	0	0	0	2	0	0	0	0	0	0	0	0	0	0	5
exon-XM_002384581.1-1	GENE_exon-XM_002384581.1-1	XM_002384581.1	XM_002384581	protein_coding	conserved hypothetical protein	0	0	0	6	0	0	0	0	0	0	0	0	0	0	0	0	0	0	0	0	0	0	0	0	0	0	0	6
exon-XM_002384580.1-1	GENE_exon-XM_002384580.1-1	XM_002384580.1	XM_002384580	protein_coding	short-chain dehydrogenases/reductase, putative	0	0	0	6	0	0	0	0	0	0	0	6	0	0	0	0	0	0	0	0	0	0	0	0	0	0	0	0
exon-XM_002384579.1-1	GENE_exon-XM_002384579.1-1	XM_002384579.1	XM_002384579	protein_coding	conserved hypothetical protein	0	0	0	10	0	0	0	0	0	0	0	0	0	0	0	0	0	0	0	0	0	0	0	0	0	0	0	10
exon-XM_002384578.1-1	GENE_exon-XM_002384578.1-1	XM_002384578.1	XM_002384578	protein_coding	beta-lactamase family protein	0	0	0	18	0	0	0	0	0	0	0	0	0	0	0	0	0	0	0	0	0	0	0	0	0	0	0	18
exon-XM_002384577.1-1	GENE_exon-XM_002384577.1-1	XM_002384577.1	XM_002384577	protein_coding	NRPS-like enzyme, putative	0	5	5	27	0	0	0	0	0	0	0	2	0	0	0	2	5	0	0	0	0	0	0	0	0	0	5	23
exon-XM_002384576.1-1	GENE_exon-XM_002384576.1-1	XM_002384576.1	XM_002384576	protein_coding	hypothetical protein	0	1	0	46	0	0	0	0	0	0	0	14	0	0	0	0	0	0	0	0	0	0	0	0	0	0	1	32
exon-XM_002384575.1-1	GENE_exon-XM_002384575.1-1	XM_002384575.1	XM_002384575	protein_coding	oxidoreductase, short chain dehydrogenase/reductase family, putative	0	1	1	79	0	0	0	0	0	0	0	61	0	0	0	1	1	0	0	0	0	0	0	0	0	0	1	17
exon-XM_002384574.1-1	GENE_exon-XM_002384574.1-1	XM_002384574.1	XM_002384574	protein_coding	hypothetical protein	0	3	1	108	0	0	0	0	0	0	0	90	0	0	0	0	1	0	0	0	0	0	0	0	0	0	3	18
exon-XM_002384573.1-1	GENE_exon-XM_002384573.1-1	XM_002384573.1	XM_002384573	protein_coding	conserved hypothetical protein	0	2	2	185	0	0	0	0	0	0	0	91	0	0	0	0	2	0	0	0	0	0	0	0	0	0	2	94
exon-XM_002384572.1-1	GENE_exon-XM_002384572.1-1	XM_002384572.1	XM_002384572	protein_coding	conserved hypothetical protein	0	1	0	160	0	0	0	0	0	0	0	64	0	0	0	0	0	0	0	0	0	0	0	0	0	0	1	96
exon-XM_002384571.1-1	GENE_exon-XM_002384571.1-1	XM_002384571.1	XM_002384571	protein_coding	conserved hypothetical protein	0	8	6	164	0	0	0	0	0	0	0	110	0	0	0	3	6	0	0	0	0	0	0	0	0	0	8	51
exon-XM_002384570.1-1	GENE_exon-XM_002384570.1-1	XM_002384570.1	XM_002384570	protein_coding	muramidase, putative	0	11	3	158	0	0	0	0	0	0	1	97	0	0	0	2	2	0	0	0	0	0	0	0	0	0	11	59
exon-XM_002384569.1-1	GENE_exon-XM_002384569.1-1	XM_002384569.1	XM_002384569	protein_coding	F-box domain protein	0	1	4	147	0	0	0	0	0	0	0	57	0	0	0	0	4	0	0	0	0	0	0	0	0	0	1	90
exon-XM_002384568.1-1	GENE_exon-XM_002384568.1-1	XM_002384568.1	XM_002384568	protein_coding	amino acid transporter, putative	0	7	4	129	0	0	0	0	0	0	0	73	0	0	0	4	4	0	0	0	1	0	0	0	0	0	6	53
exon-XM_002384567.1-1	GENE_exon-XM_002384567.1-1	XM_002384567.1	XM_002384567	protein_coding	hypothetical protein	0	0	0	121	0	0	0	0	0	0	0	58	0	0	0	1	0	0	0	0	0	0	0	0	0	0	0	62
exon-XM_002384566.1-1	GENE_exon-XM_002384566.1-1	XM_002384566.1	XM_002384566	protein_coding	O-methyltransferase, putative	0	8	2	148	0	0	0	0	0	0	0	69	0	0	0	3	2	0	0	0	0	0	0	0	0	0	8	76
exon-XM_002384565.1-1	GENE_exon-XM_002384565.1-1	XM_002384565.1	XM_002384565	protein_coding	efflux pump antibiotic resistance protein, putative	0	10	6	110	0	0	0	0	0	0	0	67	0	0	0	6	6	0	0	0	2	0	0	0	0	0	8	39
exon-XM_002384564.1-1	GENE_exon-XM_002384564.1-1	XM_002384564.1	XM_002384564	protein_coding	mitochondrial carrier protein Leu5	0	7	7	77	0	0	0	0	0	0	0	2	0	0	0	0	7	0	0	0	1	0	0	0	0	0	7	75
exon-XM_002384563.1-1	GENE_exon-XM_002384563.1-1	XM_002384563.1	XM_002384563	protein_coding	MAK1-like monooxygenase, putative	0	0	0	85	0	0	0	0	0	0	0	77	0	0	0	0	0	0	0	0	0	0	0	0	0	0	0	8
exon-XM_002384562.1-1	GENE_exon-XM_002384562.1-1	XM_002384562.1	XM_002384562	protein_coding	polyketide synthase, putative	0	23	15	71	0	0	0	0	0	0	0	29	0	0	0	0	15	0	0	0	0	0	0	0	0	0	23	42
exon-XM_002384561.1-1	GENE_exon-XM_002384561.1-1	XM_002384561.1	XM_002384561	protein_coding	conserved hypothetical protein	0	11	7	49	0	0	0	0	0	0	0	0	0	0	0	0	7	0	0	0	0	0	0	0	0	0	11	49
exon-XM_002384560.1-1	GENE_exon-XM_002384560.1-1	XM_002384560.1	XM_002384560	protein_coding	polyketide synthase, putative	0	0	0	64	0	0	0	0	0	0	0	0	0	0	0	0	0	0	0	0	0	0	0	0	0	0	0	64
exon-XM_002384556.1-1	GENE_exon-XM_002384556.1-1	XM_002384556.1	XM_002384556	protein_coding	conserved hypothetical protein	0	0	0	1	0	0	0	0	0	0	0	0	0	0	0	0	0	0	0	0	0	0	0	0	0	0	0	1
exon-XM_002384555.1-1	GENE_exon-XM_002384555.1-1	XM_002384555.1	XM_002384555	protein_coding	eukaryotic translation initiation factor eIF-5A-2	0	0	0	1	0	0	0	0	0	0	0	0	0	0	0	0	0	0	0	0	0	0	0	0	0	0	0	1
exon-XM_002384554.1-1	GENE_exon-XM_002384554.1-1	XM_002384554.1	XM_002384554	protein_coding	gibberellin 3-beta hydroxylase, putative	0	0	1	0	0	0	0	0	0	0	0	0	0	0	0	0	1	0	0	0	0	0	0	0	0	0	0	0
exon-XM_002384553.1-1	GENE_exon-XM_002384553.1-1	XM_002384553.1	XM_002384553	protein_coding	translation initiation inhibitor, putative	0	0	0	1	0	0	0	0	0	0	0	0	0	0	0	0	0	0	0	0	0	0	0	0	0	0	0	1
exon-XM_002384552.1-1	GENE_exon-XM_002384552.1-1	XM_002384552.1	XM_002384552	protein_coding	hypothetical protein	0	0	0	1	0	0	0	0	0	0	0	1	0	0	0	0	0	0	0	0	0	0	0	0	0	0	0	0
exon-XM_002384551.1-1	GENE_exon-XM_002384551.1-1	XM_002384551.1	XM_002384551	protein_coding	2,4-dihydroxyhept-2-ene-1,7-dioic acid aldolase, putative	0	0	0	1	0	0	0	0	0	0	0	1	0	0	0	0	0	0	0	0	0	0	0	0	0	0	0	0
exon-XM_002384550.1-1	GENE_exon-XM_002384550.1-1	XM_002384550.1	XM_002384550	protein_coding	pantothenate transporter, putative	0	0	0	1	0	0	0	0	0	0	0	0	0	0	0	0	0	0	0	0	0	0	0	0	0	0	0	1
exon-XM_002384548.1-1	GENE_exon-XM_002384548.1-1	XM_002384548.1	XM_002384548	protein_coding	short-chain dehydrogenase, putative	0	0	0	3	0	0	0	0	0	0	0	3	0	0	0	0	0	0	0	0	0	0	0	0	0	0	0	0
exon-XM_002384547.1-1	GENE_exon-XM_002384547.1-1	XM_002384547.1	XM_002384547	protein_coding	hypothetical protein	0	0	0	3	0	0	0	0	0	0	0	3	0	0	0	0	0	0	0	0	0	0	0	0	0	0	0	0
exon-XM_002384546.1-1	GENE_exon-XM_002384546.1-1	XM_002384546.1	XM_002384546	protein_coding	conserved hypothetical protein	0	0	0	3	0	0	0	0	0	0	0	3	0	0	0	0	0	0	0	0	0	0	0	0	0	0	0	0
exon-XM_002384545.1-1	GENE_exon-XM_002384545.1-1	XM_002384545.1	XM_002384545	protein_coding	conserved hypothetical protein	0	0	0	3	0	0	0	0	0	0	0	0	0	0	0	0	0	0	0	0	0	0	0	0	0	0	0	3
exon-XM_002384544.1-1	GENE_exon-XM_002384544.1-1	XM_002384544.1	XM_002384544	protein_coding	conserved hypothetical protein	0	0	0	3	0	0	0	0	0	0	0	3	0	0	0	0	0	0	0	0	0	0	0	0	0	0	0	0
exon-XM_002384543.1-1	GENE_exon-XM_002384543.1-1	XM_002384543.1	XM_002384543	protein_coding	hypothetical protein	0	0	0	3	0	0	0	0	0	0	0	0	0	0	0	0	0	0	0	0	0	0	0	0	0	0	0	3
exon-XM_002384530.1-1	GENE_exon-XM_002384530.1-1	XM_002384530.1	XM_002384530	protein_coding	hypothetical protein	0	0	1	1	0	0	0	0	0	0	0	1	0	0	0	0	1	0	0	0	0	0	0	0	0	0	0	0
exon-XM_002384529.1-1	GENE_exon-XM_002384529.1-1	XM_002384529.1	XM_002384529	protein_coding	D-lactate dehydrogenase (cytochrome), putative	0	0	0	1	0	0	0	0	0	0	0	1	0	0	0	0	0	0	0	0	0	0	0	0	0	0	0	0
exon-XM_002384528.1-1	GENE_exon-XM_002384528.1-1	XM_002384528.1	XM_002384528	protein_coding	oxidoreductase CipA-like, putative	0	0	1	1	0	0	0	0	0	0	0	0	0	0	0	0	1	0	0	0	0	0	0	0	0	0	0	1
exon-XM_002384527.1-1	GENE_exon-XM_002384527.1-1	XM_002384527.1	XM_002384527	protein_coding	FAD monooxygenase, putative	0	0	0	3	0	0	0	0	0	0	0	2	0	0	0	0	0	0	0	0	0	0	0	0	0	0	0	1
exon-XM_002384526.1-1	GENE_exon-XM_002384526.1-1	XM_002384526.1	XM_002384526	protein_coding	conserved hypothetical protein	0	1	0	5	0	0	0	0	0	0	0	1	0	0	0	0	0	0	0	0	0	0	0	0	0	0	1	4
exon-XM_002384525.1-1	GENE_exon-XM_002384525.1-1	XM_002384525.1	XM_002384525	protein_coding	conserved hypothetical protein	0	0	0	36	0	0	0	0	0	0	0	1	0	0	0	0	0	0	0	0	0	0	0	0	0	0	0	35
exon-XM_002384524.1-1	GENE_exon-XM_002384524.1-1	XM_002384524.1	XM_002384524	protein_coding	conserved hypothetical protein	0	4	3	58	0	0	0	0	0	0	0	43	0	0	0	3	3	0	0	0	1	0	0	0	0	0	4	12
exon-XM_002384523.1-1	GENE_exon-XM_002384523.1-1	XM_002384523.1	XM_002384523	protein_coding	short-chain dehydrogenases/reductase, putative	0	3	2	66	1	0	0	0	0	0	0	29	0	0	0	1	2	0	0	0	0	0	0	0	0	0	3	35
exon-XM_002384522.1-1	GENE_exon-XM_002384522.1-1	XM_002384522.1	XM_002384522	protein_coding	conserved hypothetical protein	0	0	1	65	0	0	0	0	0	0	0	20	0	0	0	0	1	0	0	0	0	0	0	0	0	0	0	45
exon-XM_002384521.1-1	GENE_exon-XM_002384521.1-1	XM_002384521.1	XM_002384521	protein_coding	conserved hypothetical protein	0	2	2	67	0	0	0	0	0	0	0	23	0	0	0	0	2	0	0	0	0	0	0	0	0	0	2	44
exon-XM_002384520.1-1	GENE_exon-XM_002384520.1-1	XM_002384520.1	XM_002384520	protein_coding	conserved hypothetical protein	0	1	2	85	0	0	0	0	0	0	0	46	0	0	0	0	2	0	0	0	0	0	0	0	0	0	1	39
exon-XM_002384519.1-1	GENE_exon-XM_002384519.1-1	XM_002384519.1	XM_002384519	protein_coding	conserved hypothetical protein	0	2	3	83	0	0	0	0	0	0	0	54	0	0	0	1	3	0	0	0	0	0	0	0	0	0	2	28
exon-XM_002384517.1-1	GENE_exon-XM_002384517.1-1	XM_002384517.1	XM_002384517	protein_coding	conserved hypothetical protein	0	11	2	114	0	0	0	0	0	0	0	46	0	0	0	1	2	0	0	0	0	0	0	0	0	0	11	67
exon-XM_002384516.1-1	GENE_exon-XM_002384516.1-1	XM_002384516.1	XM_002384516	protein_coding	period circadian protein, putative	0	6	3	161	0	0	0	0	1	0	0	95	0	0	0	6	2	0	0	0	0	0	0	0	0	0	6	60
exon-XM_002384515.1-1	GENE_exon-XM_002384515.1-1	XM_002384515.1	XM_002384515	protein_coding	hypothetical protein	0	2	1	151	0	0	0	0	0	0	0	64	0	0	0	0	1	0	0	0	0	0	0	0	0	0	2	87
exon-XM_002384514.1-1	GENE_exon-XM_002384514.1-1	XM_002384514.1	XM_002384514	protein_coding	hypothetical protein	0	3	1	116	0	0	0	0	0	0	0	96	0	0	0	0	1	0	0	0	0	0	0	0	0	0	3	20
exon-XM_002384513.1-1	GENE_exon-XM_002384513.1-1	XM_002384513.1	XM_002384513	protein_coding	alkaline phytoceramidase, putative	0	1	0	109	0	0	0	0	0	0	0	80	0	0	0	2	0	0	0	0	0	0	0	0	0	0	1	27
exon-XM_002384512.1-1	GENE_exon-XM_002384512.1-1	XM_002384512.1	XM_002384512	protein_coding	amino acid transporter, putative	0	1	0	79	0	0	0	0	0	0	0	34	0	0	0	15	0	0	0	0	0	0	0	0	0	0	1	30
exon-XM_002384511.1-1	GENE_exon-XM_002384511.1-1	XM_002384511.1	XM_002384511	protein_coding	conserved hypothetical protein	0	6	0	37	0	0	0	0	0	0	0	30	0	0	0	0	0	0	0	0	0	0	0	0	0	0	6	7
exon-XM_002384510.1-1	GENE_exon-XM_002384510.1-1	XM_002384510.1	XM_002384510	protein_coding	NRPS-like enzyme, putative	0	1	3	100	0	0	0	0	0	0	0	66	0	0	0	0	3	0	0	0	0	0	0	0	0	0	1	34
exon-XM_002384509.1-1	GENE_exon-XM_002384509.1-1	XM_002384509.1	XM_002384509	protein_coding	conserved hypothetical protein	0	0	0	119	0	0	0	0	0	0	0	22	0	0	0	0	0	0	0	0	0	0	0	0	0	0	0	97
exon-XM_002384508.1-1	GENE_exon-XM_002384508.1-1	XM_002384508.1	XM_002384508	protein_coding	hypothetical protein	0	5	0	140	0	0	0	0	0	0	0	6	0	0	0	0	0	0	0	0	0	0	0	0	0	0	5	134
exon-XM_002384507.1-1	GENE_exon-XM_002384507.1-1	XM_002384507.1	XM_002384507	protein_coding	conserved hypothetical protein	0	8	3	165	0	0	0	0	0	0	0	61	0	0	0	18	3	0	0	0	1	0	0	0	0	0	7	87
exon-XM_002384506.1-1	GENE_exon-XM_002384506.1-1	XM_002384506.1	XM_002384506	protein_coding	hypothetical protein	0	4	2	175	0	0	0	0	0	0	0	70	0	0	0	0	2	0	0	0	0	0	0	0	0	0	4	105
exon-XM_002384505.1-1	GENE_exon-XM_002384505.1-1	XM_002384505.1	XM_002384505	protein_coding	NCS family nucleoside transporter, putative	0	18	6	177	0	0	0	0	0	0	0	59	0	0	0	8	6	0	0	0	2	0	0	0	0	0	17	111
exon-XM_002384504.1-1	GENE_exon-XM_002384504.1-1	XM_002384504.1	XM_002384504	protein_coding	conserved hypothetical protein	0	3	2	155	0	0	0	0	0	0	0	99	0	0	0	10	2	0	0	0	0	0	0	0	0	0	3	46
exon-XM_002384503.1-1	GENE_exon-XM_002384503.1-1	XM_002384503.1	XM_002384503	protein_coding	conserved hypothetical protein	0	2	3	121	0	0	0	0	0	0	0	77	0	0	0	3	3	0	0	0	0	0	0	0	0	0	2	41
exon-XM_002384502.1-1	GENE_exon-XM_002384502.1-1	XM_002384502.1	XM_002384502	protein_coding	conserved hypothetical protein	0	2	1	76	0	0	0	0	0	0	0	58	0	0	0	0	1	0	0	0	0	0	0	0	0	0	2	18
exon-XM_002384501.1-1	GENE_exon-XM_002384501.1-1	XM_002384501.1	XM_002384501	protein_coding	glutamate decarboxylase, putative	0	1	5	60	0	0	0	0	0	0	0	43	0	0	0	0	5	0	0	0	0	0	0	0	0	0	1	17
exon-XM_002384500.1-1	GENE_exon-XM_002384500.1-1	XM_002384500.1	XM_002384500	protein_coding	flavin containing polyamine oxidase, putative	0	2	1	54	0	0	0	0	0	0	0	39	0	0	0	2	1	0	0	0	0	0	0	0	0	0	2	13
exon-XM_002384499.1-1	GENE_exon-XM_002384499.1-1	XM_002384499.1	XM_002384499	protein_coding	conserved hypothetical protein	0	3	2	27	0	0	0	0	0	0	0	16	0	0	0	0	2	0	0	0	0	0	0	0	0	0	3	11
exon-XM_002384498.1-1	GENE_exon-XM_002384498.1-1	XM_002384498.1	XM_002384498	protein_coding	hypothetical protein	0	0	0	34	0	0	0	0	0	0	0	20	0	0	0	0	0	0	0	0	0	0	0	0	0	0	0	14
exon-XM_002384497.1-1	GENE_exon-XM_002384497.1-1	XM_002384497.1	XM_002384497	protein_coding	conserved hypothetical protein	0	6	3	25	0	0	0	0	0	0	0	12	0	0	0	3	3	0	0	0	1	0	0	0	0	0	5	11
exon-XM_002384496.1-1	GENE_exon-XM_002384496.1-1	XM_002384496.1	XM_002384496	protein_coding	C6 transcription factor, putative	0	1	1	30	0	0	0	0	0	0	0	14	0	0	0	0	1	0	0	0	0	0	0	0	0	0	1	16
exon-XM_002384495.1-1	GENE_exon-XM_002384495.1-1	XM_002384495.1	XM_002384495	protein_coding	nucleoside transporter, putative	0	1	1	51	0	0	0	0	0	0	0	21	0	0	0	0	1	0	0	0	0	0	0	0	0	0	1	30
exon-XM_002384494.1-1	GENE_exon-XM_002384494.1-1	XM_002384494.1	XM_002384494	protein_coding	MFS multidrug transporter, putative	0	4	1	39	0	0	0	0	0	0	0	14	0	0	0	0	1	0	0	0	0	0	0	0	0	0	4	25
exon-XM_002384493.1-1	GENE_exon-XM_002384493.1-1	XM_002384493.1	XM_002384493	protein_coding	beta-lactamase	0	1	0	37	0	0	0	0	0	0	0	7	0	0	0	0	0	0	0	0	0	0	0	0	0	0	1	30
exon-XM_002384492.1-1	GENE_exon-XM_002384492.1-1	XM_002384492.1	XM_002384492	protein_coding	conserved hypothetical protein	0	2	1	38	0	0	0	0	0	0	0	10	0	0	0	0	1	0	0	0	0	0	0	0	0	0	2	28
exon-XM_002384491.1-1	GENE_exon-XM_002384491.1-1	XM_002384491.1	XM_002384491	protein_coding	hypothetical protein	0	1	0	41	0	0	0	0	0	0	0	28	0	0	0	1	0	0	0	0	0	0	0	0	0	0	1	12
exon-XM_002384490.1-1	GENE_exon-XM_002384490.1-1	XM_002384490.1	XM_002384490	protein_coding	alpha methylacyl-CoA racemase, putative	0	3	1	23	0	0	0	0	0	0	0	16	0	0	0	0	1	0	0	0	0	0	0	0	0	0	3	7
exon-XM_002384489.1-1	GENE_exon-XM_002384489.1-1	XM_002384489.1	XM_002384489	protein_coding	conserved hypothetical protein	0	19	5	67	0	0	0	0	0	0	0	16	0	0	0	42	5	0	0	0	8	0	0	0	0	0	13	15
exon-XM_002384488.1-1	GENE_exon-XM_002384488.1-1	XM_002384488.1	XM_002384488	protein_coding	conserved hypothetical protein	0	2	2	69	0	0	0	0	0	0	0	9	0	0	0	0	2	0	0	0	0	0	0	0	0	0	2	60
exon-XM_002384487.1-1	GENE_exon-XM_002384487.1-1	XM_002384487.1	XM_002384487	protein_coding	nucleoside-diphosphate-sugar epimerase, putative	0	2	2	67	0	0	0	0	0	0	0	62	0	0	0	2	2	0	0	0	0	0	0	0	0	0	2	3
exon-XM_002384486.1-1	GENE_exon-XM_002384486.1-1	XM_002384486.1	XM_002384486	protein_coding	C-14 sterol reductase, putative	0	0	0	39	0	0	0	0	0	0	0	38	0	0	0	0	0	0	0	0	0	0	0	0	0	0	0	1
exon-XM_002384485.1-1	GENE_exon-XM_002384485.1-1	XM_002384485.1	XM_002384485	protein_coding	ganglioside induced differentiation associated protein, putative	0	0	0	10	0	0	0	0	0	0	0	9	0	0	0	0	0	0	0	0	0	0	0	0	0	0	0	1
exon-XM_002384484.1-1	GENE_exon-XM_002384484.1-1	XM_002384484.1	XM_002384484	protein_coding	isoflavone reductase family protein	0	0	1	0	0	0	0	0	0	0	0	0	0	0	0	0	1	0	0	0	0	0	0	0	0	0	0	0
exon-XM_002384483.1-1	GENE_exon-XM_002384483.1-1	XM_002384483.1	XM_002384483	protein_coding	endo-1,4-beta-glucanase	0	0	0	1	0	0	0	0	0	0	0	1	0	0	0	0	0	0	0	0	0	0	0	0	0	0	0	0
exon-XM_002384482.1-1	GENE_exon-XM_002384482.1-1	XM_002384482.1	XM_002384482	protein_coding	AMP-binding enzyme, putative	0	0	0	1	0	0	0	0	0	0	0	1	0	0	0	0	0	0	0	0	0	0	0	0	0	0	0	0
exon-XM_002384481.1-1	GENE_exon-XM_002384481.1-1	XM_002384481.1	XM_002384481	protein_coding	BolA domain protein	0	0	0	1	0	0	0	0	0	0	0	0	0	0	0	0	0	0	0	0	0	0	0	0	0	0	0	1
exon-XM_002384478.1-1	GENE_exon-XM_002384478.1-1	XM_002384478.1	XM_002384478	protein_coding	hscarg dehydrogenase, putative	0	0	0	1	0	0	0	0	0	0	0	1	0	0	0	0	0	0	0	0	0	0	0	0	0	0	0	0
exon-XM_002384477.1-1	GENE_exon-XM_002384477.1-1	XM_002384477.1	XM_002384477	protein_coding	conserved hypothetical protein	0	0	0	1	0	0	0	0	0	0	0	0	0	0	0	0	0	0	0	0	0	0	0	0	0	0	0	1
exon-XM_002384476.1-1	GENE_exon-XM_002384476.1-1	XM_002384476.1	XM_002384476	protein_coding	conserved hypothetical protein	0	0	1	0	0	0	0	0	0	0	0	0	0	0	0	0	1	0	0	0	0	0	0	0	0	0	0	0
exon-XM_002384475.1-1	GENE_exon-XM_002384475.1-1	XM_002384475.1	XM_002384475	protein_coding	conserved hypothetical protein	0	0	0	1	0	0	0	0	0	0	0	1	0	0	0	0	0	0	0	0	0	0	0	0	0	0	0	0
exon-XM_002384474.1-1	GENE_exon-XM_002384474.1-1	XM_002384474.1	XM_002384474	protein_coding	protein RDR1, putative	0	0	0	2	0	0	0	0	0	0	0	1	0	0	0	0	0	0	0	0	0	0	0	0	0	0	0	1
exon-XM_002384473.1-1	GENE_exon-XM_002384473.1-1	XM_002384473.1	XM_002384473	protein_coding	isoflavone reductase family protein (CipA), putative	0	0	1	1	0	0	0	0	0	0	0	1	0	0	0	0	1	0	0	0	0	0	0	0	0	0	0	0
exon-XM_002384472.1-1	GENE_exon-XM_002384472.1-1	XM_002384472.1	XM_002384472	protein_coding	dihydroflavonal-4-reductase, putative	0	0	1	1	0	0	0	0	0	0	0	0	0	0	0	0	1	0	0	0	0	0	0	0	0	0	0	1
exon-XM_002384471.1-1	GENE_exon-XM_002384471.1-1	XM_002384471.1	XM_002384471	protein_coding	MFS peptide transporter Ptr2, putative	0	0	0	1	0	0	0	0	0	0	0	1	0	0	0	0	0	0	0	0	0	0	0	0	0	0	0	0
exon-XM_002384470.1-1	GENE_exon-XM_002384470.1-1	XM_002384470.1	XM_002384470	protein_coding	non-canonical purine NTP pyrophosphatase, rdgB/HAM1 family	0	0	0	8	0	0	0	0	0	0	0	0	0	0	0	0	0	0	0	0	0	0	0	0	0	0	0	8
exon-XM_002384469.1-1	GENE_exon-XM_002384469.1-1	XM_002384469.1	XM_002384469	protein_coding	conserved hypothetical protein	0	0	0	45	0	0	0	0	0	0	0	0	0	0	0	0	0	0	0	0	0	0	0	0	0	0	0	45
exon-XM_002384468.1-1	GENE_exon-XM_002384468.1-1	XM_002384468.1	XM_002384468	protein_coding	hypothetical protein	0	1	0	57	0	0	0	0	0	0	0	40	0	0	0	1	0	0	0	0	0	0	0	0	0	0	1	16
exon-XM_002384467.1-1	GENE_exon-XM_002384467.1-1	XM_002384467.1	XM_002384467	protein_coding	cap binding protein	0	2	1	95	0	0	0	0	0	0	0	48	0	0	0	0	1	0	0	0	0	0	0	0	0	0	2	47
exon-XM_002384466.1-1	GENE_exon-XM_002384466.1-1	XM_002384466.1	XM_002384466	protein_coding	integral membrane protein, Mpv17/PMP22 family, putative	0	0	0	97	0	0	0	0	0	0	0	48	0	0	0	1	0	0	0	0	0	0	0	0	0	0	0	48
exon-XM_002384465.1-1	GENE_exon-XM_002384465.1-1	XM_002384465.1	XM_002384465	protein_coding	ribosomal protein S5	0	0	0	85	0	0	0	0	0	0	0	56	0	0	0	1	0	0	0	0	0	0	0	0	0	0	0	28
exon-XM_002384464.1-1	GENE_exon-XM_002384464.1-1	XM_002384464.1	XM_002384464	protein_coding	siderophore iron transporter, putative	0	6	1	98	0	0	0	0	0	0	0	49	0	0	0	2	1	0	0	0	0	0	0	0	0	0	6	47
exon-XM_002384463.1-1	GENE_exon-XM_002384463.1-1	XM_002384463.1	XM_002384463	protein_coding	opsin, putative	0	5	0	95	0	0	0	0	0	0	0	38	0	0	0	5	0	0	0	0	2	0	0	0	0	0	3	54
exon-XM_002384462.1-1	GENE_exon-XM_002384462.1-1	XM_002384462.1	XM_002384462	protein_coding	conserved hypothetical protein	0	13	6	48	0	0	0	0	0	1	0	44	0	0	0	0	5	0	0	0	0	0	0	0	0	0	13	4
exon-XM_002384461.1-1	GENE_exon-XM_002384461.1-1	XM_002384461.1	XM_002384461	protein_coding	ABC multidrug transporter, putative	0	3	1	57	0	0	0	0	0	0	0	49	0	0	0	1	1	0	0	0	1	0	0	0	0	0	2	8
exon-XM_002384460.1-1	GENE_exon-XM_002384460.1-1	XM_002384460.1	XM_002384460	protein_coding	isoleucyl-tRNA synthetase, putative	0	3	1	26	0	0	0	0	0	0	0	7	0	0	0	0	1	0	0	0	0	0	0	0	0	0	3	19
exon-XM_002384459.1-1	GENE_exon-XM_002384459.1-1	XM_002384459.1	XM_002384459	protein_coding	UPF0183 domain protein	0	2	2	26	0	0	0	0	0	0	0	8	0	0	0	0	2	0	0	0	0	0	0	0	0	0	2	18
exon-XM_002384458.1-1	GENE_exon-XM_002384458.1-1	XM_002384458.1	XM_002384458	protein_coding	kinesin family protein (BimC), putative	0	12	4	23	0	0	0	0	0	0	0	12	0	0	0	1	4	0	0	0	1	0	0	0	0	0	11	11
exon-XM_002384456.1-1	GENE_exon-XM_002384456.1-1	XM_002384456.1	XM_002384456	protein_coding	thermolabile L-asparaginase, putative	0	1	1	26	0	0	0	0	0	0	0	8	0	0	0	0	1	0	0	0	0	0	0	0	0	0	1	18
exon-XM_002384455.1-1	GENE_exon-XM_002384455.1-1	XM_002384455.1	XM_002384455	protein_coding	conserved hypothetical protein	0	0	0	23	0	0	0	0	0	0	0	15	0	0	0	0	0	0	0	0	0	0	0	0	0	0	0	8
exon-XM_002384454.1-1	GENE_exon-XM_002384454.1-1	XM_002384454.1	XM_002384454	protein_coding	anaphase promoting complex subunit Apc11, putative	0	0	2	17	0	0	0	0	0	0	0	8	0	0	0	0	2	0	0	0	0	0	0	0	0	0	0	9
exon-XM_002384453.1-1	GENE_exon-XM_002384453.1-1	XM_002384453.1	XM_002384453	protein_coding	thiosulfate sulfurtransferase, putative	0	2	1	19	0	0	0	0	0	0	0	9	0	0	0	0	1	0	0	0	0	0	0	0	0	0	2	10
exon-XM_002384452.1-1	GENE_exon-XM_002384452.1-1	XM_002384452.1	XM_002384452	protein_coding	conserved hypothetical protein	0	1	0	21	0	0	0	0	0	0	0	13	0	0	0	0	0	0	0	0	0	0	0	0	0	0	1	8
exon-XM_002384451.1-1	GENE_exon-XM_002384451.1-1	XM_002384451.1	XM_002384451	protein_coding	RPEL repeat protein	0	0	1	23	0	0	0	0	0	0	0	11	0	0	0	4	1	0	0	0	0	0	0	0	0	0	0	8
exon-XM_002384450.1-1	GENE_exon-XM_002384450.1-1	XM_002384450.1	XM_002384450	protein_coding	translin-associated factor TraX, putative	0	2	0	25	0	0	0	0	0	0	0	10	0	0	0	1	0	0	0	0	1	0	0	0	0	0	1	15
exon-XM_002384449.1-1	GENE_exon-XM_002384449.1-1	XM_002384449.1	XM_002384449	protein_coding	beta-mannosidase, putative	0	0	1	39	0	0	0	0	0	0	0	13	0	0	0	1	1	0	0	0	0	0	0	0	0	0	0	25
exon-XM_002384448.1-1	GENE_exon-XM_002384448.1-1	XM_002384448.1	XM_002384448	protein_coding	C6 transcription factor, putative	0	3	1	36	0	0	0	0	0	0	0	13	0	0	0	0	1	0	0	0	0	0	0	0	0	0	3	23
exon-XM_002384447.1-1	GENE_exon-XM_002384447.1-1	XM_002384447.1	XM_002384447	protein_coding	mannosyltransferase (PIG-M), putative	0	0	1	43	0	0	0	0	0	0	0	20	0	0	0	0	1	0	0	0	0	0	0	0	0	0	0	23
exon-XM_002384446.1-1	GENE_exon-XM_002384446.1-1	XM_002384446.1	XM_002384446	protein_coding	Na+/H+ antiporter, putative	0	3	2	29	0	0	0	0	0	0	0	7	0	0	0	1	2	0	0	0	0	0	0	0	0	0	3	21
exon-XM_002384445.1-1	GENE_exon-XM_002384445.1-1	XM_002384445.1	XM_002384445	protein_coding	ubiquitin carboxyl-terminal hydrolase isozyme L3, putative	0	2	1	39	0	0	0	0	0	0	0	19	0	0	0	0	1	0	0	0	0	0	0	0	0	0	2	20
exon-XM_002384444.1-1	GENE_exon-XM_002384444.1-1	XM_002384444.1	XM_002384444	protein_coding	farnesyl-diphosphate farnesyltransferase, putative	0	1	0	40	0	0	0	0	0	0	0	20	0	0	0	2	0	0	0	0	0	0	0	0	0	0	1	18
exon-XM_002384443.1-1	GENE_exon-XM_002384443.1-1	XM_002384443.1	XM_002384443	protein_coding	DnaJ domain protein	0	3	1	48	0	0	0	0	0	0	0	21	0	0	0	1	1	0	0	0	0	0	0	0	0	0	3	26
exon-XM_002384442.1-1	GENE_exon-XM_002384442.1-1	XM_002384442.1	XM_002384442	protein_coding	phytase, putative	0	3	2	35	0	0	0	0	0	0	0	18	0	0	0	1	2	0	0	0	0	0	0	0	0	0	3	16
exon-XM_002384441.1-1	GENE_exon-XM_002384441.1-1	XM_002384441.1	XM_002384441	protein_coding	conserved hypothetical protein	0	1	3	27	0	0	0	0	0	0	0	14	0	0	0	0	3	0	0	0	0	0	0	0	0	0	1	13
exon-XM_002384440.1-1	GENE_exon-XM_002384440.1-1	XM_002384440.1	XM_002384440	protein_coding	conserved hypothetical protein	0	0	2	28	0	0	0	0	2	0	0	19	0	0	0	0	0	0	0	0	0	0	0	0	0	0	0	9
exon-XM_002384439.1-1	GENE_exon-XM_002384439.1-1	XM_002384439.1	XM_002384439	protein_coding	DNA-directed polymerase kappa, putative	0	3	0	24	0	0	0	0	0	0	0	17	0	0	0	0	0	0	0	0	0	0	0	0	0	0	3	7
exon-XM_002384438.1-1	GENE_exon-XM_002384438.1-1	XM_002384438.1	XM_002384438	protein_coding	DNA damage response protein RcaA	0	0	3	13	0	0	0	0	0	0	0	6	0	0	0	1	3	0	0	0	0	0	0	0	0	0	0	6
exon-XM_002384437.1-1	GENE_exon-XM_002384437.1-1	XM_002384437.1	XM_002384437	protein_coding	glycosyltransferase, putative	0	1	0	53	0	0	0	0	0	0	0	8	0	0	0	1	0	0	0	0	0	0	0	0	0	0	1	44
exon-XM_002384435.1-1	GENE_exon-XM_002384435.1-1	XM_002384435.1	XM_002384435	protein_coding	sugar transporter, putative	0	2	0	65	0	0	0	0	0	0	0	21	0	0	0	1	0	0	0	0	0	0	0	0	0	0	2	43
exon-XM_002384434.1-1	GENE_exon-XM_002384434.1-1	XM_002384434.1	XM_002384434	protein_coding	conserved hypothetical protein	0	1	0	80	0	0	0	0	0	0	0	38	0	0	0	0	0	0	0	0	0	0	0	0	0	0	1	42
exon-XM_002384433.1-1	GENE_exon-XM_002384433.1-1	XM_002384433.1	XM_002384433	protein_coding	glycosyl transferase, putative	0	50	19	82	0	0	0	0	0	0	0	19	0	0	0	9	19	0	0	0	2	0	0	0	0	0	49	55
exon-XM_002384432.1-1	GENE_exon-XM_002384432.1-1	XM_002384432.1	XM_002384432	protein_coding	cell surface protein, putative	0	1	0	85	0	0	0	0	0	0	0	18	0	0	0	4	0	0	0	0	0	0	0	0	0	0	1	63
exon-XM_002384431.1-1	GENE_exon-XM_002384431.1-1	XM_002384431.1	XM_002384431	protein_coding	glycophorin A domain protein	0	1	1	83	0	0	0	0	0	0	0	56	0	0	0	1	1	0	0	0	0	0	0	0	0	0	1	26
exon-XM_002384430.1-1	GENE_exon-XM_002384430.1-1	XM_002384430.1	XM_002384430	protein_coding	CipC-like antibiotic stress responsive protein	0	1	0	93	0	0	3	0	0	0	0	31	0	0	0	1	0	0	0	0	0	0	0	0	0	0	1	58
exon-XM_002384429.1-1	GENE_exon-XM_002384429.1-1	XM_002384429.1	XM_002384429	protein_coding	conserved hypothetical protein	0	0	0	121	0	0	0	0	0	0	0	32	0	0	0	0	0	0	0	0	0	0	0	0	0	0	0	89
exon-XM_002384428.1-1	GENE_exon-XM_002384428.1-1	XM_002384428.1	XM_002384428	protein_coding	conserved hypothetical protein	0	9	0	165	0	0	0	0	0	0	0	90	0	0	0	21	0	0	0	0	3	0	0	0	0	0	7	56
exon-XM_002384427.1-1	GENE_exon-XM_002384427.1-1	XM_002384427.1	XM_002384427	protein_coding	conserved hypothetical protein	0	8	3	153	0	0	0	0	0	0	0	67	0	0	1	0	3	0	0	0	0	0	0	0	0	0	7	86
exon-XM_002384426.1-1	GENE_exon-XM_002384426.1-1	XM_002384426.1	XM_002384426	protein_coding	conserved hypothetical protein	0	12	5	140	0	0	0	0	0	0	0	84	0	0	0	2	5	0	0	0	0	0	0	0	0	0	12	54
exon-XM_002384425.1-1	GENE_exon-XM_002384425.1-1	XM_002384425.1	XM_002384425	protein_coding	conserved hypothetical protein	0	10	4	130	0	0	0	0	0	0	0	81	0	0	0	1	4	0	0	0	0	0	0	0	0	0	10	48
exon-XM_002384424.1-1	GENE_exon-XM_002384424.1-1	XM_002384424.1	XM_002384424	protein_coding	cytochrome P450, putative	0	5	4	142	0	0	0	0	0	0	0	53	0	0	0	0	4	0	0	0	0	0	0	0	0	0	5	89
exon-XM_002384422.1-1	GENE_exon-XM_002384422.1-1	XM_002384422.1	XM_002384422	protein_coding	hypothetical protein	0	1	1	95	0	0	0	0	0	0	0	5	0	0	0	0	1	0	0	0	0	0	0	0	0	0	1	90
exon-XM_002384421.1-1	GENE_exon-XM_002384421.1-1	XM_002384421.1	XM_002384421	protein_coding	hypothetical protein	0	1	0	84	0	0	0	0	0	0	0	76	0	0	0	3	0	0	0	0	0	0	0	0	0	0	1	5
exon-XM_002384420.1-1	GENE_exon-XM_002384420.1-1	XM_002384420.1	XM_002384420	protein_coding	conserved hypothetical protein	0	1	0	31	0	0	0	0	0	0	0	24	0	0	0	0	0	0	0	0	0	0	0	0	0	0	1	7
exon-XM_002384419.1-1	GENE_exon-XM_002384419.1-1	XM_002384419.1	XM_002384419	protein_coding	conserved hypothetical protein	0	1	0	51	0	0	0	0	0	0	0	5	0	0	0	0	0	0	0	0	0	0	0	0	0	0	1	46
exon-XM_002384418.1-1	GENE_exon-XM_002384418.1-1	XM_002384418.1	XM_002384418	protein_coding	hypothetical protein	0	0	1	71	0	0	0	0	0	0	0	5	0	0	0	0	1	0	0	0	0	0	0	0	0	0	0	66
exon-XM_002384417.1-1	GENE_exon-XM_002384417.1-1	XM_002384417.1	XM_002384417	protein_coding	conserved hypothetical protein	0	4	4	114	0	0	0	0	0	0	0	62	0	0	0	0	4	0	0	0	0	0	0	0	0	0	4	52
exon-XM_002384416.1-1	GENE_exon-XM_002384416.1-1	XM_002384416.1	XM_002384416	protein_coding	conserved hypothetical protein	0	6	4	146	0	0	0	0	0	0	0	56	0	0	0	1	4	0	0	0	0	0	0	0	0	0	6	89
exon-XM_002384415.1-1	GENE_exon-XM_002384415.1-1	XM_002384415.1	XM_002384415	protein_coding	short chain dehydrogenase/reductase family protein	0	6	1	125	0	0	0	0	0	0	0	55	0	0	0	1	1	0	0	0	0	0	0	0	0	0	6	69
exon-XM_002384414.1-1	GENE_exon-XM_002384414.1-1	XM_002384414.1	XM_002384414	protein_coding	hypothetical protein	0	2	5	102	0	0	0	0	0	0	0	56	0	0	0	2	5	0	0	0	1	0	0	0	0	0	1	45
exon-XM_002384412.1-1	GENE_exon-XM_002384412.1-1	XM_002384412.1	XM_002384412	protein_coding	hypothetical protein	0	4	2	107	0	0	0	0	0	0	0	53	0	0	0	1	2	0	0	0	0	0	0	0	0	0	4	53
exon-XM_002384411.1-1	GENE_exon-XM_002384411.1-1	XM_002384411.1	XM_002384411	protein_coding	conserved hypothetical protein	0	2	2	106	0	0	0	0	0	0	0	58	0	0	0	0	2	0	0	0	0	0	0	0	0	0	2	48
exon-XM_002384410.1-1	GENE_exon-XM_002384410.1-1	XM_002384410.1	XM_002384410	protein_coding	MFS sugar transporter, putative	0	7	4	87	0	0	0	0	0	0	0	31	0	0	0	4	4	0	0	0	0	0	0	0	0	0	7	52
exon-XM_002384409.1-1	GENE_exon-XM_002384409.1-1	XM_002384409.1	XM_002384409	protein_coding	histidinol dehydrogenase, putative	0	0	0	59	0	0	0	0	0	0	0	1	0	0	0	2	0	0	0	0	0	0	0	0	0	0	0	56
exon-XM_002384408.1-1	GENE_exon-XM_002384408.1-1	XM_002384408.1	XM_002384408	protein_coding	fatty acid synthase alpha subunit FasA, putative	0	0	0	48	0	0	0	0	0	0	0	48	0	0	0	0	0	0	0	0	0	0	0	0	0	0	0	0
exon-XM_002384406.1-1	GENE_exon-XM_002384406.1-1	XM_002384406.1	XM_002384406	protein_coding	bicyclomycin resistance protein, putative	0	0	0	1	0	0	0	0	0	0	0	1	0	0	0	0	0	0	0	0	0	0	0	0	0	0	0	0
exon-XM_002384405.1-1	GENE_exon-XM_002384405.1-1	XM_002384405.1	XM_002384405	protein_coding	alpha-ketoglutarate-dependent sulfonate dioxygenase, putative	0	0	0	4	0	0	0	0	0	0	0	0	0	0	0	0	0	0	0	0	0	0	0	0	0	0	0	4
exon-XM_002384404.1-1	GENE_exon-XM_002384404.1-1	XM_002384404.1	XM_002384404	protein_coding	gluconolactonase precursor, putative	0	0	0	6	0	0	0	0	0	0	0	6	0	0	0	0	0	0	0	0	0	0	0	0	0	0	0	0
exon-XM_002384403.1-1	GENE_exon-XM_002384403.1-1	XM_002384403.1	XM_002384403	protein_coding	conserved hypothetical protein	0	0	0	10	0	0	0	0	0	0	0	9	0	0	0	0	0	0	0	0	0	0	0	0	0	0	0	1
exon-XM_002384402.1-1	GENE_exon-XM_002384402.1-1	XM_002384402.1	XM_002384402	protein_coding	ankyrin repeat domain protein, putative	0	1	2	22	0	0	0	0	0	0	0	19	0	0	0	0	2	0	0	0	0	0	0	0	0	0	1	3
exon-XM_002384401.1-1	GENE_exon-XM_002384401.1-1	XM_002384401.1	XM_002384401	protein_coding	gluconolactonase precursor, putative	0	2	0	38	0	0	0	0	0	0	0	7	0	0	0	0	0	0	0	0	0	0	0	0	0	0	2	31
exon-XM_002384400.1-1	GENE_exon-XM_002384400.1-1	XM_002384400.1	XM_002384400	protein_coding	immune-responsive protein, putative	0	10	0	37	0	0	0	0	0	0	0	25	0	0	0	0	0	0	0	0	1	0	0	0	0	0	10	12
exon-XM_002384399.1-1	GENE_exon-XM_002384399.1-1	XM_002384399.1	XM_002384399	protein_coding	conserved hypothetical protein	0	11	0	35	0	0	0	0	0	0	0	13	0	0	0	0	0	0	0	0	0	0	0	0	0	0	11	22
exon-XM_002384398.1-1	GENE_exon-XM_002384398.1-1	XM_002384398.1	XM_002384398	protein_coding	C6 transcription factor, putative	0	2	1	50	0	0	0	0	0	0	0	32	0	0	0	0	1	0	0	0	0	0	0	0	0	0	2	18
exon-XM_002384397.1-1	GENE_exon-XM_002384397.1-1	XM_002384397.1	XM_002384397	protein_coding	cytochrome P450, putative	0	1	0	27	0	0	0	0	0	0	0	15	0	0	0	0	0	0	0	0	0	0	0	0	0	0	1	12
exon-XM_002384395.1-1	GENE_exon-XM_002384395.1-1	XM_002384395.1	XM_002384395	protein_coding	fatty acid synthase subunit beta, putative	0	21	6	62	0	0	0	0	0	0	0	18	0	0	0	0	6	0	0	0	0	0	0	0	0	0	21	44
exon-XM_002384394.1-1	GENE_exon-XM_002384394.1-1	XM_002384394.1	XM_002384394	protein_coding	2-methylcitrate dehydratase (PrpD), putative	0	7	2	85	0	0	0	0	0	0	0	44	0	0	0	0	2	0	0	0	0	0	0	0	0	0	7	41
exon-XM_002384393.1-1	GENE_exon-XM_002384393.1-1	XM_002384393.1	XM_002384393	protein_coding	conserved hypothetical protein	0	6	2	86	0	0	0	0	0	0	0	32	0	0	0	2	2	0	0	0	0	0	0	0	0	0	6	52
exon-XM_002384392.1-1	GENE_exon-XM_002384392.1-1	XM_002384392.1	XM_002384392	protein_coding	N-acetyltransferase, GNAT family, putative	0	8	2	69	0	0	0	0	0	0	0	21	0	0	0	0	2	0	0	0	0	0	0	0	0	0	8	48
exon-XM_002384391.1-1	GENE_exon-XM_002384391.1-1	XM_002384391.1	XM_002384391	protein_coding	conserved hypothetical protein	0	6	4	48	0	0	0	0	0	0	0	36	0	0	0	3	4	0	0	0	0	0	0	0	0	0	6	9
exon-XM_002384390.1-1	GENE_exon-XM_002384390.1-1	XM_002384390.1	XM_002384390	protein_coding	conserved hypothetical protein	0	0	0	71	0	0	0	0	0	0	0	38	0	0	0	0	0	0	0	0	0	0	0	0	0	0	0	33
exon-XM_002384389.1-1	GENE_exon-XM_002384389.1-1	XM_002384389.1	XM_002384389	protein_coding	conserved hypothetical protein	0	0	0	79	0	0	0	0	0	0	0	31	0	0	0	0	0	0	0	0	0	0	0	0	0	0	0	48
exon-XM_002384388.1-1	GENE_exon-XM_002384388.1-1	XM_002384388.1	XM_002384388	protein_coding	hypothetical protein	0	0	0	83	0	0	0	0	0	0	0	71	0	0	0	0	0	0	0	0	0	0	0	0	0	0	0	12
exon-XM_002384387.1-1	GENE_exon-XM_002384387.1-1	XM_002384387.1	XM_002384387	protein_coding	C6 finger domain protein, putative	0	8	6	85	0	0	0	0	0	0	0	76	0	0	0	0	6	0	0	0	0	0	0	0	0	0	8	9
exon-XM_002384386.1-1	GENE_exon-XM_002384386.1-1	XM_002384386.1	XM_002384386	protein_coding	hypothetical protein	0	0	0	112	0	0	0	0	0	0	0	68	0	0	0	0	0	0	0	0	0	0	0	0	0	0	0	44
exon-XM_002384385.1-1	GENE_exon-XM_002384385.1-1	XM_002384385.1	XM_002384385	protein_coding	hypothetical protein	0	0	8	111	0	0	0	0	0	0	1	65	0	0	0	1	7	0	0	0	0	0	0	0	0	0	0	45
exon-XM_002384384.1-1	GENE_exon-XM_002384384.1-1	XM_002384384.1	XM_002384384	protein_coding	conserved hypothetical protein	0	4	0	123	0	0	0	0	0	0	0	55	0	0	0	0	0	0	0	0	0	0	0	0	0	0	4	68
exon-XM_002384383.1-1	GENE_exon-XM_002384383.1-1	XM_002384383.1	XM_002384383	protein_coding	hypothetical protein	0	0	3	91	0	0	0	0	0	0	0	51	0	0	0	0	3	0	0	0	0	0	0	0	0	0	0	40
exon-XM_002384382.1-1	GENE_exon-XM_002384382.1-1	XM_002384382.1	XM_002384382	protein_coding	conserved hypothetical protein	0	3	5	80	0	0	0	0	0	0	0	33	0	0	0	0	5	0	0	0	0	0	0	0	0	0	3	47
exon-XM_002384381.1-1	GENE_exon-XM_002384381.1-1	XM_002384381.1	XM_002384381	protein_coding	efflux pump antibiotic resistance protein, putative	0	4	6	101	0	0	0	0	0	0	0	52	0	0	0	0	6	0	0	0	0	0	0	0	0	0	4	49
exon-XM_002384380.1-1	GENE_exon-XM_002384380.1-1	XM_002384380.1	XM_002384380	protein_coding	ankyrin repeat-containing protein, putative	0	0	0	107	0	0	0	0	0	0	0	32	0	0	0	0	0	0	0	0	0	0	0	0	0	0	0	75
exon-XM_002384379.1-1	GENE_exon-XM_002384379.1-1	XM_002384379.1	XM_002384379	protein_coding	conserved hypothetical protein	0	10	14	136	0	0	0	0	0	0	0	86	0	0	0	0	14	0	0	0	1	0	0	0	0	0	10	50
exon-XM_002384378.1-1	GENE_exon-XM_002384378.1-1	XM_002384378.1	XM_002384378	protein_coding	hypothetical protein	0	9	9	160	0	0	0	0	0	0	0	86	0	0	0	0	9	0	0	0	0	0	0	0	0	0	9	74
exon-XM_002384376.1-1	GENE_exon-XM_002384376.1-1	XM_002384376.1	XM_002384376	protein_coding	hypothetical protein	0	0	0	155	0	0	0	0	0	0	0	83	0	0	0	0	0	0	0	0	0	0	0	0	0	0	0	72
exon-XM_002384375.1-1	GENE_exon-XM_002384375.1-1	XM_002384375.1	XM_002384375	protein_coding	conserved hypothetical protein	0	14	23	136	0	0	0	1	0	0	0	52	0	0	0	3	22	0	0	0	1	0	0	0	0	0	13	82
exon-XM_002384374.1-1	GENE_exon-XM_002384374.1-1	XM_002384374.1	XM_002384374	protein_coding	iron-regulated transporter, putative	0	9	2	128	0	0	0	0	0	0	0	72	0	0	0	5	2	0	0	0	0	0	0	0	0	0	9	51
exon-XM_002384373.1-1	GENE_exon-XM_002384373.1-1	XM_002384373.1	XM_002384373	protein_coding	Kelch repeat protein	0	2	1	108	0	0	0	0	0	0	0	42	0	0	0	0	1	0	0	0	0	0	0	0	0	0	2	66
exon-XM_002384372.1-1	GENE_exon-XM_002384372.1-1	XM_002384372.1	XM_002384372	protein_coding	conserved hypothetical protein	0	8	6	129	0	0	0	0	0	0	0	50	0	0	0	2	6	0	0	0	0	0	0	0	0	0	8	77
exon-XM_002384371.1-1	GENE_exon-XM_002384371.1-1	XM_002384371.1	XM_002384371	protein_coding	RAC GTPase, putative	0	2	3	139	0	0	0	0	0	0	0	89	0	0	0	0	3	0	0	0	0	0	0	0	0	0	2	50
exon-XM_002384370.1-1	GENE_exon-XM_002384370.1-1	XM_002384370.1	XM_002384370	protein_coding	conserved hypothetical protein	0	5	3	161	0	0	0	0	0	0	0	101	0	0	0	0	3	0	0	0	0	0	0	0	0	0	5	60
exon-XM_002384369.1-1	GENE_exon-XM_002384369.1-1	XM_002384369.1	XM_002384369	protein_coding	conserved hypothetical protein	0	3	1	149	0	0	0	0	0	0	0	83	0	0	0	0	1	0	0	0	0	0	0	0	0	0	3	66
exon-XM_002384368.1-1	GENE_exon-XM_002384368.1-1	XM_002384368.1	XM_002384368	protein_coding	alkanesulfonate monooxygenase, putative	0	6	0	168	0	0	0	0	0	0	0	107	0	0	0	0	0	0	0	0	0	0	0	0	0	0	6	61
exon-XM_002384367.1-1	GENE_exon-XM_002384367.1-1	XM_002384367.1	XM_002384367	protein_coding	peptidase S41 family protein	0	8	3	195	0	0	0	0	0	0	0	83	0	0	0	4	3	0	0	0	0	0	0	0	0	0	8	108
exon-XM_002384366.1-1	GENE_exon-XM_002384366.1-1	XM_002384366.1	XM_002384366	protein_coding	RNA exonuclease, putative	0	5	8	126	0	0	0	0	0	0	0	70	0	0	0	0	8	0	0	0	0	0	0	0	0	0	5	56
exon-XM_002384365.1-1	GENE_exon-XM_002384365.1-1	XM_002384365.1	XM_002384365	protein_coding	MFS monosaccharide transporter, putative	0	1	0	94	0	0	0	0	0	0	0	85	0	0	0	1	0	0	0	0	1	0	0	0	0	0	0	9
exon-XM_002384364.1-1	GENE_exon-XM_002384364.1-1	XM_002384364.1	XM_002384364	protein_coding	conserved hypothetical protein	0	1	2	33	0	0	0	0	0	0	0	7	0	0	0	0	2	0	0	0	0	0	0	0	0	0	1	26
exon-XM_002384362.1-1	GENE_exon-XM_002384362.1-1	XM_002384362.1	XM_002384362	protein_coding	conserved hypothetical protein	0	2	0	108	0	0	0	0	0	0	0	63	0	0	0	0	0	0	0	0	0	0	0	0	0	0	2	45
exon-XM_002384361.1-1	GENE_exon-XM_002384361.1-1	XM_002384361.1	XM_002384361	protein_coding	endo-1,4-beta-mannosidase	0	6	3	105	0	0	0	0	0	0	0	45	0	0	0	0	3	0	0	0	0	0	0	0	0	0	6	60
exon-XM_002384360.1-1	GENE_exon-XM_002384360.1-1	XM_002384360.1	XM_002384360	protein_coding	conserved hypothetical protein	0	0	0	90	0	0	0	0	0	0	0	43	0	0	0	0	0	0	0	0	0	0	0	0	0	0	0	47
exon-XM_002384359.1-1	GENE_exon-XM_002384359.1-1	XM_002384359.1	XM_002384359	protein_coding	conserved hypothetical protein	0	5	3	97	0	0	0	1	0	0	0	40	0	0	0	1	2	0	0	0	0	0	0	0	0	0	5	56
exon-XM_002384358.1-1	GENE_exon-XM_002384358.1-1	XM_002384358.1	XM_002384358	protein_coding	short-chain dehydrogenase, putative	0	0	1	189	0	0	0	0	0	0	0	58	0	0	0	40	1	0	0	0	0	0	0	0	0	0	0	91
exon-XM_002384357.1-1	GENE_exon-XM_002384357.1-1	XM_002384357.1	XM_002384357	protein_coding	hypothetical protein	0	0	0	112	0	0	0	0	0	0	0	14	0	0	0	0	0	0	0	0	0	0	0	0	0	0	0	98
exon-XM_002384356.1-1	GENE_exon-XM_002384356.1-1	XM_002384356.1	XM_002384356	protein_coding	conserved hypothetical protein	0	7	5	104	0	0	0	0	0	0	0	25	0	0	0	5	5	0	0	0	2	0	0	0	0	0	6	75
exon-XM_002384355.1-1	GENE_exon-XM_002384355.1-1	XM_002384355.1	XM_002384355	protein_coding	polyketide synthase, putative	0	11	18	138	0	0	0	0	0	0	0	93	0	0	0	0	18	0	0	0	0	0	0	0	0	0	11	45
exon-XM_002384354.1-1	GENE_exon-XM_002384354.1-1	XM_002384354.1	XM_002384354	protein_coding	C6 transcription factor, putative	0	1	0	97	0	0	0	0	0	0	0	29	0	0	0	1	0	0	0	0	0	0	0	0	0	0	1	67
exon-XM_002384353.1-1	GENE_exon-XM_002384353.1-1	XM_002384353.1	XM_002384353	protein_coding	transferase family protein	0	7	8	135	0	0	0	0	0	0	0	89	0	0	0	0	8	0	0	0	0	0	0	0	0	0	7	46
exon-XM_002384350.1-1	GENE_exon-XM_002384350.1-1	XM_002384350.1	XM_002384350	protein_coding	salicylate 1-monooxygenase SalA	0	1	3	154	0	0	0	0	0	0	0	51	0	0	0	0	3	0	0	0	0	0	0	0	0	0	1	103
exon-XM_002384349.1-1	GENE_exon-XM_002384349.1-1	XM_002384349.1	XM_002384349	protein_coding	hypothetical protein	0	16	16	222	0	0	0	0	0	0	0	103	0	0	0	19	16	0	0	0	0	0	0	0	0	0	16	100
exon-XM_002384348.1-1	GENE_exon-XM_002384348.1-1	XM_002384348.1	XM_002384348	protein_coding	hypothetical protein	0	9	14	119	0	0	0	0	0	0	0	11	0	0	0	12	14	0	0	0	0	0	0	0	0	0	9	96
exon-XM_002384347.1-1	GENE_exon-XM_002384347.1-1	XM_002384347.1	XM_002384347	protein_coding	alpha-1,3-glucan synthase Ags3	0	5	2	47	0	0	0	0	0	0	0	37	0	0	0	0	2	0	0	0	0	0	0	0	0	0	5	10
exon-XM_002384346.1-1	GENE_exon-XM_002384346.1-1	XM_002384346.1	XM_002384346	protein_coding	conserved hypothetical protein	0	1	2	37	0	1	3	0	0	0	0	19	0	0	0	3	2	0	0	0	0	0	0	0	0	0	0	12
exon-XM_002384345.1-1	GENE_exon-XM_002384345.1-1	XM_002384345.1	XM_002384345	protein_coding	conserved hypothetical protein	0	2	1	32	0	0	0	0	0	0	0	16	0	0	0	0	1	0	0	0	0	0	0	0	0	0	2	16
exon-XM_002384344.1-1	GENE_exon-XM_002384344.1-1	XM_002384344.1	XM_002384344	protein_coding	homocysteine S-methyltransferase, putative	0	3	2	34	0	0	0	0	0	0	0	17	0	0	0	0	2	0	0	0	0	0	0	0	0	0	3	17
exon-XM_002384343.1-1	GENE_exon-XM_002384343.1-1	XM_002384343.1	XM_002384343	protein_coding	extracellular lipase, putative	0	0	1	36	0	0	0	0	0	0	0	19	0	0	0	0	1	0	0	0	0	0	0	0	0	0	0	17
exon-XM_002384342.1-1	GENE_exon-XM_002384342.1-1	XM_002384342.1	XM_002384342	protein_coding	alpha-esterase, putative	0	0	0	37	0	0	0	0	0	0	0	17	0	0	0	0	0	0	0	0	0	0	0	0	0	0	0	20
exon-XM_002384341.1-1	GENE_exon-XM_002384341.1-1	XM_002384341.1	XM_002384341	protein_coding	MFS transporter, putative	0	8	2	28	0	0	0	0	0	0	0	13	0	0	0	0	2	0	0	0	0	0	0	0	0	0	8	15
exon-XM_002384340.1-1	GENE_exon-XM_002384340.1-1	XM_002384340.1	XM_002384340	protein_coding	aspergillopepsin, putative	0	2	1	38	0	0	0	0	0	0	0	17	0	0	0	0	1	0	0	0	0	0	0	0	0	0	2	21
exon-XM_002384339.1-1	GENE_exon-XM_002384339.1-1	XM_002384339.1	XM_002384339	protein_coding	conserved hypothetical protein	0	0	3	56	0	0	0	0	0	0	0	19	0	0	0	0	3	0	0	0	0	0	0	0	0	0	0	37
exon-XM_002384338.1-1	GENE_exon-XM_002384338.1-1	XM_002384338.1	XM_002384338	protein_coding	short chain type dehydrogenase, putative	0	2	0	59	0	0	0	0	0	0	0	41	0	0	0	3	0	0	0	0	1	0	0	0	0	0	1	16
exon-XM_002384337.1-1	GENE_exon-XM_002384337.1-1	XM_002384337.1	XM_002384337	protein_coding	C6 transcription factor, putative	0	9	2	42	0	0	0	0	0	0	0	29	0	0	0	0	2	0	0	0	0	0	0	0	0	0	9	13
exon-XM_002384336.1-1	GENE_exon-XM_002384336.1-1	XM_002384336.1	XM_002384336	protein_coding	mannan endo-1,6-alpha-mannosidase DCW1 precursor, putative	0	4	0	44	0	0	0	0	0	0	0	3	0	0	0	0	0	0	0	0	0	0	0	0	0	0	4	41
exon-XM_002384335.1-1	GENE_exon-XM_002384335.1-1	XM_002384335.1	XM_002384335	protein_coding	conserved hypothetical protein	0	0	0	47	0	0	0	0	0	0	0	40	0	0	0	4	0	0	0	0	0	0	0	0	0	0	0	3
exon-XM_002384334.1-1	GENE_exon-XM_002384334.1-1	XM_002384334.1	XM_002384334	protein_coding	white collar, putative	0	0	0	6	0	0	0	0	0	0	0	5	0	0	0	0	0	0	0	0	0	0	0	0	0	0	0	1
exon-XM_002384333.1-1	GENE_exon-XM_002384333.1-1	XM_002384333.1	XM_002384333	protein_coding	4-hydroxy-2-oxovalerate aldolase, putative	0	0	0	4	0	0	0	0	0	0	0	2	0	0	0	0	0	0	0	0	0	0	0	0	0	0	0	2
exon-XM_002384332.1-1	GENE_exon-XM_002384332.1-1	XM_002384332.1	XM_002384332	protein_coding	conserved hypothetical protein	0	0	0	4	0	0	0	0	0	0	0	3	0	0	0	0	0	0	0	0	0	0	0	0	0	0	0	1
exon-XM_002384331.1-1	GENE_exon-XM_002384331.1-1	XM_002384331.1	XM_002384331	protein_coding	pectate lyase, putative	0	0	0	2	0	0	0	0	0	0	0	1	0	0	0	0	0	0	0	0	0	0	0	0	0	0	0	1
exon-XM_002384330.1-1	GENE_exon-XM_002384330.1-1	XM_002384330.1	XM_002384330	protein_coding	conserved hypothetical protein	0	0	0	2	0	0	0	0	0	0	0	1	0	0	0	0	0	0	0	0	0	0	0	0	0	0	0	1
exon-XM_002384329.1-1	GENE_exon-XM_002384329.1-1	XM_002384329.1	XM_002384329	protein_coding	(S)-2-hydroxy-acid oxidase, putative	0	0	0	2	0	0	0	0	0	0	0	2	0	0	0	0	0	0	0	0	0	0	0	0	0	0	0	0
exon-XM_002384328.1-1	GENE_exon-XM_002384328.1-1	XM_002384328.1	XM_002384328	protein_coding	hypothetical protein	0	0	0	1	0	0	0	0	0	0	0	0	0	0	0	0	0	0	0	0	0	0	0	0	0	0	0	1
exon-XM_002384312.1-1	GENE_exon-XM_002384312.1-1	XM_002384312.1	XM_002384312	protein_coding	conserved hypothetical protein	0	0	0	1	0	0	0	0	0	0	0	0	0	0	0	0	0	0	0	0	0	0	0	0	0	0	0	1
exon-XM_002384311.1-1	GENE_exon-XM_002384311.1-1	XM_002384311.1	XM_002384311	protein_coding	conserved hypothetical protein	0	0	0	1	0	0	0	0	0	0	0	0	0	0	0	0	0	0	0	0	0	0	0	0	0	0	0	1
exon-XM_002384310.1-1	GENE_exon-XM_002384310.1-1	XM_002384310.1	XM_002384310	protein_coding	proline racemase, putative	0	0	0	1	0	0	0	0	0	0	0	0	0	0	0	0	0	0	0	0	0	0	0	0	0	0	0	1
[truncated: 11,213 more rows]

## Sheet: Gene-level
#GeneName	GeneId	TranscriptId	BioType	product	variants_impact_HIGH	variants_impact_LOW	variants_impact_MODERATE	variants_impact_MODIFIER	variants_effect_3_prime_UTR_variant	variants_effect_5_prime_UTR_premature_start_codon_gain_variant	variants_effect_5_prime_UTR_variant	variants_effect_conservative_inframe_deletion	variants_effect_conservative_inframe_insertion	variants_effect_disruptive_inframe_deletion	variants_effect_disruptive_inframe_insertion	variants_effect_downstream_gene_variant	variants_effect_exon_loss_variant	variants_effect_frameshift_variant	variants_effect_initiator_codon_variant	variants_effect_intron_variant	variants_effect_missense_variant	variants_effect_non_coding_transcript_variant	variants_effect_splice_acceptor_variant	variants_effect_splice_donor_variant	variants_effect_splice_region_variant	variants_effect_start_lost	variants_effect_start_retained_variant	variants_effect_stop_gained	variants_effect_stop_lost	variants_effect_stop_retained_variant	variants_effect_synonymous_variant	variants_effect_upstream_gene_variant
AFLA_139670	gene-AFLA_139670	XM_002379936.1	protein_coding	nonribosomal peptide synthase, putative	0	0	0	125	0	0	0	0	0	0	0	120	0	0	0	0	0	4	0	0	0	0	0	0	0	0	0	1
AFLA_139660	gene-AFLA_139660	XM_002379935.1	protein_coding	hypothetical protein	0	0	0	4	0	0	0	0	0	0	0	3	0	0	0	0	0	0	0	0	0	0	0	0	0	0	0	1
AFLA_139650	gene-AFLA_139650	XM_002379934.1	protein_coding	hypothetical protein	0	0	0	5	0	0	0	0	0	0	0	3	0	0	0	0	0	0	0	0	0	0	0	0	0	0	0	2
AFLA_139640	gene-AFLA_139640	XM_002379933.1	protein_coding	hypothetical protein	0	0	0	3	0	0	0	0	0	0	0	1	0	0	0	0	0	1	0	0	0	0	0	0	0	0	0	1
AFLA_139630	gene-AFLA_139630	XM_002379932.1	protein_coding	ABC multidrug transporter, putative	0	0	0	80	0	0	0	0	0	0	0	1	0	0	0	0	0	1	0	0	0	0	0	0	0	0	0	78
AFLA_139620	gene-AFLA_139620	XM_002379931.1	protein_coding	amino acid permease family protein	0	0	0	79	0	0	0	0	0	0	0	76	0	0	0	0	0	3	0	0	0	0	0	0	0	0	0	0
AFLA_139610	gene-AFLA_139610	XM_002379930.1	protein_coding	ceramidase, putative	0	0	0	91	0	0	0	0	0	0	0	60	0	0	0	0	0	0	0	0	0	0	0	0	0	0	0	31
AFLA_139600	gene-AFLA_139600	XM_002379929.1	protein_coding	glucose-methanol-choline (gmc) oxidoreductase, putative	0	0	0	34	0	0	0	0	0	0	0	0	0	0	0	0	0	6	0	0	0	0	0	0	0	0	0	28
AFLA_139590	gene-AFLA_139590	XM_002379928.1	protein_coding	choline dehydrogenase, putative	0	0	0	35	0	0	0	0	0	0	0	10	0	0	0	0	0	4	0	0	0	0	0	0	0	0	0	21
AFLA_139580	gene-AFLA_139580	XM_002379927.1	protein_coding	gulonolactone oxidase, putative	0	0	0	37	0	0	0	0	0	0	0	14	0	0	0	0	0	20	0	0	0	0	0	0	0	0	0	3
AFLA_139570	gene-AFLA_139570	XM_002379926.1	protein_coding	hypothetical protein	0	0	0	25	0	0	0	0	0	0	0	22	0	0	0	0	0	0	0	0	0	0	0	0	0	0	0	3
AFLA_139560	gene-AFLA_139560	XM_002379925.1	protein_coding	C6 transcription factor, putative	0	0	0	25	0	0	0	0	0	0	0	23	0	0	0	0	0	0	0	0	0	0	0	0	0	0	0	2
AFLA_139550	gene-AFLA_139550	XM_002379924.1	protein_coding	lignostilbene dioxygenase family protein	0	0		6	0	0	0	0	0	0	0	4	0	0	0	0	0	0	0	0	0	0	0	0	0	0	0	2
AFLA_139540	gene-AFLA_139540	XM_002379923.1	protein_coding	cytochrome P450, putative	0	0	0	2	0	0	0	0	0	0	0	0	0	0	0	0	0	1	0	0	0	0	0	0	0	0	0	1
AFLA_139530	gene-AFLA_139530	XM_002379922.1	protein_coding	conserved hypothetical protein	0	0	0	2	0	0	0	0	0	0	0	0	0	0	0	0	0	0	0	0	0	0	0	0	0	0	0	2
AFLA_139520	gene-AFLA_139520	XM_002379921.1	protein_coding	hypothetical protein	0	0	0	2	0	0	0	0	0	0	0	0	0	0	0	0	0	1	0	0	0	0	0	0	0	0	0	1
AFLA_139510	gene-AFLA_139510	XM_002379920.1	protein_coding	conserved hypothetical protein	0	0	0	2	0	0	0	0	0	0	0	1	0	0	0	0	0	1	0	0	0	0	0	0	0	0	0	0
AFLA_139500	gene-AFLA_139500	XM_002379919.1	protein_coding	conserved hypothetical protein	0	0	0	2	0	0	0	0	0	0	0	1	0	0	0	0	0	0	0	0	0	0	0	0	0	0	0	1
AFLA_139490	gene-AFLA_139490	XM_024489249.1	protein_coding	#N/A	0	0	0	23	0	0	0	0	0	0	0	0	0	0	0	0	0	3	0	0	0	0	0	0	0	0	0	20
AFLA_139480	gene-AFLA_139480	XM_002379917.1	protein_coding	tryptophan dimethylallyltransferase	0	0	0	124	0	0	0	0	0	0	0	1	0	0	0	0	0	0	0	0	0	0	0	0	0	0	0	123
AFLA_139470	gene-AFLA_139470	XM_002379916.1	protein_coding	FAD dependent oxidoreductase, putative	0	0	0	144	0	0	0	0	0	0	0	0	0	0	0	0	0	1	0	0	0	0	0	0	0	0	0	143
AFLA_139460	gene-AFLA_139460	XM_002379915.1	protein_coding	MFS multidrug transporter, putative	0	0	0	249	0	0	0	0	0	0	0	123	0	0	0	0	0	17	0	0	0	0	0	0	0	0	0	109
AFLA_139450	gene-AFLA_139450	XM_002379914.1	protein_coding	conserved hypothetical protein	0	0	0	227	0	0	0	0	0	0	0	139	0	0	0	0	0	14	0	0	0	0	0	0	0	0	0	74
AFLA_139440	gene-AFLA_139440	XM_002379913.1	protein_coding	aflF / norB / dehydrogenase	0	0	0	181	0	0	0	0	0	0	0	114	0	0	0	0	0	6	0	0	0	0	0	0	0	0	0	61
AFLA_139430	gene-AFLA_139430	XM_002379912.1	protein_coding	aflU / cypA / P450 monooxygenase	0	0	0	175	0	0	0	0	0	0	0	109	0	0	0	0	0	30	0	0	0	0	0	0	0	0	0	36
AFLA_139420	gene-AFLA_139420	XM_002379911.1	protein_coding	aflT / aflT / transmembrane protein	0	0	0	144	0	0	0	0	0	0	0	101	0	0	0	0	0	20	0	0	0	0	0	0	0	0	0	23
AFLA_139410	gene-AFLA_139410	XM_002379910.1	protein_coding	aflC / pksA / pksL1 / polyketide synthase	0	0	0	89	0	0	0	0	0	0	0	52	0	0	0	0	0	22	0	0	0	0	0	0	0	0	0	15
AFLA_139400	gene-AFLA_139400	XM_002379909.1	protein_coding	aflCa / hypC / hypothetical protein	0	0	0	30	0	0	0	0	0	0	0	13	0	0	0	0	0	4	0	0	0	0	0	0	0	0	0	13
AFLA_139390	gene-AFLA_139390	XM_002379908.1	protein_coding	aflD / nor-1 / reductase	0	0	0	30	0	0	0	0	0	0	0	16	0	0	0	0	0	1	0	0	0	0	0	0	0	0	0	13
AFLA_139380	gene-AFLA_139380	XM_002379907.1	protein_coding	aflA / fas-2 / hexA / fatty acid synthase alpha subunit	0	0	0	41	0	0	0	0	0	0	0	21	0	0	0	0	0	7	0	0	0	0	0	0	0	0	0	13
AFLA_139370	gene-AFLA_139370	XM_002379906.1	protein_coding	aflB / fas-1 / fatty acid synthase beta subunit	0	0	0	71	0	0	0	0	0	0	0	8	0	0	0	0	0	16	0	0	0	0	0	0	0	0	0	47
AFLA_139360	gene-AFLA_139360	XM_002379905.1	protein_coding	aflR / apa-2 / afl-2 / transcription activator	0	0	0	64	0	0	0	0	0	0	0	44	0	0	0	0	0	3	0	0	0	0	0	0	0	0	0	17
AFLA_139340	gene-AFLA_139340	XM_002379904.1	protein_coding	aflS/ pathway regulator	0	0	0	57	0	0	0	0	0	0	0	45	0	0	0	0	0	6	0	0	0	0	0	0	0	0	0	6
AFLA_139330	gene-AFLA_139330	XM_002379903.1	protein_coding	aflH/ adhA/ short chain alcohol dehydrogenase	0	0	0	113	0	0	0	0	0	0	0	41	0	0	0	0	0	0	0	0	0	0	0	0	0	0	0	72
AFLA_139320	gene-AFLA_139320	XM_002379902.1	protein_coding	aflJ/ estA/ esterase	0	0	0	153	0	0	0	0	0	0	0	17	0	0	0	0	0	1	0	0	0	0	0	0	0	0	0	135
AFLA_139310	gene-AFLA_139310	XM_002379901.1	protein_coding	aflE/ norA/ aad/ adh-2/ NOR reductase/ dehydrogenase	0	0	0	203	0	0	0	0	0	0	0	11	0	0	0	0	0	2	0	0	0	0	0	0	0	0	0	190
AFLA_139300	gene-AFLA_139300	XM_002379900.1	protein_coding	aflM/ ver-1/ dehydrogenase/ ketoreductase	0	0	0	211	0	0	0	0	0	0	0	26	0	0	0	0	0	50	0	0	0	0	0	0	0	0	0	135
AFLA_139290	gene-AFLA_139290	XM_002379899.1	protein_coding	aflMa/ hypE/ hypothetical protein	0	0	0	234	0	0	0	0	0	0	0	109	0	0	0	0	0	27	0	0	0	0	0	0	0	0	0	98
AFLA_139280	gene-AFLA_139280	XM_002379898.1	protein_coding	aflN/ verA/ monooxygenase	0	0	0	359	0	0	0	0	0	0	0	132	0	0	0	0	0	49	0	0	0	0	0	0	0	0	0	178
AFLA_139270	gene-AFLA_139270	XM_002379897.1	protein_coding	aflNa/ hypD/ hypothetical protein	0	0	0	427	0	0	0	0	0	0	0	182	0	0	0	0	0	5	0	0	0	0	0	0	0	0	0	240
AFLA_139260	gene-AFLA_139260	XM_002379896.1	protein_coding	aflG/ avnA/ ord-1/ cytochrome P450 monooxygenase	0	0	0	569	0	0	0	0	0	0	0	195	0	0	0	0	0	10	0	0	0	0	0	0	0	0	0	364
AFLA_139250	gene-AFLA_139250	XM_002379895.1	protein_coding	aflL/ verB/ desaturase/ P450 monooxygenase	0	0	0	550	0	0	0	0	0	0	0	95	0	0	0	0	0	98	0	0	0	0	0	0	0	0	0	357
AFLA_139240	gene-AFLA_139240	XM_002379894.1	protein_coding	aflLa/ hypB/ hypothetical protein	0	0	0	532	0	0	0	0	0	0	0	169	0	0	0	0	0	50	0	0	0	0	0	0	0	0	0	313
AFLA_139230	gene-AFLA_139230	XM_002379893.1	protein_coding	aflI/ avfA/ cytochrome P450 monooxygenase	0	0	0	532	0	0	0	0	0	0	0	214	0	0	0	0	0	76	0	0	0	0	0	0	0	0	0	242
AFLA_139220	gene-AFLA_139220	XM_002379892.1	protein_coding	aflO/ omtB/ dmtA/ O-methyltransferase B	0	0	0	516	0	0	0	0	0	0	0	288	0	0	0	0	0	112	0	0	0	0	0	0	0	0	0	116
AFLA_139210	gene-AFLA_139210	XM_002379891.1	protein_coding	aflP/ omtA/ omt-1/ O-methyltransferase A	0	0	0	423	0	0	0	0	0	0	0	373	0	0	0	0	0	49	0	0	0	0	0	0	0	0	0	1
AFLA_139200	gene-AFLA_139200	XM_002379890.1	protein_coding	aflQ/ ordA/ ord-1/ oxidoreductase/ cytochrome P450 monooxigenase	0	0	0	219	0	0	0	0	0	0	0	216	0	0	0	0	0	1	0	0	0	0	0	0	0	0	0	2
AFLA_139190	gene-AFLA_139190	XM_002379889.1	protein_coding	aflK/ vbs/ VERB synthase	0	0	0	41	0	0	0	0	0	0	0	37	0	0	0	0	0	0	0	0	0	0	0	0	0	0	0	4
AFLA_139180	gene-AFLA_139180	XM_002379888.1	protein_coding	aflV/ cypX/ cytochrome P450 monooxygenase	0	0	0	7	0	0	0	0	0	0	0	1	0	0	0	0	0	1	0	0	0	0	0	0	0	0	0	5
AFLA_139170	gene-AFLA_139170	XM_002379887.1	protein_coding	aflW/ moxY/ monooxygenase	0	0	0	7	0	0	0	0	0	0	0	2	0	0	0	0	0	2	0	0	0	0	0	0	0	0	0	3
AFLA_139160	gene-AFLA_139160	XM_002379886.1	protein_coding	aflX/ ordB/ monooxygenase/ oxidase	0	0	0	7	0	0	0	0	0	0	0	4	0	0	0	0	0	0	0	0	0	0	0	0	0	0	0	3
AFLA_139150	gene-AFLA_139150	XM_002379885.1	protein_coding	aflY/ hypA/ hypP/ hypothetical protein	0	0	0	6	0	0	0	0	0	0	0	4	0	0	0	0	0	1	0	0	0	0	0	0	0	0	0	1
AFLA_139140	gene-AFLA_139140	XM_002379884.1	protein_coding	aflYa/ nadA/ NADH oxidase	0	0	0	6	0	0	0	0	0	0	0	5	0	0	0	0	0	0	0	0	0	0	0	0	0	0	0	1
AFLA_139130	gene-AFLA_139130	XM_002379883.1	protein_coding	aflYb/ hxtA/ putative hexose transporter	0	0	0	5	0	0	0	0	0	0	0	3	0	0	0	0	0	0	0	0	0	0	0	0	0	0	0	2
AFLA_139120	gene-AFLA_139120	XM_002379882.1	protein_coding	aflYc/ glcA/ glucosidase	0	0	0	6	0	0	0	0	0	0	0	1	0	0	0	0	0	1	0	0	0	0	0	0	0	0	0	4
AFLA_139110	gene-AFLA_139110	XM_002379881.1	protein_coding	aflYd/ sugR/ sugar regulator	0	0	0	5	0	0	0	0	0	0	0	1	0	0	0	0	0	1	0	0	0	0	0	0	0	0	0	3
AFLA_139100	gene-AFLA_139100	XM_002379880.1	protein_coding	aflYe/ orf/ Ser -Thr protein phosphatase family protein	0	0	0	5	0	0	0	0	0	0	0	2	0	0	0	0	0	0	0	0	0	0	0	0	0	0	0	3
AFLA_139090	gene-AFLA_139090	XM_002379879.1	protein_coding	sugar transporter, putative	0	0	0	4	0	0	0	0	0	0	0	4	0	0	0	0	0	0	0	0	0	0	0	0	0	0	0	0
AFLA_139080	gene-AFLA_139080	XM_002379878.1	protein_coding	AAA ATPase, putative	0	0	0	4	0	0	0	0	0	0	0	3	0	0	0	0	0	0	0	0	0	0	0	0	0	0	0	1
AFLA_139070	gene-AFLA_139070	XM_002379877.1	protein_coding	conserved hypothetical protein	0	0	0	3	0	0	0	0	0	0	0	1	0	0	0	0	0	0	0	0	0	0	0	0	0	0	0	2
AFLA_139060	gene-AFLA_139060	XM_002379876.1	protein_coding	stage V sporulation protein k, putative	0	0	0	7	0	0	0	0	0	0	0	0	0	0	0	0	0	1	0	0	0	0	0	0	0	0	0	6
AFLA_139050	gene-AFLA_139050	XM_002379875.1	protein_coding	hypothetical protein	0	0	0	9	0	0	0	0	0	0	0	1	0	0	0	0	0	1	0	0	0	0	0	0	0	0	0	7
AFLA_139040	gene-AFLA_139040	XM_002379874.1	protein_coding	hypothetical protein	0	0	0	16	0	0	0	0	0	0	0	2	0	0	0	0	0	1	0	0	0	0	0	0	0	0	0	13
AFLA_139030	gene-AFLA_139030	XM_002379873.1	protein_coding	siderophore iron transporter, putative	0	0	0	82	0	0	0	0	0	0	0	3	0	0	0	0	0	3	0	0	0	0	0	0	0	0	0	76
AFLA_139020	gene-AFLA_139020	XM_002379872.1	protein_coding	conserved hypothetical protein	0	0	0	104	0	0	0	0	0	0	0	6	0	0	0	0	0	2	0	0	0	0	0	0	0	0	0	96
AFLA_139010	gene-AFLA_139010	XM_002379871.1	protein_coding	conserved hypothetical protein	0	0	0	127	0	0	0	0	0	0	0	10	0	0	0	0	0	9	0	0	0	0	0	0	0	0	0	108
AFLA_139000	gene-AFLA_139000	XM_002379870.1	protein_coding	conserved hypothetical protein	0	0	0	172	0	0	0	0	0	0	0	87	0	0	0	0	0	16	0	0	0	0	0	0	0	0	0	69
AFLA_138990	gene-AFLA_138990	XM_002379869.1	protein_coding	hypothetical protein	0	0	0	180	0	0	0	0	0	0	0	107	0	0	0	0	0	6	0	0	0	0	0	0	0	0	0	67
AFLA_138980	gene-AFLA_138980	XM_002379868.1	protein_coding	NADH oxidase, putative	0	0	0	101	0	0	0	0	0	0	0	55	0	0	0	0	0	5	0	0	0	0	0	0	0	0	0	41
AFLA_138970	gene-AFLA_138970	XM_002379867.1	protein_coding	conserved hypothetical protein	0	0	0	88	0	0	0	0	0	0	0	39	0	0	0	0	0	7	0	0	0	0	0	0	0	0	0	42
AFLA_138960	gene-AFLA_138960	XM_002379866.1	protein_coding	tropinone reductase, putative	0	0	0	79	0	0	0	0	0	0	0	37	0	0	0	0	0	5	0	0	0	0	0	0	0	0	0	37
AFLA_138950	gene-AFLA_138950	XM_002379865.1	protein_coding	alcohol dehydrogenase, putative	0	0	0	67	0	0	0	0	0	0	0	27	0	0	0	0	0	12	0	0	0	0	0	0	0	0	0	28
AFLA_138940	gene-AFLA_138940	XM_002379864.1	protein_coding	dimethylaniline monooxygenase, putative	0	0	0	80	0	0	0	0	0	0	0	35	0	0	0	0	0	16	0	0	0	0	0	0	0	0	0	29
AFLA_138930	gene-AFLA_138930	XM_002379863.1	protein_coding	C6 transcription factor, putative	0	0	0	82	0	0	0	0	0	0	0	40	0	0	0	0	0	7	0	0	0	0	0	0	0	0	0	35
AFLA_138920	gene-AFLA_138920	XM_002379862.1	protein_coding	monooxygenase, putative	0	0	0	107	0	0	0	0	0	0	0	38	0	0	0	0	0	20	0	0	0	0	0	0	0	0	0	49
AFLA_138910	gene-AFLA_138910	XM_002379861.1	protein_coding	hypothetical protein	0	0	0	85	0	0	0	0	0	0	0	30	0	0	0	0	0	7	0	0	0	0	0	0	0	0	0	48
AFLA_138900	gene-AFLA_138900	XM_002379860.1	protein_coding	allantoate permease, putative	0	0	0	99	0	0	0	0	0	0	0	34	0	0	0	0	0	20	0	0	0	0	0	0	0	0	0	45
AFLA_138890	gene-AFLA_138890	XM_002379859.1	protein_coding	hypothetical protein	0	0	0	81	0	0	0	0	0	0	0	51	0	0	0	0	0	1	0	0	0	0	0	0	0	0	0	29
AFLA_138880	gene-AFLA_138880	XM_002379858.1	protein_coding	protein kinase, putative	0	0	0	77	0	0	0	0	0	0	0	49	0	0	0	0	0	18	0	0	0	0	0	0	0	0	0	10
AFLA_138870	gene-AFLA_138870	XM_002379857.1	protein_coding	conserved hypothetical protein	0	0	0	55	0	0	0	0	0	0	0	46	0	0	0	0	0	1	0	0	0	0	0	0	0	0	0	8
AFLA_138860	gene-AFLA_138860	XM_002379856.1	protein_coding	conserved hypothetical protein	0	0	0	37	0	0	0	0	0	0	0	28	0	0	0	0	0	5	0	0	0	0	0	0	0	0	0	4
AFLA_138850	gene-AFLA_138850	XM_002379855.1	protein_coding	facilitated glucose transporter, putative	0	0	0	16	0	0	0	0	0	0	0	14	0	0	0	0	0	0	0	0	0	0	0	0	0	0	0	2
AFLA_138840	gene-AFLA_138840	XM_002379854.1	protein_coding	conserved hypothetical protein	0	0	0	4	0	0	0	0	0	0	0	2	0	0	0	0	0	0	0	0	0	0	0	0	0	0	0	2
AFLA_138830	gene-AFLA_138830	XM_002379853.1	protein_coding	hypothetical protein	0	0	0	6	0	0	0	0	0	0	0	2	0	0	0	0	0	1	0	0	0	0	0	0	0	0	0	3
AFLA_138820	gene-AFLA_138820	XM_002379852.1	protein_coding	hypothetical protein	0	0	0	9	0	0	0	0	0	0	0	1	0	0	0	0	0	0	0	0	0	0	0	0	0	0	0	8
AFLA_138810	gene-AFLA_138810	XM_002379851.1	protein_coding	hypothetical protein	0	0	0	11	0	0	0	0	0	0	0	1	0	0	0	0	0	1	0	0	0	0	0	0	0	0	0	9
AFLA_138800	gene-AFLA_138800	XM_002379850.1	protein_coding	conserved hypothetical protein	0	0	0	13	0	0	0	0	0	0	0	3	0	0	0	0	0	0	0	0	0	0	0	0	0	0	0	10
AFLA_138790	gene-AFLA_138790	XM_002379849.1	protein_coding	conserved hypothetical protein	0	0	0	15	0	0	0	0	0	0	0	2	0	0	0	0	0	2	0	0	0	0	0	0	0	0	0	11
AFLA_138780	gene-AFLA_138780	XM_002379848.1	protein_coding	conserved hypothetical protein	0	0	0	22	0	0	0	0	0	0	0	8	0	0	0	0	0	2	0	0	0	0	0	0	0	0	0	12
AFLA_138770	gene-AFLA_138770	XM_002379847.1	protein_coding	allantoin permease, putative	0	0	0	85	0	0	0	0	0	0	0	10	0	0	0	0	0	3	0	0	0	0	0	0	0	0	0	72
AFLA_138760	gene-AFLA_138760	XM_002379846.1	protein_coding	thioredoxin II, putative	0	0	0	87	0	0	0	0	0	0	0	12	0	0	0	0	0	0	0	0	0	0	0	0	0	0	0	75
AFLA_138750	gene-AFLA_138750	XM_002379845.1	protein_coding	conserved hypothetical protein	0	0	0	137	0	0	0	0	0	0	0	9	0	0	0	0	0	61	0	0	0	0	0	0	0	0	0	67
AFLA_138740	gene-AFLA_138740	XM_002379844.1	protein_coding	ADP-ribosylation factor, arf, putative	0	0	0	141	0	0	0	0	0	0	0	72	0	0	0	0	0	4	0	0	0	0	0	0	0	0	0	65
AFLA_138730	gene-AFLA_138730	XM_002379843.1	protein_coding	glucose dehydrogenase, putative	0	0	0	180	0	0	0	0	0	0	0	94	0	0	0	0	0	23	0	0	0	0	0	0	0	0	0	63
AFLA_138720	gene-AFLA_138720	XM_002379842.1	protein_coding	AMP dependent ligase/synthetase, putative	0	0	0	148	0	0	0	0	0	0	0	62	0	0	0	0	0	11	0	0	0	0	0	0	0	0	0	75
AFLA_138710	gene-AFLA_138710	XM_002379841.1	protein_coding	choline transport protein, putative	0	0	0	137	0	0	0	0	0	0	0	51	0	0	0	0	0	45	0	0	0	0	0	0	0	0	0	41
AFLA_138700	gene-AFLA_138700	XM_002379840.1	protein_coding	conserved hypothetical protein	0	0	0	107	0	0	0	0	0	0	0	70	0	0	0	0	0	6	0	0	0	0	0	0	0	0	0	31
AFLA_138690	gene-AFLA_138690	XM_002379839.1	protein_coding	conserved hypothetical protein	0	0	0	78	0	0	0	0	0	0	0	54	0	0	0	0	0	1	0	0	0	0	0	0	0	0	0	23
AFLA_138680	gene-AFLA_138680	XM_002379838.1	protein_coding	pentachlorophenol 4-monooxygenase, putative	0	0	0	113	0	0	0	0	0	0	0	30	0	0	0	0	0	4	0	0	0	0	0	0	0	0	0	79
AFLA_138670	gene-AFLA_138670	XM_002379837.1	protein_coding	aquaporin, putative	0	0	0	175	0	0	0	0	0	0	0	23	0	0	0	0	0	10	0	0	0	0	0	0	0	0	0	142
AFLA_138660	gene-AFLA_138660	XM_002379836.1	protein_coding	conserved hypothetical protein	0	0	0	217	0	0	0	0	0	0	0	90	0	0	0	0	0	25	0	0	0	0	0	0	0	0	0	102
AFLA_138650	gene-AFLA_138650	XM_002379835.1	protein_coding	conserved hypothetical protein	0	0	0	238	0	0	0	0	0	0	0	139	0	0	0	0	0	43	0	0	0	0	0	0	0	0	0	56
AFLA_138640	gene-AFLA_138640	XM_002379834.1	protein_coding	choline transport protein, putative	0	0	0	88	0	0	0	0	0	0	0	67	0	0	0	0	0	9	0	0	0	0	0	0	0	0	0	12
AFLA_138630	gene-AFLA_138630	XM_002379833.1	protein_coding	conserved hypothetical protein	0	0	0	41	0	0	0	0	0	0	0	24	0	0	0	0	0	6	0	0	0	0	0	0	0	0	0	11
AFLA_138620	gene-AFLA_138620	XM_002379832.1	protein_coding	conserved hypothetical protein	0	0	0	31	0	0	0	0	0	0	0	16	0	0	0	0	0	1	0	0	0	0	0	0	0	0	0	14
AFLA_138610	gene-AFLA_138610	XM_002379831.1	protein_coding	hypothetical protein	0	0	0	60	0	0	0	0	0	0	0	10	0	0	0	0	0	3	0	0	0	0	0	0	0	0	0	47
AFLA_138600	gene-AFLA_138600	XM_002379830.1	protein_coding	enoyl-CoA hydratase, mitochondrial precursor, putative	0	0	0	57	0	0	0	0	0	0	0	13	0	0	0	0	0	4	0	0	0	0	0	0	0	0	0	40
AFLA_138590	gene-AFLA_138590	XM_002379829.1	protein_coding	ThiJ/PfpI family protein	0	0	0	55	0	0	0	0	0	0	0	37	0	0	0	0	0	14	0	0	0	0	0	0	0	0	0	4
AFLA_138580	gene-AFLA_138580	XM_002379828.1	protein_coding	integral membrane protein Pth11-like, putative	0	0	0	52	0	0	0	0	0	0	0	49	0	0	0	0	0	2	0	0	0	0	0	0	0	0	0	1
AFLA_138570	gene-AFLA_138570	XM_002379827.1	protein_coding	protease S8 tripeptidyl peptidase I, putative	0	0	0	14	0	0	0	0	0	0	0	9	0	0	0	0	0	1	0	0	0	0	0	0	0	0	0	4
AFLA_138560	gene-AFLA_138560	XM_002379826.1	protein_coding	cholestenol delta-isomerase, putative	0	0	0	6	0	0	0	0	0	0	0	1	0	0	0	0	0	0	0	0	0	0	0	0	0	0	0	5
AFLA_138550	gene-AFLA_138550	XM_002379825.1	protein_coding	O-methyltransferase, putative	0	0	0	6	0	0	0	0	0	0	0	1	0	0	0	0	0	2	0	0	0	0	0	0	0	0	0	3
AFLA_138540	gene-AFLA_138540	XM_002379824.1	protein_coding	O-methyltransferase, putative	0	0	0	5	0	0	0	0	0	0	0	3	0	0	0	0	0	1	0	0	0	0	0	0	0	0	0	1
AFLA_138530	gene-AFLA_138530	XM_002379823.1	protein_coding	hypothetical protein	0	0	0	5	0	0	0	0	0	0	0	4	0	0	0	0	0	0	0	0	0	0	0	0	0	0	0	1
AFLA_138510	gene-AFLA_138510	XM_002379822.1	protein_coding	ankyrin repeat-containing protein, putative	0	0	0	25	0	0	0	0	0	0	0	4	0	0	0	0	0	1	0	0	0	0	0	0	0	0	0	20
AFLA_138500	gene-AFLA_138500	XM_002379821.1	protein_coding	glutamine synthetase bacteria, putative	0	0	0	25	0	0	0	0	0	0	0	1	0	0	0	0	0	1	0	0	0	0	0	0	0	0	0	23
AFLA_138490	gene-AFLA_138490	XM_002379820.1	protein_coding	hypothetical protein	0	0	0	27	0	0	0	0	0	0	0	2	0	0	0	0	0	0	0	0	0	0	0	0	0	0	0	25
AFLA_138480	gene-AFLA_138480	XM_002379819.1	protein_coding	bypass of stop codon protein, putative	0	0	0	29	0	0	0	0	0	0	0	2	0	0	0	0	0	12	0	0	0	0	0	0	0	0	0	15
AFLA_138470	gene-AFLA_138470	XM_002379818.1	protein_coding	conserved hypothetical protein	0	0	0	37	0	0	0	0	0	0	0	23	0	0	0	0	0	3	0	0	0	0	0	0	0	0	0	11
AFLA_138460	gene-AFLA_138460	XM_002379817.1	protein_coding	cytochrome P450, putative	0	0	0	58	0	0	0	0	0	0	0	27	0	0	0	0	0	0	0	0	0	0	0	0	0	0	0	31
AFLA_138450	gene-AFLA_138450	XM_002379816.1	protein_coding	conserved hypothetical protein	0	0	0	84	0	0	0	0	0	0	0	11	0	0	0	0	0	17	0	0	0	0	0	0	0	0	0	56
AFLA_138440	gene-AFLA_138440	XM_002379815.1	protein_coding	hypothetical protein	0	0	0	113	0	0	0	0	0	0	0	33	0	0	0	0	0	9	0	0	0	0	0	0	0	0	0	71
AFLA_138430	gene-AFLA_138430	XM_002379814.1	protein_coding	ornithine decarboxylase, putative	0	0	0	117	0	0	0	0	0	0	0	38	0	0	0	0	0	21	0	0	0	0	0	0	0	0	0	58
AFLA_138420	gene-AFLA_138420	XM_002379813.1	protein_coding	hypothetical protein	0	0	0	114	0	0	0	0	0	0	0	57	0	0	0	0	0	24	0	0	0	0	0	0	0	0	0	33
AFLA_138410	gene-AFLA_138410	XM_002379812.1	protein_coding	conserved hypothetical protein	0	0	0	98	0	0	0	0	0	0	0	71	0	0	0	0	0	4	0	0	0	0	0	0	0	0	0	23
AFLA_138400	gene-AFLA_138400	XM_002379811.1	protein_coding	NAD dependent epimerase/dehydratase, putative	0	0	0	94	0	0	0	0	0	0	0	73	0	0	0	0	0	7	0	0	0	0	0	0	0	0	0	14
AFLA_138390	gene-AFLA_138390	XM_002379810.1	protein_coding	amino acids transporter, putative	0	0	0	99	0	0	0	0	0	0	0	38	0	0	0	0	0	2	0	0	0	0	0	0	0	0	0	59
AFLA_138380	gene-AFLA_138380	XM_002379809.1	protein_coding	endoglucanase, putative	0	0	0	104	0	0	0	0	0	0	0	17	0	0	0	0	0	0	0	0	0	0	0	0	0	0	0	87
AFLA_138370	gene-AFLA_138370	XM_002379808.1	protein_coding	hypothetical protein	0	0	0	145	0	0	0	0	0	0	0	86	0	0	0	0	0	1	0	0	0	0	0	0	0	0	0	58
AFLA_138360	gene-AFLA_138360	XM_002379807.1	protein_coding	endo-1,4-beta-xylanase B precursor, putative	0	0	0	139	0	0	0	0	0	0	0	83	0	0	0	0	0	0	0	0	0	0	0	0	0	0	0	56
AFLA_138350	gene-AFLA_138350	XM_002379806.1	protein_coding	conserved hypothetical protein	0	0	0	68	0	0	0	0	0	0	0	53	0	0	0	0	0	3	0	0	0	0	0	0	0	0	0	12
AFLA_138340	gene-AFLA_138340	XM_002379805.1	protein_coding	conserved hypothetical protein	0	0	0	35	0	0	0	0	0	0	0	30	0	0	0	0	0	2	0	0	0	0	0	0	0	0	0	3
AFLA_138330	gene-AFLA_138330	XM_002379804.1	protein_coding	short chain type dehydrogenase, putative	0	0	0	18	0	0	0	0	0	0	0	13	0	0	0	0	0	0	0	0	0	0	0	0	0	0	0	5
AFLA_138320	gene-AFLA_138320	XM_002379803.1	protein_coding	conserved hypothetical protein	0	0	0	11	0	0	0	0	0	0	0	8	0	0	0	0	0	0	0	0	0	0	0	0	0	0	0	3
AFLA_138310	gene-AFLA_138310	XM_002379802.1	protein_coding	conserved hypothetical protein	0	0	0	8	0	0	0	0	0	0	0	4	0	0	0	0	0	0	0	0	0	0	0	0	0	0	0	4
AFLA_138300	gene-AFLA_138300	XM_002379801.1	protein_coding	67 kDa myosin-cross-reactive antigen family protein	0	0	0	7	0	0	0	0	0	0	0	5	0	0	0	0	0	0	0	0	0	0	0	0	0	0	0	2
AFLA_138290	gene-AFLA_138290	XM_002379800.1	protein_coding	conserved hypothetical protein	0	0	0	5	0	0	0	0	0	0	0	2	0	0	0	0	0	1	0	0	0	0	0	0	0	0	0	2
AFLA_138280	gene-AFLA_138280	XM_002379799.1	protein_coding	alpha-xylosidase, putative	0	0	0	23	0	0	0	0	0	0	0	4	0	0	0	0	0	0	0	0	0	0	0	0	0	0	0	19
AFLA_138270	gene-AFLA_138270	XM_002379798.1	protein_coding	hypothetical protein	0	0	0	89	0	0	0	0	0	0	0	3	0	0	0	0	0	0	0	0	0	0	0	0	0	0	0	86
AFLA_138260	gene-AFLA_138260	XM_002379797.1	protein_coding	hypothetical protein	0	0	0	94	0	0	0	0	0	0	0	4	0	0	0	0	0	3	0	0	0	0	0	0	0	0	0	87
AFLA_138250	gene-AFLA_138250	XM_002379796.1	protein_coding	conserved hypothetical protein	0	0	0	103	0	0	0	0	0	0	0	85	0	0	0	0	0	3	0	0	0	0	0	0	0	0	0	15
AFLA_138240	gene-AFLA_138240	XM_002379795.1	protein_coding	mannan endo-1,6-alpha-mannosidase DCW1 precursor, putative	0	0	0	152	0	0	0	0	0	0	0	84	0	0	0	0	0	1	0	0	0	0	0	0	0	0	0	67
AFLA_138230	gene-AFLA_138230	XM_002379794.1	protein_coding	6-hydroxy-D-nicotine oxidase, putative	0	0	0	108	0	0	0	0	0	0	0	16	0	0	0	0	0	21	0	0	0	0	0	0	0	0	0	71
AFLA_138220	gene-AFLA_138220	XM_002379793.1	protein_coding	conserved hypothetical protein	0	0	0	135	0	0	0	0	0	0	0	65	0	0	0	0	0	0	0	0	0	0	0	0	0	0	0	70
AFLA_138210	gene-AFLA_138210	XM_002379792.1	protein_coding	salicylate synthetase, putative	0	0	0	155	0	0	0	0	0	0	0	58	0	0	0	0	0	3	0	0	0	0	0	0	0	0	0	94
AFLA_138200	gene-AFLA_138200	XM_002379791.1	protein_coding	conserved hypothetical protein	0	0	0	145	0	0	0	0	0	0	0	70	0	0	0	0	0	21	0	0	0	0	0	0	0	0	0	54
AFLA_138190	gene-AFLA_138190	XM_002379790.1	protein_coding	oxidoreductase, putative	0	0	0	110	0	0	0	0	0	0	0	64	0	0	0	0	0	8	0	0	0	0	0	0	0	0	0	38
AFLA_138180	gene-AFLA_138180	XM_002379789.1	protein_coding	lysozyme, putative	0	0	0	114	0	0	0	0	0	0	0	85	0	0	0	0	0	6	0	0	0	0	0	0	0	0	0	23
AFLA_138170	gene-AFLA_138170	XM_002379788.1	protein_coding	exopolygalacturonase precursor, putative	0	0	0	114	0	0	0	0	0	0	0	95	0	0	0	0	0	6	0	0	0	0	0	0	0	0	0	13
AFLA_138160	gene-AFLA_138160	XM_002379787.1	protein_coding	conserved hypothetical protein	0	0	0	44	0	0	0	0	0	0	0	39	0	0	0	0	0	5	0	0	0	0	0	0	0	0	0	0
AFLA_138150	gene-AFLA_138150	XM_002379786.1	protein_coding	hypothetical protein	0	0	0	3	0	0	0	0	0	0	0	3	0	0	0	0	0	0	0	0	0	0	0	0	0	0	0	0
AFLA_138070	gene-AFLA_138070	XM_002379778.1	protein_coding	C6 transcription factor, putative	0	0	0	1	0	0	0	0	0	0	0	0	0	0	0	0	0	0	0	0	0	0	0	0	0	0	0	1
AFLA_138060	gene-AFLA_138060	XM_002379777.1	protein_coding	c-24(28) sterol reductase	0	0	0	1	0	0	0	0	0	0	0	0	0	0	0	0	0	0	0	0	0	0	0	0	0	0	0	1
AFLA_138050	gene-AFLA_138050	XM_002379776.1	protein_coding	flavonoid 3-hydroxylase, putative	0	0	0	1	0	0	0	0	0	0	0	0	0	0	0	0	0	1	0	0	0	0	0	0	0	0	0	0
AFLA_138040	gene-AFLA_138040	XM_002379775.1	protein_coding	D-alanine--D-alanine ligase, putative	0	0	0	2	0	0	0	0	0	0	0	1	0	0	0	0	0	0	0	0	0	0	0	0	0	0	0	1
AFLA_138030	gene-AFLA_138030	XM_002379774.1	protein_coding	sulfur metabolite repression control protein SconB, putative	0	0	0	2	0	0	0	0	0	0	0	1	0	0	0	0	0	1	0	0	0	0	0	0	0	0	0	0
AFLA_138020	gene-AFLA_138020	XM_002379773.1	protein_coding	kinase activator (Atg17), putative	0	0	0	1	0	0	0	0	0	0	0	1	0	0	0	0	0	0	0	0	0	0	0	0	0	0	0	0
AFLA_138010	gene-AFLA_138010	XM_002379772.1	protein_coding	extragenic suppressor of the bimD6 mutation	0	0	0	1	0	0	0	0	0	0	0	1	0	0	0	0	0	0	0	0	0	0	0	0	0	0	0	0
AFLA_137900	gene-AFLA_137900	XM_002379761.1	protein_coding	hypothetical protein	0	0	0	5	0	0	0	0	0	0	0	0	0	0	0	0	0	0	0	0	0	0	0	0	0	0	0	5
AFLA_137890	gene-AFLA_137890	XM_002379760.1	protein_coding	conserved hypothetical protein	0	0	0	5	0	0	0	0	0	0	0	0	0	0	0	0	0	0	0	0	0	0	0	0	0	0	0	5
AFLA_137880	gene-AFLA_137880	XM_002379759.1	protein_coding	extracellular triacylglycerol lipase, putative	0	0	0	5	0	0	0	0	0	0	0	5	0	0	0	0	0	0	0	0	0	0	0	0	0	0	0	0
AFLA_137870	gene-AFLA_137870	XM_002379758.1	protein_coding	polyketide synthase, putative	0	0	0	5	0	0	0	0	0	0	0	5	0	0	0	0	0	0	0	0	0	0	0	0	0	0	0	0
AFLA_137850	gene-AFLA_137850	XM_002379756.1	protein_coding	conserved hypothetical protein	0	0	0	1	0	0	0	0	0	0	0	0	0	0	0	0	0	0	0	0	0	0	0	0	0	0	0	1
AFLA_137840	gene-AFLA_137840	XM_002379755.1	protein_coding	integral membrane protein	0	0	0	1	0	0	0	0	0	0	0	0	0	0	0	0	0	0	0	0	0	0	0	0	0	0	0	1
AFLA_137830	gene-AFLA_137830	XM_002379754.1	protein_coding	hypothetical protein	0	0	0	1	0	0	0	0	0	0	0	0	0	0	0	0	0	0	0	0	0	0	0	0	0	0	0	1
AFLA_137820	gene-AFLA_137820	XM_002379753.1	protein_coding	conserved hypothetical protein	0	0	0	2	0	0	0	0	0	0	0	0	0	0	0	0	0	1	0	0	0	0	0	0	0	0	0	1
AFLA_137810	gene-AFLA_137810	XM_002379752.1	protein_coding	pantothenate transporter, putative	0	0	0	2	0	0	0	0	0	0	0	1	0	0	0	0	0	0	0	0	0	0	0	0	0	0	0	1
AFLA_137800	gene-AFLA_137800	XM_002379751.1	protein_coding	conserved hypothetical protein	0	0	0	2	0	0	0	0	0	0	0	1	0	0	0	0	0	0	0	0	0	0	0	0	0	0	0	1
AFLA_137790	gene-AFLA_137790	XM_002379750.1	protein_coding	cell wall protein, putative	0	0	0	1	0	0	0	0	0	0	0	0	0	0	0	0	0	1	0	0	0	0	0	0	0	0	0	0
AFLA_137780	gene-AFLA_137780	XM_002379749.1	protein_coding	ABC transporter, putative	0	0	0	1	0	0	0	0	0	0	0	1	0	0	0	0	0	0	0	0	0	0	0	0	0	0	0	0
AFLA_137770	gene-AFLA_137770	XM_002379748.1	protein_coding	UMTA methyltransferase family protein	0	0	0	1	0	0	0	0	0	0	0	0	0	0	0	0	0	0	0	0	0	0	0	0	0	0	0	1
AFLA_137760	gene-AFLA_137760	XM_002379747.1	protein_coding	thimet oligopeptidase, putative	0	0	0	3	0	0	0	0	0	0	0	0	0	0	0	0	0	0	0	0	0	0	0	0	0	0	0	3
AFLA_137750	gene-AFLA_137750	XM_002379746.1	protein_coding	conserved hypothetical protein	0	0	0	3	0	0	0	0	0	0	0	0	0	0	0	0	0	1	0	0	0	0	0	0	0	0	0	2
AFLA_137740	gene-AFLA_137740	XM_002379745.1	protein_coding	conserved hypothetical protein	0	0	0	13	0	0	0	0	0	0	0	2	0	0	0	0	0	0	0	0	0	0	0	0	0	0	0	11
AFLA_137730	gene-AFLA_137730	XM_002379744.1	protein_coding	conserved hypothetical protein	0	0	0	11	0	0	0	0	0	0	0	8	0	0	0	0	0	2	0	0	0	0	0	0	0	0	0	1
AFLA_137720	gene-AFLA_137720	XM_002379743.1	protein_coding	hypothetical protein	0	0	0	11	0	0	0	0	0	0	0	11	0	0	0	0	0	0	0	0	0	0	0	0	0	0	0	0
AFLA_137710	gene-AFLA_137710	XM_002379742.1	protein_coding	hypothetical protein	0	0	0	11	0	0	0	0	0	0	0	11	0	0	0	0	0	0	0	0	0	0	0	0	0	0	0	0
AFLA_137700	gene-AFLA_137700	XM_002379741.1	protein_coding	ATP dependent RNA helicase (Dbp9), putative	0	0	0	3	0	0	0	0	0	0	0	3	0	0	0	0	0	0	0	0	0	0	0	0	0	0	0	0
AFLA_137680	gene-AFLA_137680	XM_002379740.1	protein_coding	hypothetical protein	0	0	0	11	0	0	0	0	0	0	0	0	0	0	0	0	0	0	0	0	0	0	0	0	0	0	0	11
AFLA_137670	gene-AFLA_137670	XM_002379739.1	protein_coding	54S ribosomal protein L31, mitochondrial precursor, putative	0	0	0	11	0	0	0	0	0	0	0	0	0	0	0	0	0	0	0	0	0	0	0	0	0	0	0	11
AFLA_137660	gene-AFLA_137660	XM_002379738.1	protein_coding	hypothetical protein	0	0	0	11	0	0	0	0	0	0	0	0	0	0	0	0	0	0	0	0	0	0	0	0	0	0	0	11
[truncated: 13,031 more rows]
